# Supplementary material for: RNA alternative splicing impacts the risk for alcohol use disorder
Source: Mol Psychiatry. 2023 May 23;28(7):2922–33. doi: 10.1038/s41380-023-02111-1 (PMC10615768; doi:10.1038/s41380-023-02111-1)
Supplement: Supplementary file 5 — Supplementary Table S1 [file 41380_2023_2111_MOESM5_ESM.xlsx]

## Sheet: candidate events
SE annotation	Pvalue	Beta	Error	FDR		Gene symbol	Description	Expression (GTEx, n=209)
chr19:-:36322129:36322225:36321992:36322030:36330252:36330492	0.000205454	1.49536	0.298203	0.00504296		Gene = "LINC00665"	Description = "Long intergenic non-protein coding RNA 665"	Frontal cortex (median TPM) = 5.617
chr1:+:46341322:46341497:46340819:46340919:46344800:46345144	0.000373552	0.971891	0.0931242	0.00504296		Gene = "NSUN4"	Description = "NOP2/Sun RNA methyltransferase 4, Homo sapiens, protein coding"	Frontal cortex (median TPM) = 3.712
chr16:+:2768504:2768599:2767721:2768261:2768996:2769248	0.00318037	1.93612	0.656369	0.0286233		Gene = "SRRM2"	Description = "Serine/arginine repetitive matrix 2, homo sapiens, protein coding"	Frontal cortex (median TPM) = 74.85
chr5:-:60799179:60799230:60787333:60787431:60844159:60844389	0.00700299	-0.918515	0.200881	0.033211		Gene = "ELOVL7"	Description = "ELOVL fatty acid elongase 7, Homo sapiens, protein coding"	Frontal cortex (median TPM) = 9.026
chr2:+:26424270:26424454:26421287:26421400:26429627:26429765	0.00615091	-0.832001	0.160324	0.033211		Gene = "DRC1"	Description = "Dynein regulatory complex subunit 1, Homo sapiens, protein coding"	Frontal cortex (median TPM) = 1.687
chr3:-:17518901:17518995:17508473:17508605:17622647:17622765	0.00738022	1.27788	0.387039	0.033211		Gene = "TBC1D5"	Description = "TBC1 domain family member 5, Homo sapiens, protein coding"	Frontal cortex (median TPM) = 13.94
chr8:-:101887140:101887227:101719368:101719648:101915808:101915858	0.0173302	-4.17325	2.14414	0.0668451
chr1:+:26029599:26029707:26029192:26029286:26030475:26030595	0.0202956	-7.93472	4.06624	0.0684977
chr4:-:145763089:145763122:145760728:145761598:145764978:145765165	0.0521435	8.25388	4.25031	0.156431
chr14:-:22905605:22905659:22905335:22905453:22906194:22906368	0.0679435	-3.20612	1.75641	0.183447
chr19:+:57490146:57490185:57487770:57487983:57491467:57491597	0.0793623	-0.606923	0.345944	0.194798
chr10:+:133532123:133532284:133531584:133531734:133532691:133532868	0.100853	27.9988	17.0648	0.226919
chr7:+:102436224:102436333:102433534:102433661:102438943:102439181	0.155028	4.49649	3.16211	0.321981
chr4:+:2984512:2984608:2963727:2964122:2988726:2988839	0.253998	-2.55287	2.238	0.471545
chr19:+:7534378:7534446:7534152:7534239:7534749:7534902	0.278411	9.36705	8.64202	0.471545
chr3:+:158588851:158588924:158571260:158571347:158592433:158592581	0.295401	-2.14018	2.04538	0.471545
chr19:-:36322129:36322384:36321992:36322030:36330252:36330492	0.297437	4.8221	4.62798	0.471545
chr11:+:99325345:99325484:99021140:99021270:99556144:99556269	0.319383	-0.789714	0.793104	0.471545
chr17:-:44304980:44305043:44302516:44304207:44307291:44307500	0.336823	2.64012	2.7488	0.471545
chr11:-:10687508:10687777:10633967:10634071:10690264:10690369	0.366559	2.75946	3.05609	0.471545
chr3:-:17622647:17622765:17518901:17518995:17623848:17623913	0.367315	1.8873	2.09348	0.471545
chr10:-:79808762:79808963:79806038:79806122:79814612:79814716	0.389398	-1.97034	2.2892	0.471545
chr13:-:100670359:100670569:100668578:100668794:100674743:100674795	0.405786	0.273976	0.329563	0.471545
chr3:+:158588851:158588924:158571172:158571391:158592433:158592581	0.436967	-0.636593	0.818954	0.471545
chr3:-:17586352:17586557:17508548:17508605:17622647:17622765	0.443899	3.98118	5.1999	0.471545
chr17:-:69178919:69179008:69175405:69175513:69182152:69182290	0.454081	2.19341	2.9299	0.471545
chr7:-:36336153:36336297:36335045:36335178:36356901:36357590	0.488511	-3.58989	5.18261	0.488511
