# Supplementary material for: RNA alternative splicing impacts the risk for alcohol use disorder
Source: Mol Psychiatry. 2023 May 23;28(7):2922–33. doi: 10.1038/s41380-023-02111-1 (PMC10615768; doi:10.1038/s41380-023-02111-1)
Supplement: Supplementary file 6 — Supplementary Table S2 [file 41380_2023_2111_MOESM6_ESM.xlsx]

## Sheet: Suppl. Table S1
Variant	ID	CHR	POS	REF	ALT	COEF	GENE	GWS (GWAS Catalog)	GWS (Zhou et al. 2020)
19:36813084:A:G	rs2972632	19	36813084	A	G	0.136041	LINC00665	No results found for search term rs2972632	No
9:36813293:CA:C	–	19	36813293	CA	C	0.0458132	LINC00665	–	–
19:36806118:C:G	rs2972640	19	36806118	C	G	0.0609837	LINC00665	No results found for search term rs2972640	No
1:46807416:T:G	rs68083747	1	46807416	T	G	0.0634621	NSUN4	No results found for search term rs68083747	No
1:46806393:T:C	rs41293273	1	46806393	T	C	0.00128169	NSUN4	No results found for search term rs41293273	No
16:2807263:C:T	rs2107321	16	2807263	C	T	0.00371619	SRRM2	No results found for search term rs2107321	No
16:2808363:C:T	rs3094778	16	2808363	C	T	0.000519088	SRRM2	No results found for search term rs3094778	No
16:2810623:T:G	rs2285879	16	2810623	T	G	-0.0010935	SRRM2	No results found for search term rs2285879	No
16:2812647:C:T	rs2240142	16	2812647	C	T	-0.00177865	SRRM2	No results found for search term rs2240142	No
16:2820446:C:G	rs35899615	16	2820446	C	G	0.000266917	SRRM2	No results found for search term rs35899615	No
16:2820882:G:T	rs1050134	16	2820882	G	T	0.00203691	SRRM2	No results found for search term rs1050134	No
5:60111579:A:G	rs61160187	5	60111579	A	G	-0.0554859	ELOVL7	Self reported educational attainment	No
5:60095004:T:C	rs57468227	5	60095004	T	C	-0.0553279	ELOVL7	Household income	No
5:60127724:T:C	rs1807017	5	60127724	T	C	-0.0174877	ELOVL7	No results found for search term rs1807017	No
5:60131969:C:CAT	–	5	60131969	C	CAT	-0.0150012	ELOVL7	–	–
5:60139548:C:T	rs34741733	5	60139548	C	T	-0.0068338	ELOVL7	No results found for search term rs34741733	No
5:60135962:G:A	rs4700397	5	60135962	G	A	-0.00050666	ELOVL7	No results found for search term rs4700397	No
5:60136454:C:T	rs4700399	5	60136454	C	T	-0.000673609	ELOVL7	No results found for search term rs4700399	No
5:60138731:C:CGTAGGGCA	–	5	60138731	C	CGTAGGGCA	-0.00485276	ELOVL7	–	–
5:60074000:T:C	rs6874699	5	60074000	T	C	0.00121036	ELOVL7	No results found for search term rs6874699	No
5:60077912:T:G	rs10068474	5	60077912	T	G	0.00177377	ELOVL7	No results found for search term rs10068474	No
5:60078412:C:T	rs10062240	5	60078412	C	T	0.00200709	ELOVL7	No results found for search term rs10062240	No
2:26647277:T:G	rs7423300	2	26647277	T	G	-0.0236079	DRC1	No results found for search term rs7423300	No
2:26645596:C:T	rs6711449	2	26645596	C	T	-0.0165922	DRC1	No results found for search term rs6711449	No
2:26646682:C:T	rs10186721	2	26646682	C	T	-0.0163963	DRC1	No results found for search term rs10186721	No
2:26639273:G:T	rs11692097	2	26639273	G	T	-0.0195476	DRC1	No results found for search term rs11692097	No
2:26638322:T:C	rs6722027	2	26638322	T	C	-0.0182864	DRC1	No results found for search term rs6722027	No
2:26634916:C:G	rs2163243	2	26634916	C	G	-0.000571828	DRC1	No results found for search term rs2163243	No
2:26635371:T:A	rs11681904	2	26635371	T	A	-0.00116295	DRC1	No results found for search term rs11681904	No
2:26650419:T:C	rs10167109	2	26650419	T	C	-0.0147428	DRC1	No results found for search term rs10167109	No
2:26664327:C:T	rs11126483	2	26664327	C	T	-0.0133956	DRC1	No results found for search term rs11126483	No
2:26647529:T:C	rs7586702	2	26647529	T	C	-0.00249692	DRC1	No results found for search term rs7586702	No
2:26658493:A:C	rs12713851	2	26658493	A	C	-0.00611375	DRC1	No results found for search term rs12713851	No
2:26655745:C:T	rs6730761	2	26655745	C	T	-0.0195025	DRC1	No results found for search term rs6730761	No
2:26651607:A:C	rs7598896	2	26651607	A	C	-0.00837596	DRC1	No results found for search term rs7598896	No
2:26676754:C:T	rs11684070	2	26676754	C	T	-0.0108458	DRC1	No results found for search term rs11684070	No
2:26663213:G:A	rs13421454	2	26663213	G	A	0.0123211	DRC1	No results found for search term rs13421454	No
3:17664279:A:C	rs13095510	3	17664279	A	C	0.0645329	TBC1D5	No results found for search term rs13095510	No
3:17512282:C:T	rs13058774	3	17512282	C	T	0.043193	TBC1D5	No results found for search term rs13058774	No
3:17780853:C:T	rs62238360	3	17780853	C	T	0.0227403	TBC1D5	No results found for search term rs62238360	No
3:17641194:A:C	rs9310525	3	17641194	A	C	-0.0133471	TBC1D5	No results found for search term rs9310525	No
3:17651757:A:G	rs9284837	3	17651757	A	G	-0.00932089	TBC1D5	No results found for search term rs9284837	No
3:17583586:T:C	rs9758476	3	17583586	T	C	-0.00552973	TBC1D5	No results found for search term rs9758476	No
3:17429929:A:C	rs2044448	3	17429929	A	C	-0.000596148	TBC1D5	No results found for search term rs2044448	No
3:17326855:G:C	rs283920	3	17326855	G	C	-0.00949104	TBC1D5	No results found for search term rs283920	No
3:17421937:G:A	rs1992736	3	17421937	G	A	0.00537328	TBC1D5	No results found for search term rs1992736	No
3:17452925:C:A	rs1446300	3	17452925	C	A	0.00186662	TBC1D5	No results found for search term rs1446300	No
3:17219416:T:C	rs9833666	3	17219416	T	C	0.0075799	TBC1D5	No results found for search term rs9833666	No
3:17671992:A:G	rs13064378	3	17671992	A	G	0.0187159	TBC1D5	No results found for search term rs13064378	No
3:17497036:G:A	rs532942810	3	17497036	G	A	-0.0944961	TBC1D5	No results found for search term rs532942810	No
3:17729450:C:A	rs56221450	3	17729450	C	A	-0.034457	TBC1D5	No results found for search term rs56221450	No
COEF: Coefficient for regulatory effect of variant on splicing outcome. +, positive regulation of exon inclusion; -, negative regulation
