# Supplementary material for: RNA alternative splicing impacts the risk for alcohol use disorder
Source: Mol Psychiatry. 2023 May 23;28(7):2922–33. doi: 10.1038/s41380-023-02111-1 (PMC10615768; doi:10.1038/s41380-023-02111-1)
Supplement: Supplementary file 7 — Supplementary Table S3 [file 41380_2023_2111_MOESM7_ESM.xlsx]

## Sheet: Event1 - LINC00665
	Symbol	logFC	PValue	FDR
ENSG00000267053.6	CTD-3162L10.1	-1.06073	1.05789e-25	1.7069e-21
ENSG00000181007.8	ZFP82	-0.243283	1.91866e-17	1.54788e-13
ENSG00000173110.7	HSPA6	3.2166	3.35946e-10	1.80683e-06
ENSG00000149257.13	SERPINH1	1.45399	3.04644e-07	0.00122886
ENSG00000119283.15	TRIM67	-0.740998	8.53415e-06	0.0275397

## Sheet: Event2 - NSUN4
	Symbol	logFC	PValue	FDR
ENSG00000276168.1	RN7SL1	0.166	3.18453e-43	5.61718e-39
ENSG00000117481.10	NSUN4	-0.148	6.43509e-40	5.67542e-36
ENSG00000187951.10	LOC100288637	-0.754	3.6954e-21	2.17277e-17
ENSG00000257017.8	HP	-1.349	1.23635e-16	5.452e-13
ENSG00000237973.1	RP5-857K21.6	-1.231	1.47968e-14	5.22002e-11
ENSG00000173110.7	HSPA6	-1.175	6.3796e-10	1.8755e-06
ENSG00000225217.1	RP11-25K21.4	-0.801	1.23286e-08	3.10663e-05
ENSG00000173349.5	SFT2D3	0.821	2.02827e-08	4.47208e-05
ENSG00000275395.5	FCGBP	-0.592	3.46251e-08	6.78614e-05
ENSG00000151929.9	BAG3	-0.459	7.14693e-08	0.000126065
ENSG00000149257.13	SERPINH1	-0.546	2.15085e-07	0.000344898
ENSG00000106211.8	HSPB1	-0.426	3.21534e-07	0.000472629
ENSG00000105559.11	PLEKHA4	-0.291	4.8983e-07	0.000664625
ENSG00000251158.1	RP11-98J23.1	-0.357	1.20353e-06	0.00151636
ENSG00000133048.12	CHI3L1	-0.511	1.63486e-06	0.00192249
ENSG00000099377.13	HSD3B7	-0.212	1.90997e-06	0.00210563
ENSG00000240344.8	PPIL3	0.142	2.13161e-06	0.00221174
ENSG00000170439.6	METTL7B	-0.327	2.27921e-06	0.0022335
ENSG00000081870.11	HSPB11	0.106	2.45055e-06	0.00227502
ENSG00000274767.1	AC131056.3	-0.314	3.29553e-06	0.00290649
ENSG00000169429.10	CXCL8	-0.664	3.85037e-06	0.0029529
ENSG00000276085.1	CCL3L3	-0.536	3.66266e-06	0.0029529
ENSG00000242110.7	AMACR	0.147	3.83465e-06	0.0029529
ENSG00000104064.16	GABPB1	0.065	4.51251e-06	0.00331651
ENSG00000151655.18	ITIH2	0.339	4.71402e-06	0.00332603
ENSG00000081041.8	CXCL2	-0.473	7.39997e-06	0.00502031
ENSG00000106366.8	SERPINE1	-0.472	7.80038e-06	0.00509596
ENSG00000160183.13	TMPRSS3	-0.315	8.12329e-06	0.00511738
ENSG00000216490.3	IFI30	-0.424	1.09708e-05	0.00667286
ENSG00000196878.14	LAMB3	0.213	1.44563e-05	0.00849983
ENSG00000142089.15	IFITM3	-0.309	1.53409e-05	0.00872897
ENSG00000064300.8	NGFR	-0.365	1.86648e-05	0.00997662
ENSG00000121060.16	TRIM25	-0.12	1.84606e-05	0.00997662
ENSG00000280614.1	CH507-513H4.4	-0.761	2.12775e-05	0.0104254
ENSG00000280800.1	CH507-513H4.6	-0.761	2.12775e-05	0.0104254
ENSG00000281181.1	CH507-513H4.3	-0.761	2.12775e-05	0.0104254
ENSG00000124508.16	BTN2A2	-0.152	2.25303e-05	0.0107408
ENSG00000134013.15	LOXL2	-0.248	2.46536e-05	0.0114438
ENSG00000007908.15	SELE	-0.716	2.56862e-05	0.0116174
ENSG00000100626.16	GALNT16	-0.123	2.76783e-05	0.0122054
ENSG00000100292.16	HMOX1	-0.315	2.83801e-05	0.0122097
ENSG00000161929.14	SCIMP	-0.253	3.78522e-05	0.0140182
ENSG00000130589.16	HELZ2	-0.245	3.77172e-05	0.0140182
ENSG00000128591.15	FLNC	-0.2	3.70278e-05	0.0140182
ENSG00000163312.10	HELQ	0.064	3.56418e-05	0.0140182
ENSG00000119636.15	BBOF1	0.078	3.55437e-05	0.0140182
ENSG00000189042.13	ZNF567	0.084	3.8147e-05	0.0140182
ENSG00000172058.15	SERF1A	0.273	3.50255e-05	0.0140182
ENSG00000168803.14	ADAL	0.074	3.90362e-05	0.0140522
ENSG00000204388.6	HSPA1B	-0.333	4.42267e-05	0.0156023
ENSG00000184428.12	TOP1MT	-0.098	4.81823e-05	0.0165862
ENSG00000275835.4	TUBGCP5	0.083	4.90753e-05	0.0165862
ENSG00000109762.15	SNX25	0.092	4.98367e-05	0.0165862
ENSG00000174226.8	SNX31	-0.273	5.24729e-05	0.0168285
ENSG00000120533.12	ENY2	0.076	5.20154e-05	0.0168285
ENSG00000251503.8	APITD1-CORT	0.182	5.70754e-05	0.0179777
ENSG00000165507.8	C10orf10	-0.323	5.97772e-05	0.0184984
ENSG00000147872.9	PLIN2	-0.217	6.55056e-05	0.0188235
ENSG00000169131.11	ZNF354A	0.071	6.6796e-05	0.0188235
ENSG00000117262.18	GPR89A	0.076	6.72307e-05	0.0188235
ENSG00000272047.1	GTF2H5	0.087	6.40202e-05	0.0188235
ENSG00000008988.9	RPS20	0.108	6.51788e-05	0.0188235
ENSG00000187134.13	AKR1C1	0.131	6.6419e-05	0.0188235
ENSG00000005007.12	UPF1	-0.086	6.97897e-05	0.0192347
ENSG00000120910.14	PPP3CC	0.07	7.45574e-05	0.0201167
ENSG00000188729.6	OSTN	0.243	7.52709e-05	0.0201167
ENSG00000090339.8	ICAM1	-0.372	7.69742e-05	0.0202649
ENSG00000236841.7	AC007750.5	0.189	8.13513e-05	0.0211023
ENSG00000234338.1	RP11-797H7.1	-0.317	8.49605e-05	0.0213854
ENSG00000247081.7	RP11-318M2.2	-0.273	8.72922e-05	0.0213854
ENSG00000196924.14	FLNA	-0.166	8.63922e-05	0.0213854
ENSG00000145708.10	CRHBP	0.207	8.53747e-05	0.0213854
ENSG00000230202.1	RP11-632C17__A.1	-0.494	9.22743e-05	0.0219949
ENSG00000111647.12	UHRF1BP1L	0.083	9.17525e-05	0.0219949
ENSG00000185958.9	FAM186A	-0.275	9.36598e-05	0.0220275
ENSG00000125740.13	FOSB	-0.332	9.97526e-05	0.0231518
ENSG00000235033.7	RP11-61I13.3	-0.243	0.000101388	0.0232258
ENSG00000122033.14	MTIF3	0.098	0.000105043	0.0237545
ENSG00000180914.10	OXTR	-0.234	0.000110448	0.0245667
ENSG00000155393.12	HEATR3	0.071	0.000114194	0.0245667
ENSG00000138777.19	PPA2	0.098	0.000114707	0.0245667
ENSG00000143387.12	CTSK	0.101	0.000115598	0.0245667
ENSG00000165629.19	ATP5C1	0.113	0.000112547	0.0245667
ENSG00000171490.12	RSL1D1	0.061	0.000118575	0.0248735
ENSG00000117906.13	RCN2	0.096	0.000119862	0.0248735
ENSG00000203855.7	RP4-599G15.1	-0.322	0.000125419	0.0254283
ENSG00000233670.6	PIRT	-0.294	0.000125345	0.0254283
ENSG00000113296.14	THBS4	-0.113	0.000127059	0.0254682
ENSG00000276855.1	CTD-3157E16.2	0.132	0.000131014	0.0259657
ENSG00000205682.2	RP11-798L4.1	-0.223	0.000134954	0.0261588
ENSG00000118257.16	NRP2	-0.082	0.000134784	0.0261588
ENSG00000196136.17	SERPINA3	-0.595	0.000143258	0.0269123
ENSG00000180878.2	C11orf42	-0.246	0.000149109	0.0269123
ENSG00000011422.11	PLAUR	-0.24	0.000152573	0.0269123
ENSG00000111331.12	OAS3	-0.208	0.00014794	0.0269123
ENSG00000107738.19	VSIR	-0.165	0.000146612	0.0269123
ENSG00000070366.13	SMG6	-0.083	0.000151558	0.0269123
ENSG00000127081.13	ZNF484	0.069	0.000144899	0.0269123
ENSG00000138190.16	EXOC6	0.086	0.000150292	0.0269123
ENSG00000138381.9	ASNSD1	0.105	0.000149837	0.0269123
ENSG00000259479.6	CTD-2008A1.2	-0.45	0.000166421	0.0288339
ENSG00000174442.11	ZWILCH	0.121	0.000168371	0.0288339
ENSG00000241563.3	CORT	0.24	0.000168267	0.0288339
ENSG00000109775.10	UFSP2	0.094	0.000172534	0.0292628
ENSG00000235478.4	AC006946.15	0.161	0.000175867	0.029544
ENSG00000271806.1	RP5-892K4.1	-0.323	0.000195854	0.029945
ENSG00000244161.1	RP11-456N14.2	-0.263	0.000191182	0.029945
ENSG00000198618.5	PPIAL3	-0.215	0.000194972	0.029945
ENSG00000167553.15	TUBA1C	-0.209	0.000200212	0.029945
ENSG00000122863.5	CHST3	-0.184	0.00018379	0.029945
ENSG00000135926.14	TMBIM1	-0.18	0.000194869	0.029945
ENSG00000182541.17	LIMK2	-0.178	0.000193304	0.029945
ENSG00000008394.12	MGST1	-0.176	0.00019984	0.029945
ENSG00000213859.4	KCTD11	-0.141	0.000185954	0.029945
ENSG00000140830.8	TXNL4B	-0.095	0.000190239	0.029945
ENSG00000163093.11	BBS5	0.053	0.000182687	0.029945
ENSG00000168538.15	TRAPPC11	0.058	0.00019954	0.029945
ENSG00000087302.8	C14orf166	0.077	0.000202022	0.029945
ENSG00000180228.12	PRKRA	0.086	0.000200577	0.029945
ENSG00000225725.4	FAM66E	-0.33	0.000208747	0.0299467
ENSG00000165806.19	CASP7	-0.155	0.000208824	0.0299467
ENSG00000256061.7	DYX1C1	0.121	0.000206266	0.0299467
ENSG00000176697.18	BDNF	0.205	0.000204899	0.0299467
ENSG00000168394.10	TAP1	-0.169	0.000214416	0.0305007
ENSG00000110075.14	PPP6R3	0.046	0.000225469	0.0313822
ENSG00000175054.14	ATR	0.056	0.00022595	0.0313822
ENSG00000064199.6	SPA17	0.109	0.000225197	0.0313822
ENSG00000159403.15	C1R	-0.193	0.000234336	0.0322926
ENSG00000128274.15	A4GALT	-0.226	0.000236326	0.0323143
ENSG00000177054.13	ZDHHC13	0.07	0.000243686	0.0330645
ENSG00000162772.16	ATF3	-0.293	0.000246514	0.0331928
ENSG00000134864.10	GGACT	-0.111	0.000250995	0.0335402
ENSG00000176014.12	TUBB6	-0.191	0.000258264	0.0336852
ENSG00000177674.15	AGTRAP	-0.15	0.000255441	0.0336852
ENSG00000161800.12	RACGAP1	0.069	0.000256253	0.0336852
ENSG00000124541.6	RRP36	0.09	0.00026038	0.0336852
ENSG00000222041.10	CYTOR	0.113	0.000261629	0.0336852
ENSG00000064205.10	WISP2	-0.237	0.000271532	0.0342003
ENSG00000143382.14	ADAMTSL4	-0.219	0.000269591	0.0342003
ENSG00000137496.17	IL18BP	-0.176	0.000277263	0.0342003
ENSG00000149131.15	SERPING1	-0.15	0.000275133	0.0342003
ENSG00000144935.14	TRPC1	0.071	0.000276467	0.0342003
ENSG00000123610.4	TNFAIP6	0.226	0.000269755	0.0342003
ENSG00000095485.17	CWF19L1	0.073	0.000279993	0.0342973
ENSG00000197249.13	SERPINA1	-0.337	0.000293492	0.0345736
ENSG00000034239.10	EFCAB1	-0.198	0.000292766	0.0345736
ENSG00000011566.14	MAP4K3	0.061	0.00029401	0.0345736
ENSG00000144741.17	SLC25A26	0.091	0.000293304	0.0345736
ENSG00000119698.11	PPP4R4	0.121	0.000288197	0.0345736
ENSG00000269897.5	COMMD3-BMI1	0.208	0.000284926	0.0345736
ENSG00000230133.1	RP5-1100I6.2	0.191	0.000296625	0.0346501
ENSG00000219481.10	NBPF1	-0.105	0.000302444	0.0350975
ENSG00000245025.2	RP11-875O11.1	-0.196	0.000305594	0.0352312
ENSG00000143194.12	MAEL	0.14	0.000311581	0.0356881
ENSG00000132002.7	DNAJB1	-0.242	0.000313723	0.0357017
ENSG00000242687.2	––	-0.162	0.000318538	0.0360173
ENSG00000041357.15	PSMA4	0.1	0.000321941	0.0361702
ENSG00000224117.1	RP11-550P23.5	-0.3	0.000325746	0.0362729
ENSG00000143545.8	RAB13	-0.165	0.000326968	0.0362729
ENSG00000229544.8	NKX1-2	0.161	0.00033363	0.0367806
ENSG00000228549.3	RP11-108M9.3	-0.359	0.000338076	0.0368106
ENSG00000138686.9	BBS7	0.083	0.000337246	0.0368106
ENSG00000116783.14	TNNI3K	0.098	0.000341854	0.0369937
ENSG00000197372.9	ZNF675	0.065	0.000349272	0.0373383
ENSG00000164466.12	SFXN1	0.073	0.000348862	0.0373383
ENSG00000184719.11	RNLS	0.064	0.000352399	0.0374455
ENSG00000121039.9	RDH10	-0.166	0.000356982	0.0377054
ENSG00000135245.9	HILPDA	-0.302	0.00036556	0.0378792
ENSG00000166188.2	ZNF319	-0.086	0.000364551	0.0378792
ENSG00000112425.14	EPM2A	0.062	0.000365136	0.0378792
ENSG00000235421.1	RP11-667F9.1	0.301	0.000367218	0.0378792
ENSG00000154719.13	MRPL39	0.073	0.000374176	0.0383726
ENSG00000164414.17	SLC35A1	0.069	0.000384701	0.0391437
ENSG00000151632.17	AKR1C2	0.15	0.000386133	0.0391437
ENSG00000198732.10	SMOC1	-0.136	0.000392493	0.0395611
ENSG00000115107.19	STEAP3	-0.193	0.000395831	0.0396708
ENSG00000187498.14	COL4A1	-0.195	0.000408449	0.0402493
ENSG00000198468.7	FLVCR1-AS1	0.185	0.000406523	0.0402493
ENSG00000163395.16	IGFN1	0.249	0.00040737	0.0402493
ENSG00000105355.8	PLIN3	-0.156	0.000423839	0.0406512
ENSG00000171109.18	MFN1	0.051	0.000423217	0.0406512
ENSG00000122512.14	PMS2	0.059	0.00042116	0.0406512
ENSG00000042317.16	SPATA7	0.083	0.00042405	0.0406512
ENSG00000104671.7	DCTN6	0.092	0.000416743	0.0406512
ENSG00000170667.14	RASA4B	-0.155	0.000430721	0.0410675
ENSG00000078070.12	MCCC1	0.053	0.00043981	0.0414856
ENSG00000152413.14	HOMER1	0.108	0.000437686	0.0414856
ENSG00000197747.8	S100A10	-0.198	0.000453369	0.0416752
ENSG00000144908.13	ALDH1L1	-0.138	0.000453633	0.0416752
ENSG00000075234.16	TTC38	-0.127	0.000451509	0.0416752
ENSG00000110768.11	GTF2H1	0.082	0.000450009	0.0416752
ENSG00000006128.11	TAC1	0.23	0.000449516	0.0416752
ENSG00000071994.10	PDCD2	0.063	0.000459845	0.0418948
ENSG00000184924.5	PTRHD1	0.098	0.000460774	0.0418948
ENSG00000206560.11	ANKRD28	0.051	0.000465123	0.0420734
ENSG00000105186.15	ANKRD27	0.048	0.000468817	0.0421912
ENSG00000138794.9	CASP6	-0.132	0.000486501	0.0429497
ENSG00000117569.18	PTBP2	0.07	0.000482539	0.0429497
ENSG00000170860.3	LSM3	0.105	0.000485779	0.0429497
ENSG00000186162.10	CIDECP	0.111	0.000486986	0.0429497
ENSG00000261701.6	HPR	-0.267	0.000489531	0.0429594
ENSG00000162777.16	DENND2D	-0.167	0.000496244	0.0432133
ENSG00000134900.11	TPP2	0.05	0.000497324	0.0432133
ENSG00000257894.2	RP1-78O14.1	-0.33	0.000514899	0.0437499
ENSG00000196169.14	KIF19	-0.287	0.000515901	0.0437499
ENSG00000260555.1	RP11-728K20.2	-0.269	0.000512551	0.0437499
ENSG00000135697.9	BCO1	-0.216	0.000513561	0.0437499
ENSG00000186594.14	MIR22HG	0.134	0.000511313	0.0437499
ENSG00000184319.15	AC002055.4	0.078	0.000524498	0.0442662
ENSG00000271254.6	LOC102724250	-0.117	0.000532434	0.0447219
ENSG00000226746.2	SMCR5	-0.226	0.000554661	0.045074
ENSG00000106258.13	CYP3A5	-0.166	0.000556238	0.045074
ENSG00000168255.19	POLR2J3	-0.143	0.000554061	0.045074
ENSG00000105939.12	ZC3HAV1	-0.132	0.000542127	0.045074
ENSG00000179409.10	GEMIN4	-0.069	0.000558909	0.045074
ENSG00000166454.9	ATMIN	0.066	0.000551581	0.045074
ENSG00000122643.18	NT5C3A	0.084	0.000555456	0.045074
ENSG00000213920.8	MDP1	0.144	0.000559623	0.045074
ENSG00000246363.2	RP11-13A1.1	0.152	0.000541623	0.045074
ENSG00000185608.8	MRPL40	0.08	0.000564093	0.0452275
ENSG00000118785.13	SPP1	-0.308	0.000574539	0.0454995
ENSG00000103257.8	SLC7A5	-0.114	0.000577804	0.0454995
ENSG00000157800.17	SLC37A3	0.06	0.000573779	0.0454995
ENSG00000261652.2	C15orf65	0.122	0.000577039	0.0454995
ENSG00000010322.15	NISCH	-0.073	0.000591635	0.045938
ENSG00000162929.13	KIAA1841	0.061	0.00059379	0.045938
ENSG00000111906.17	HDDC2	0.073	0.000590614	0.045938
ENSG00000004897.11	CDC27	0.083	0.000587333	0.045938
ENSG00000215867.4	RP4-773A18.2	-0.256	0.000605316	0.0466252
ENSG00000215256.3	DHRS4-AS1	0.108	0.000612606	0.0469816

## Sheet: Event3 - SRRM2
	Symbol	logFC	PValue	FDR
ENSG00000237973.1	RP5-857K21.6	1.52088	1.99375e-15	3.16608e-11
ENSG00000187951.10	LOC100288637	1.24539	1.3111e-13	1.04101e-09
ENSG00000262074.6	SNORD3B-2	-1.23676	1.34809e-10	7.13586e-07
ENSG00000140263.13	SORD	-0.23761	2.42416e-10	9.6239e-07
ENSG00000180398.11	MCFD2	-0.174812	8.17586e-10	2.59665e-06
ENSG00000259479.6	CTD-2008A1.2	1.41531	6.91711e-09	1.82358e-05
ENSG00000247516.6	RP11-480D4.3	-0.297219	8.03847e-09	1.82358e-05
ENSG00000178921.13	PFAS	0.149138	1.47598e-08	2.92982e-05
ENSG00000169429.10	CXCL8	1.59562	1.75996e-08	3.10535e-05
ENSG00000215908.10	CROCCP2	0.293123	2.38756e-08	3.79145e-05
ENSG00000090339.8	ICAM1	1.01662	2.93724e-08	3.88694e-05
ENSG00000270607.1	RP11-359E10.1	-0.236522	2.71903e-08	3.88694e-05
ENSG00000248527.1	RP5-857K21.10	0.636694	3.62236e-08	4.42486e-05
ENSG00000196312.12	MFSD14C	-0.297447	3.99657e-08	4.53325e-05
ENSG00000272398.5	CD24	1.029	5.59976e-08	5.92828e-05
ENSG00000188611.14	ASAH2	-0.471565	6.14576e-08	6.09967e-05
ENSG00000254726.2	MEX3A	0.769718	1.25554e-07	0.000117283
ENSG00000215256.3	DHRS4-AS1	-0.316562	1.3797e-07	0.000121721
ENSG00000225972.1	RP5-857K21.9	1.84375	2.886e-07	0.000241209
ENSG00000213920.8	MDP1	-0.261365	4.2059e-07	0.000333948
ENSG00000225725.4	FAM66E	0.968	5.49209e-07	0.000379193
ENSG00000246375.2	RP11-10L7.1	0.785507	5.44325e-07	0.000379193
ENSG00000125656.8	CLPP	0.160759	5.25004e-07	0.000379193
ENSG00000185215.8	TNFAIP2	0.437667	5.90203e-07	0.000390518
ENSG00000155660.10	PDIA4	0.235303	6.45518e-07	0.000410033
ENSG00000162490.6	DRAXIN	0.979975	7.63512e-07	0.00043774
ENSG00000137801.10	THBS1	0.929908	7.36954e-07	0.00043774
ENSG00000276855.1	CTD-3157E16.2	-0.290662	7.71834e-07	0.00043774
ENSG00000107951.14	MTPAP	-0.132256	8.17672e-07	0.000447746
ENSG00000170667.14	RASA4B	0.346575	9.25223e-07	0.000489751
ENSG00000196136.17	SERPINA3	1.55865	9.88593e-07	0.000506415
ENSG00000239306.4	RBM14	0.140387	1.11749e-06	0.000521935
ENSG00000224877.3	C17orf89	-0.177673	1.07266e-06	0.000521935
ENSG00000114547.9	ROPN1B	-0.347126	1.09933e-06	0.000521935
ENSG00000168038.10	ULK4	0.222591	1.15172e-06	0.000522553
ENSG00000115267.5	IFIH1	0.352677	1.22394e-06	0.000539896
ENSG00000231887.6	PRH1	0.355397	1.39303e-06	0.000582139
ENSG00000148296.6	SURF6	0.117239	1.36255e-06	0.000582139
ENSG00000119283.15	TRIM67	0.696663	1.554e-06	0.000632757
ENSG00000183935.5	RP11-392P7.3	-0.239357	1.95174e-06	0.000774841
ENSG00000169432.14	SCN9A	0.515956	2.47957e-06	0.000937515
ENSG00000140830.8	TXNL4B	0.272742	2.47319e-06	0.000937515
ENSG00000077943.7	ITGA8	0.261365	2.55527e-06	0.000943667
ENSG00000034239.10	EFCAB1	0.474362	3.20669e-06	0.00115732
ENSG00000254682.1	RP11-660L16.2	-0.569426	3.86158e-06	0.00136271
ENSG00000168803.14	ADAL	-0.147926	3.97976e-06	0.00137388
ENSG00000275395.5	FCGBP	0.827611	4.3252e-06	0.00145185
ENSG00000275026.1	RP11-15E1.1	0.386606	4.66276e-06	0.00145185
ENSG00000168255.19	POLR2J3	0.289853	4.49253e-06	0.00145185
ENSG00000106853.18	PTGR1	0.194272	4.61257e-06	0.00145185
ENSG00000261737.1	RP4-612B15.3	-0.240384	4.54069e-06	0.00145185
ENSG00000126709.14	IFI6	0.320019	5.02781e-06	0.00153541
ENSG00000111906.17	HDDC2	-0.182641	5.49372e-06	0.00164604
ENSG00000204389.9	HSPA1A	0.819022	6.28647e-06	0.00182172
ENSG00000242110.7	AMACR	-0.228323	6.42419e-06	0.00182172
ENSG00000274642.1	CH17-472G23.1	-0.568427	6.37237e-06	0.00182172
ENSG00000263244.2	RP11-473I1.9	-0.154819	6.98413e-06	0.00191221
ENSG00000144741.17	SLC25A26	-0.163194	6.88812e-06	0.00191221
ENSG00000108592.16	FTSJ3	0.142369	9.53233e-06	0.00256565
ENSG00000124508.16	BTN2A2	0.309444	1.13082e-05	0.0029929
ENSG00000169836.4	TACR3	0.365686	1.15127e-05	0.00299707
ENSG00000083444.16	PLOD1	0.210419	1.19172e-05	0.00305233
ENSG00000142089.15	IFITM3	0.564629	1.31487e-05	0.00316365
ENSG00000183287.13	CCBE1	0.475203	1.26043e-05	0.00316365
ENSG00000176593.7	CTD-2368P22.1	0.252617	1.31314e-05	0.00316365
ENSG00000165661.16	QSOX2	0.104846	1.28264e-05	0.00316365
ENSG00000101188.4	NTSR1	0.526641	1.34763e-05	0.00319409
ENSG00000116096.5	SPR	0.299187	1.41276e-05	0.00329921
ENSG00000272189.1	RP3-325F22.5	0.260139	1.50921e-05	0.00337818
ENSG00000246089.3	RP11-115C21.2	0.195475	1.47599e-05	0.00337818
ENSG00000101150.17	TPD52L2	0.0974642	1.5104e-05	0.00337818
ENSG00000231784.8	DBIL5P	0.256319	1.96094e-05	0.00432496
ENSG00000110172.11	CHORDC1	0.322081	2.00653e-05	0.0043353
ENSG00000267060.5	PTGES3L	-0.226508	2.02023e-05	0.0043353
ENSG00000205918.9	PDPK2P	0.400956	2.05123e-05	0.00434314
ENSG00000233476.3	AC002480.6	0.396057	2.19628e-05	0.00454056
ENSG00000168434.12	COG7	0.0964369	2.20166e-05	0.00454056
ENSG00000279557.1	CTD-2210P15.3	0.361969	2.27895e-05	0.00463971
ENSG00000181444.12	ZNF467	-0.27918	2.75668e-05	0.00554127
ENSG00000277938.1	RP5-965G21.3	0.314002	2.86178e-05	0.00568064
ENSG00000143374.16	TARS2	0.106935	2.95482e-05	0.00579291
ENSG00000125551.18	PLGLB2	0.520809	3.00298e-05	0.00581552
ENSG00000236841.7	AC007750.5	-0.406475	3.07145e-05	0.00587646
ENSG00000187688.14	TRPV2	-0.337484	3.1692e-05	0.0059913
ENSG00000184428.12	TOP1MT	0.156827	3.25637e-05	0.00601292
ENSG00000148516.21	ZEB1	-0.0814184	3.22234e-05	0.00601292
ENSG00000232229.5	RP11-248C1.2	0.369667	3.53244e-05	0.00644771
ENSG00000114805.16	PLCH1	0.176802	3.65118e-05	0.00653144
ENSG00000105053.10	VRK3	0.0717318	3.66057e-05	0.00653144
ENSG00000113396.12	SLC27A6	0.734007	3.83718e-05	0.00672077
ENSG00000149346.14	SLX4IP	0.104702	3.90703e-05	0.00672077
ENSG00000197785.13	ATAD3A	-0.121781	3.89382e-05	0.00672077
ENSG00000204136.10	GGTA1P	-0.218182	3.93597e-05	0.00672077
ENSG00000219481.10	NBPF1	0.215632	4.0274e-05	0.00673212
ENSG00000162482.4	AKR7A3	-0.271439	4.00856e-05	0.00673212
ENSG00000126953.5	TIMM8A	-0.135122	4.44553e-05	0.00735365
ENSG00000103494.12	RPGRIP1L	0.125556	4.59268e-05	0.00751875
ENSG00000116830.11	TTF2	0.212646	4.73844e-05	0.0076782
ENSG00000160862.12	AZGP1	0.609247	5.07713e-05	0.00813943
ENSG00000197728.9	RPS26	0.278029	5.17684e-05	0.00813943
ENSG00000160949.16	TONSL	0.184817	5.12819e-05	0.00813943
ENSG00000111850.10	SMIM8	0.118522	5.31283e-05	0.00827135
ENSG00000120337.8	TNFSF18	0.351827	5.42504e-05	0.00828362
ENSG00000196922.10	ZNF252P	0.118652	5.38719e-05	0.00828362
ENSG00000070495.14	JMJD6	0.18811	5.92849e-05	0.00881478
ENSG00000112584.13	FAM120B	0.0741276	5.93605e-05	0.00881478
ENSG00000273253.2	RP3-402G11.26	-0.289942	5.93943e-05	0.00881478
ENSG00000188130.13	MAPK12	-0.13454	6.25124e-05	0.00919164
ENSG00000176887.6	SOX11	0.682563	6.6698e-05	0.00956866
ENSG00000042429.11	MED17	0.0940295	6.65489e-05	0.00956866
ENSG00000130939.18	UBE4B	0.0781867	6.74868e-05	0.00956866
ENSG00000131941.7	RHPN2	-0.291033	6.68905e-05	0.00956866
ENSG00000103671.9	TRIP4	0.0889503	6.86714e-05	0.00965046
ENSG00000272977.1	CTA-390C10.10	-0.567664	7.34905e-05	0.0102371
ENSG00000180198.15	RCC1	0.206171	7.43736e-05	0.01027
ENSG00000170364.12	SETMAR	0.0853489	7.62429e-05	0.0104374
ENSG00000273151.1	RP11-449P15.2	0.394078	7.87342e-05	0.0104972
ENSG00000128699.13	ORMDL1	0.0863947	7.84009e-05	0.0104972
ENSG00000109775.10	UFSP2	-0.128057	7.99851e-05	0.0104972
ENSG00000256806.5	C17orf100	-0.132431	7.95472e-05	0.0104972
ENSG00000248866.1	CTD-2314I6.1	-0.159381	7.85357e-05	0.0104972
ENSG00000091428.17	RAPGEF4	-0.177034	8.21045e-05	0.010687
ENSG00000103363.14	ELOB	0.315618	8.27904e-05	0.0106887
ENSG00000132330.16	SCLY	0.115772	8.68895e-05	0.0110836
ENSG00000204219.9	TCEA3	-0.263027	8.72448e-05	0.0110836
ENSG00000113272.13	THG1L	0.130683	8.80333e-05	0.011095
ENSG00000228696.8	ARL17B	0.270302	8.90788e-05	0.0111384
ENSG00000140557.11	ST8SIA2	0.908234	9.46739e-05	0.011603
ENSG00000111331.12	OAS3	0.382374	9.59844e-05	0.011603
ENSG00000162620.15	LRRIQ3	0.319657	9.68232e-05	0.011603
ENSG00000179935.9	RP5-1068E13.3	0.187751	9.60715e-05	0.011603
ENSG00000114988.11	LMAN2L	0.138974	9.79095e-05	0.011603
ENSG00000128294.15	TPST2	-0.131424	9.78495e-05	0.011603
ENSG00000235092.5	AC011747.7	-0.264289	9.35564e-05	0.011603
ENSG00000173272.15	MZT2A	-0.160097	0.000102226	0.0119364
ENSG00000095303.14	PTGS1	-0.347054	0.000101509	0.0119364
ENSG00000261377.5	RP11-578F21.12	-0.317849	0.000103297	0.0119734
ENSG00000100626.16	GALNT16	0.149	0.000104273	0.0119989
ENSG00000272514.5	CFAP206	0.154468	0.000105056	0.0120021
ENSG00000163913.11	IFT122	-0.12738	0.000108808	0.0123419
ENSG00000232063.1	RP11-307E17.8	0.364786	0.000109684	0.0123531
ENSG00000215374.5	RP11-1195F20.2	-0.409563	0.000111195	0.0124351
ENSG00000271254.6	LOC102724250	0.235099	0.00011318	0.0125685
ENSG00000108786.10	HSD17B1	0.328513	0.000117045	0.0127307
ENSG00000183250.11	C21orf67	-0.20484	0.000115729	0.0127307
ENSG00000150175.13	FRMPD2L2	-0.404709	0.000116423	0.0127307
ENSG00000204869.8	IGFL4	0.273518	0.000120857	0.0130559
ENSG00000150756.13	FAM173B	0.13654	0.000122502	0.0130559
ENSG00000147804.9	SLC39A4	-0.267415	0.000121929	0.0130559
ENSG00000087116.14	ADAMTS2	0.328843	0.000124167	0.0131451
ENSG00000250241.5	RP11-9G1.3	0.159439	0.000126326	0.0132462
ENSG00000122912.14	SLC25A16	-0.0689317	0.000126789	0.0132462
ENSG00000164414.17	SLC35A1	-0.0932383	0.000127735	0.0132577
ENSG00000134815.18	DHX34	0.175305	0.000132681	0.0136817
ENSG00000248275.1	CTC-338M12.3	-0.202319	0.00013385	0.0136874
ENSG00000187824.8	TMEM220	-0.270604	0.00013446	0.0136874
ENSG00000104960.15	PTOV1	0.0905585	0.000136183	0.0137295
ENSG00000163395.16	IGFN1	-0.399251	0.000136603	0.0137295
ENSG00000168542.14	COL3A1	0.835065	0.000138882	0.013784
ENSG00000168439.16	STIP1	0.164029	0.00013872	0.013784
ENSG00000008128.22	CDK11A	0.193081	0.000141716	0.0139779
ENSG00000166831.8	RBPMS2	0.26508	0.000148502	0.0143793
ENSG00000125534.9	PPDPF	0.169895	0.000147299	0.0143793
ENSG00000156076.9	WIF1	-0.398144	0.000148323	0.0143793
ENSG00000106211.8	HSPB1	0.550785	0.000149422	0.0143808
ENSG00000170876.7	TMEM43	0.0877404	0.000152316	0.0144837
ENSG00000065621.14	GSTO2	-0.211889	0.000151961	0.0144837
ENSG00000150361.11	KLHL1	0.567203	0.000159339	0.0148418
ENSG00000254685.6	FPGT	0.145237	0.000158065	0.0148418
ENSG00000152620.12	NADK2	-0.112711	0.00015982	0.0148418
ENSG00000179277.9	MEIS3P1	-0.247939	0.000159406	0.0148418
ENSG00000148600.14	CDHR1	0.192008	0.000164035	0.0151447
ENSG00000270580.5	RP11-1186N24.5	0.308215	0.0001653	0.0151732
ENSG00000175538.10	KCNE3	-0.298586	0.000169679	0.0154856
ENSG00000105559.11	PLEKHA4	0.399255	0.000177089	0.0160696
ENSG00000234585.6	CCT6P3	0.293482	0.000181862	0.0164089
ENSG00000261716.1	RP11-196G18.22	0.272628	0.000183109	0.0164281
ENSG00000196159.11	FAT4	0.337412	0.000185998	0.0165935
ENSG00000183506.17	PI4KAP2	0.210221	0.000189353	0.0167052
ENSG00000002745.12	WNT16	-0.210496	0.000189047	0.0167052
ENSG00000057468.6	MSH4	0.345533	0.000194852	0.0167958
ENSG00000188659.9	FAM154B	0.285015	0.000195669	0.0167958
ENSG00000279778.1	RP11-60A14.1	0.274057	0.000192932	0.0167958
ENSG00000011295.15	TTC19	-0.10417	0.000193597	0.0167958
ENSG00000187630.15	DHRS4L2	-0.246024	0.000192622	0.0167958
ENSG00000112763.15	BTN2A1	0.0904916	0.000196778	0.0168002
ENSG00000099377.13	HSD3B7	0.281982	0.000199842	0.0169706
ENSG00000242687.2	––	0.285939	0.000212521	0.0179513
ENSG00000263412.1	RP5-890E16.2	0.296444	0.000215767	0.018129
ENSG00000227398.3	RP11-447D11.2	0.18558	0.00021817	0.0181642
ENSG00000196597.11	ZNF782	0.154544	0.000219618	0.0181642
ENSG00000197157.10	SND1	0.0641599	0.000218878	0.0181642
ENSG00000246695.7	RP11-877E17.2	-0.128346	0.000223155	0.0183611
ENSG00000067596.10	DHX8	0.0507534	0.000224932	0.0184119
ENSG00000187535.13	IFT140	0.0904512	0.000228539	0.0186113
ENSG00000182366.9	RP11-63E5.8	-0.350606	0.000231966	0.018794
ENSG00000284610.1	RP11-481A20.11	-0.235598	0.000233611	0.0188312
ENSG00000275160.1	RP11-187C18.3	0.264216	0.000239741	0.0191311
ENSG00000198795.10	ZNF521	-0.129349	0.000239625	0.0191311
ENSG00000110047.17	EHD1	0.132389	0.000247701	0.0196675
ENSG00000261701.6	HPR	0.580319	0.000252693	0.019804
ENSG00000023445.13	BIRC3	0.267825	0.000250875	0.019804
ENSG00000165632.7	TAF3	0.0748681	0.000254409	0.019804
ENSG00000228484.1	RP11-106M7.1	-0.353669	0.000253217	0.019804
ENSG00000077150.18	NFKB2	0.384168	0.00025929	0.0198914
ENSG00000145014.17	TMEM44	0.174818	0.000259075	0.0198914
ENSG00000277053.4	GTF2IP1	0.12628	0.000258624	0.0198914
ENSG00000177465.4	ACOT4	-0.213159	0.00026084	0.0199141
ENSG00000065978.18	YBX1	0.326787	0.000264696	0.0200537
ENSG00000164291.16	ARSK	0.134085	0.000265194	0.0200537
ENSG00000132744.7	ACY3	-0.58643	0.000267029	0.0200968
ENSG00000117009.11	KMO	-0.216655	0.000271406	0.0203299
ENSG00000108821.13	COL1A1	0.79468	0.000283918	0.0204603
ENSG00000247081.7	RP11-318M2.2	0.552899	0.000278906	0.0204603
ENSG00000185507.19	IRF7	0.408946	0.000282775	0.0204603
ENSG00000214189.8	ZNF788	0.248164	0.000284743	0.0204603
ENSG00000163468.14	CCT3	0.098414	0.000280987	0.0204603
ENSG00000107745.18	MICU1	0.0697165	0.000277053	0.0204603
ENSG00000120533.12	ENY2	-0.0837811	0.000284279	0.0204603
ENSG00000158122.11	AAED1	-0.111482	0.000275513	0.0204603
ENSG00000254635.5	RP11-164A7.1	-0.113481	0.000279186	0.0204603
ENSG00000197249.13	SERPINA1	0.621561	0.000288946	0.0206688
ENSG00000110660.14	SLC35F2	0.182243	0.00029028	0.020671
ENSG00000113269.13	RNF130	0.110567	0.000296552	0.02093
ENSG00000243902.6	RP1-63G5.5	-0.269578	0.000295374	0.02093
ENSG00000240342.3	RPS2P5	0.322795	0.000300785	0.0211348
ENSG00000130208.9	APOC1	-0.373208	0.000308673	0.0215935
ENSG00000263142.5	RP11-156P1.1	0.350423	0.000313164	0.0217164
ENSG00000139537.10	CCDC65	0.206896	0.00031259	0.0217164
ENSG00000278705.1	HIST1H4B	0.283381	0.000315543	0.0217862
ENSG00000227502.2	RP1-249H1.4	-0.409844	0.000318387	0.0218874
ENSG00000125347.13	IRF1	0.555744	0.000323094	0.0219479
ENSG00000182973.18	CNOT10	0.0653402	0.000321606	0.0219479
ENSG00000175772.10	AC112229.7	-0.252709	0.000323414	0.0219479
ENSG00000117228.9	GBP1	0.659987	0.000327973	0.0219756
ENSG00000134463.14	ECHDC3	0.282908	0.00032707	0.0219756
ENSG00000119900.7	OGFRL1	-0.128327	0.000326797	0.0219756
ENSG00000160917.14	CPSF4	0.091666	0.000339572	0.0226412
ENSG00000253741.1	CTD-2292P10.4	-0.182126	0.000340758	0.0226412
ENSG00000143258.15	USP21	0.082706	0.000346242	0.0229097
ENSG00000137822.12	TUBGCP4	0.100788	0.000348557	0.0229672
ENSG00000100014.19	SPECC1L	0.0721444	0.000355993	0.0233602
ENSG00000143494.15	VASH2	0.351082	0.000360322	0.0234504
ENSG00000106404.13	CLDN15	0.303264	0.000359425	0.0234504
ENSG00000267248.1	CTD-2319I12.4	0.177074	0.000363247	0.0235444
ENSG00000273381.1	RP11-305L7.7	0.325886	0.000368152	0.0237653
ENSG00000054219.10	LY75	-0.329234	0.000370685	0.0238319
ENSG00000161981.10	SNRNP25	-0.139907	0.000391377	0.0249601
ENSG00000255346.9	NOX5	-0.44013	0.000391074	0.0249601
ENSG00000106397.11	PLOD3	0.292636	0.000393969	0.0250249
ENSG00000260793.2	RP5-882C2.2	-0.209996	0.00040302	0.0254978
ENSG00000173442.12	EHBP1L1	-0.145091	0.000407536	0.0256813
ENSG00000171243.7	SOSTDC1	0.278637	0.000413037	0.025925
ENSG00000130748.6	TMEM160	-0.1539	0.000430566	0.0269189
ENSG00000074803.17	SLC12A1	0.391387	0.000435436	0.0271166
ENSG00000175183.9	CSRP2	0.324975	0.000447914	0.027369
ENSG00000226752.9	RP11-27I1.2	0.226627	0.000448407	0.027369
ENSG00000048028.11	USP28	0.142309	0.00044983	0.027369
ENSG00000221886.3	ZBED8	0.141622	0.000449683	0.027369
ENSG00000185122.10	HSF1	0.0812096	0.000445909	0.027369
ENSG00000103154.9	NECAB2	-0.221833	0.000446077	0.027369
ENSG00000173933.19	RBM4	0.0888778	0.000454438	0.0273904
ENSG00000005007.12	UPF1	0.0888645	0.000455357	0.0273904
ENSG00000227811.2	RP4-773A18.4	-0.203743	0.000453587	0.0273904
ENSG00000172530.20	BANP	0.151061	0.00046006	0.0275689
ENSG00000095383.19	TBC1D2	0.312859	0.000470883	0.0279847
ENSG00000185666.14	SYN3	0.189069	0.000472224	0.0279847
ENSG00000175221.14	MED16	0.0837768	0.000472286	0.0279847
ENSG00000156219.16	ART3	0.217803	0.000476954	0.0281562
ENSG00000179632.9	MAF1	0.0838567	0.000491791	0.0289246
ENSG00000011132.11	APBA3	0.158433	0.000501057	0.0292529
ENSG00000070061.14	IKBKAP	0.0853577	0.000500794	0.0292529
ENSG00000175029.16	CTBP2	0.0803497	0.000509432	0.0296329
ENSG00000177640.15	CASC2	-0.0987739	0.000523134	0.0302086
ENSG00000136869.13	TLR4	-0.253112	0.000522057	0.0302086
ENSG00000185842.15	DNAH14	0.130841	0.000525592	0.0302406
ENSG00000154079.5	SDHAF4	-0.169915	0.000528855	0.0303185
ENSG00000197747.8	S100A10	0.32351	0.000534097	0.0305089
ENSG00000250091.2	DNAH10OS	0.197734	0.000537609	0.0305344
ENSG00000134255.13	CEPT1	0.0994241	0.000541748	0.0305344
ENSG00000171772.16	SYCE1	-0.279818	0.000542236	0.0305344
ENSG00000279656.1	RP11-298I3.6	-0.663788	0.000541864	0.0305344
ENSG00000176124.11	DLEU1	0.168597	0.000544801	0.0305705
ENSG00000106624.10	AEBP1	0.312634	0.000554487	0.0306568
ENSG00000142002.16	DPP9	0.0838981	0.0005545	0.0306568
ENSG00000180902.17	D2HGDH	-0.130107	0.000549599	0.0306568
ENSG00000131885.16	KRT17P1	-0.347048	0.000555992	0.0306568
ENSG00000103226.17	NOMO3	-0.400311	0.000551069	0.0306568
ENSG00000180828.2	BHLHE22	0.44604	0.000561407	0.0307419
ENSG00000153936.16	HS2ST1	-0.0873249	0.000559907	0.0307419
ENSG00000105771.13	SMG9	0.0825564	0.000573355	0.030864
ENSG00000101040.19	ZMYND8	0.077871	0.000570123	0.030864
ENSG00000277462.1	ZNF670	-0.104041	0.000566297	0.030864
ENSG00000271474.1	RP11-710C12.1	-0.13699	0.00057181	0.030864
ENSG00000213203.2	GIMAP1	-0.288747	0.00057226	0.030864
ENSG00000197653.15	DNAH10	0.340324	0.000587675	0.031496
ENSG00000126226.21	PCID2	0.103076	0.000589063	0.031496
ENSG00000105519.15	CAPS	0.226665	0.000595538	0.0317354
ENSG00000131381.12	RBSN	-0.065353	0.000601435	0.0319424
ENSG00000183508.4	FAM46C	0.334702	0.000626392	0.0330468
ENSG00000213088.9	ACKR1	-0.299483	0.000624639	0.0330468
ENSG00000203805.10	PLPP4	0.228596	0.00063089	0.033174
ENSG00000150347.14	ARID5B	0.09608	0.000637714	0.0333344
ENSG00000198944.5	SOWAHA	-0.196061	0.000638141	0.0333344
ENSG00000241399.6	CD302	-0.215565	0.00064264	0.0334594
ENSG00000176681.14	LRRC37A	-0.489676	0.000645079	0.0334767
ENSG00000025708.13	TYMP	0.542161	0.000656058	0.0339355
ENSG00000138002.14	IFT172	0.0856901	0.00066194	0.0340181
ENSG00000143248.12	RGS5	-0.146707	0.000661649	0.0340181
ENSG00000235478.4	AC006946.15	-0.220046	0.000668753	0.0342574
ENSG00000104164.10	BLOC1S6	-0.104411	0.000682295	0.0348387
ENSG00000186792.16	HYAL3	0.170262	0.000684914	0.0348604
ENSG00000108107.14	RPL28	0.10056	0.000694836	0.0350384
ENSG00000175826.11	CTDNEP1	0.0745919	0.000695803	0.0350384
ENSG00000136205.16	TNS3	-0.177109	0.000697238	0.0350384
ENSG00000213316.9	LTC4S	-0.345207	0.000696314	0.0350384
ENSG00000011376.9	LARS2	0.0825029	0.000705663	0.0353499
ENSG00000161526.14	SAP30BP	0.0619889	0.000708012	0.0353561
ENSG00000083828.15	ZNF586	0.192596	0.000711215	0.0354047
ENSG00000113657.12	DPYSL3	0.331115	0.000731681	0.0360273
ENSG00000066827.15	ZFAT	0.0721988	0.000729503	0.0360273
ENSG00000165669.13	FAM204A	-0.0703491	0.000731713	0.0360273
ENSG00000226686.7	AC012309.5	-0.621863	0.000732798	0.0360273
ENSG00000198231.12	DDX42	-0.0798149	0.000740457	0.0362915
ENSG00000179886.5	TIGD5	0.101787	0.000766256	0.0374404
ENSG00000133466.13	C1QTNF6	0.246873	0.000773175	0.0376626
ENSG00000167065.13	DUSP18	0.199942	0.000779134	0.037797
ENSG00000104219.12	ZDHHC2	0.132067	0.000780694	0.037797
ENSG00000154832.14	CXXC1	0.0800734	0.000796851	0.038462
ENSG00000215424.9	MCM3APAS	0.204509	0.000808901	0.03874
ENSG00000197702.11	PARVA	0.10535	0.00080927	0.03874
ENSG00000050628.20	PTGER3	-0.410415	0.00080993	0.03874
ENSG00000196656.7	AC004057.1	0.246261	0.000830907	0.0395054
ENSG00000121892.14	PDS5A	0.0738035	0.000829113	0.0395054
ENSG00000250312.6	ZNF718	0.16977	0.000834965	0.0395144
ENSG00000225178.5	RPSAP58	-0.313894	0.000836072	0.0395144
ENSG00000104064.16	GABPB1	-0.0700675	0.000840206	0.0395919
ENSG00000234773.7	CTD-2666L21.1	0.107959	0.000846568	0.0397737
ENSG00000185477.4	GPRIN3	0.161665	0.000849685	0.0398024
ENSG00000219626.8	FAM228B	0.0859151	0.00085343	0.0398602
ENSG00000244734.3	HBB	0.545422	0.000872352	0.0406245
ENSG00000134905.16	CARS2	0.0809266	0.000877534	0.0407463
ENSG00000167920.8	TMEM99	0.144803	0.000884993	0.0408644
ENSG00000134278.15	SPIRE1	-0.0423776	0.000885223	0.0408644
ENSG00000155926.13	SLA	0.508039	0.000897634	0.0413172
ENSG00000269473.1	CTD-2619J13.19	0.237899	0.000910075	0.0417687
ENSG00000173914.11	RBM4B	0.0935416	0.000925329	0.0419884
ENSG00000147316.12	MCPH1	0.060011	0.000920195	0.0419884
ENSG00000271755.1	RP1-153G14.4	-0.157799	0.000923029	0.0419884
ENSG00000198468.7	FLVCR1-AS1	-0.316396	0.000925436	0.0419884
ENSG00000158161.15	EYA3	0.0906186	0.000934072	0.0422595
ENSG00000204104.11	TRAF3IP1	-0.0786196	0.000941692	0.0424832
ENSG00000124541.6	RRP36	-0.0847779	0.000952078	0.04283
ENSG00000229692.3	AC019171.5	0.204164	0.000958774	0.0430094
ENSG00000157379.13	DHRS1	0.142576	0.000967783	0.0432913
ENSG00000186687.15	LYRM7	-0.0757558	0.000975893	0.0435314
ENSG00000133422.12	MORC2	0.0548166	0.000980233	0.0436025
ENSG00000188599.17	NPIPP1	0.215866	0.000990601	0.0439406
ENSG00000091664.7	SLC17A6	0.222625	0.0010117	0.04441
ENSG00000134222.16	PSRC1	0.151167	0.00100477	0.04441
ENSG00000136270.13	TBRG4	0.0742149	0.00101237	0.04441
ENSG00000246363.2	RP11-13A1.1	-0.199911	0.00100896	0.04441
ENSG00000167210.16	LOXHD1	-0.279832	0.00101774	0.0445224
ENSG00000072682.18	P4HA2	0.126305	0.00103502	0.0451494
ENSG00000115421.12	PAPOLG	0.0749598	0.00103775	0.0451494
ENSG00000072210.18	ALDH3A2	0.111214	0.00105689	0.0458562
ENSG00000120696.8	KBTBD7	0.0830492	0.00106983	0.0462913
ENSG00000143891.16	GALM	0.204168	0.00107682	0.0463412
ENSG00000085721.12	RRN3	0.0736577	0.00107632	0.0463412
ENSG00000118257.16	NRP2	0.110713	0.00109065	0.0468094
ENSG00000184635.15	ZNF93	0.16722	0.0011048	0.047289
ENSG00000064601.16	CTSA	0.0704735	0.0011128	0.0475033
ENSG00000163735.6	CXCL5	0.296442	0.00112028	0.047567
ENSG00000136874.10	STX17	-0.0533091	0.00111947	0.047567
ENSG00000074054.17	CLASP1	0.0653058	0.00113141	0.0479116
ENSG00000266524.2	GDF10	0.250592	0.00113637	0.0479933
ENSG00000139187.9	KLRG1	0.149086	0.00114665	0.0482992
ENSG00000184227.7	ACOT1	0.365282	0.00115158	0.0483784
ENSG00000170631.14	ZNF16	0.0682671	0.00117018	0.0489014
ENSG00000236296.8	AC139713.1	-0.241461	0.00116908	0.0489014
ENSG00000253729.7	PRKDC	0.0518963	0.00118982	0.0495914
ENSG00000162231.13	NXF1	0.0957385	0.00119775	0.0497911
ENSG00000127311.9	HELB	0.234121	0.0012016	0.0498208
ENSG00000125378.15	BMP4	0.338363	0.00120678	0.0499055

## Sheet: Event4 - ELOVL7
	Symbol	logFC	PValue	FDR
ENSG00000225972.1	RP5-857K21.9	2.54727	4.32737e-15	6.94629e-11
ENSG00000187951.10	LOC100288637	-0.994323	1.95588e-13	1.56979e-09
ENSG00000262074.6	SNORD3B-2	-1.13408	5.0092e-11	2.68025e-07
ENSG00000232229.5	RP11-248C1.2	0.476073	1.7882e-10	6.04399e-07
ENSG00000172062.16	SMN1	0.234489	1.88263e-10	6.04399e-07
ENSG00000259479.6	CTD-2008A1.2	1.34561	9.64889e-10	2.5814e-06
ENSG00000162620.15	LRRIQ3	0.433243	2.86411e-09	6.56782e-06
ENSG00000242110.7	AMACR	-0.26454	6.62822e-09	1.32995e-05
ENSG00000187630.15	DHRS4L2	-0.320381	1.9251e-08	3.43352e-05
ENSG00000225725.4	FAM66E	0.929839	3.11642e-08	4.93143e-05
ENSG00000103363.14	ELOB	0.384818	3.86942e-08	4.93143e-05
ENSG00000115267.5	IFIH1	0.340459	4.30102e-08	4.93143e-05
ENSG00000196312.12	MFSD14C	-0.274558	3.94759e-08	4.93143e-05
ENSG00000136235.15	GPNMB	-0.552104	4.19661e-08	4.93143e-05
ENSG00000254685.6	FPGT	0.183444	4.98336e-08	5.33286e-05
ENSG00000215256.3	DHRS4-AS1	-0.298132	5.53424e-08	5.55223e-05
ENSG00000126709.14	IFI6	0.430306	6.13207e-08	5.79012e-05
ENSG00000111331.12	OAS3	0.475051	8.65393e-08	7.71738e-05
ENSG00000136826.14	KLF4	-0.667743	1.16715e-07	9.86057e-05
ENSG00000235092.5	AC011747.7	-0.309965	1.94325e-07	0.000155965
ENSG00000230202.1	RP11-632C17__A.1	1.3575	2.1288e-07	0.000162721
ENSG00000008128.22	CDK11A	0.225236	2.53693e-07	0.000185103
ENSG00000163913.11	IFT122	-0.141867	2.67049e-07	0.000186377
ENSG00000215908.10	CROCCP2	0.241009	3.07602e-07	0.000205734
ENSG00000168038.10	ULK4	0.208012	3.55219e-07	0.000228079
ENSG00000261377.5	RP11-578F21.12	-0.359946	4.58235e-07	0.000282907
ENSG00000187608.8	ISG15	0.49185	5.49342e-07	0.00031493
ENSG00000125740.13	FOSB	-0.6825	5.45282e-07	0.00031493
ENSG00000075234.16	TTC38	0.294584	7.57909e-07	0.000419516
ENSG00000197362.14	ZNF786	-0.122341	8.31668e-07	0.000444998
ENSG00000169836.4	TACR3	0.380422	1.23975e-06	0.000621892
ENSG00000147804.9	SLC39A4	-0.302291	1.2012e-06	0.000621892
ENSG00000090054.13	SPTLC1	0.0951052	1.33579e-06	0.00064976
ENSG00000065621.14	GSTO2	-0.226262	1.39837e-06	0.000660195
ENSG00000107951.14	MTPAP	-0.107222	1.50272e-06	0.00068919
ENSG00000213088.9	ACKR1	-0.368496	1.59225e-06	0.000709965
ENSG00000215374.5	RP11-1195F20.2	-0.424547	1.65739e-06	0.000719037
ENSG00000119917.13	IFIT3	0.396807	2.03199e-06	0.000815439
ENSG00000224877.3	C17orf89	-0.159086	2.00797e-06	0.000815439
ENSG00000140263.13	SORD	-0.163277	2.03063e-06	0.000815439
ENSG00000175772.10	AC112229.7	-0.288386	2.25717e-06	0.00085313
ENSG00000279672.1	CMB9-55F22.1	-0.501686	2.28536e-06	0.00085313
ENSG00000176681.14	LRRC37A	-0.597132	2.21112e-06	0.00085313
ENSG00000260426.1	RP5-912I13.1	0.669439	2.61698e-06	0.000933505
ENSG00000103154.9	NECAB2	-0.250789	2.58345e-06	0.000933505
ENSG00000197785.13	ATAD3A	-0.122969	2.70581e-06	0.000944211
ENSG00000198944.5	SOWAHA	-0.2247	2.79425e-06	0.000954324
ENSG00000283646.1	RP11-24F11.5	-0.375601	2.88951e-06	0.000966299
ENSG00000248527.1	RP5-857K21.10	0.493538	3.21431e-06	0.0010302
ENSG00000259448.2	RP11-16E12.1	0.253286	3.27311e-06	0.0010302
ENSG00000144741.17	SLC25A26	-0.154246	3.24198e-06	0.0010302
ENSG00000149292.16	TTC12	0.283423	4.6473e-06	0.00143459
ENSG00000119922.9	IFIT2	0.289819	4.95264e-06	0.0015
ENSG00000246089.3	RP11-115C21.2	0.191212	5.26476e-06	0.00153655
ENSG00000112584.13	FAM120B	0.0715576	5.2286e-06	0.00153655
ENSG00000173272.15	MZT2A	-0.16301	5.55508e-06	0.00159232
ENSG00000127328.21	RAB3IP	0.098951	5.89729e-06	0.00166076
ENSG00000254726.2	MEX3A	0.56286	6.41361e-06	0.00177502
ENSG00000070269.13	TMEM260	0.0932919	6.78486e-06	0.00184594
ENSG00000218672.1	AC008060.7	0.628425	7.74942e-06	0.00207248
ENSG00000184428.12	TOP1MT	0.143428	7.87573e-06	0.00207248
ENSG00000214401.4	RP11-197O15.1	-0.520156	8.97391e-06	0.00232337
ENSG00000100726.14	TELO2	-0.125695	9.93534e-06	0.00253146
ENSG00000276591.1	GXYLT1P5	0.482974	1.01481e-05	0.00253317
ENSG00000074803.17	SLC12A1	0.422439	1.02577e-05	0.00253317
ENSG00000137959.15	IFI44L	0.471681	1.08487e-05	0.00259916
ENSG00000114547.9	ROPN1B	-0.285054	1.07472e-05	0.00259916
ENSG00000141994.15	DUS3L	-0.136919	1.24757e-05	0.00289458
ENSG00000132840.9	BHMT2	-0.309275	1.26228e-05	0.00289458
ENSG00000272977.1	CTA-390C10.10	-0.531262	1.25624e-05	0.00289458
ENSG00000137801.10	THBS1	0.71941	1.40406e-05	0.00289501
ENSG00000119283.15	TRIM67	0.532116	1.37604e-05	0.00289501
ENSG00000271254.6	LOC102724250	0.235985	1.35712e-05	0.00289501
ENSG00000184635.15	ZNF93	0.189395	1.30263e-05	0.00289501
ENSG00000151572.16	ANO4	0.124431	1.40675e-05	0.00289501
ENSG00000213920.8	MDP1	-0.198207	1.34043e-05	0.00289501
ENSG00000204219.9	TCEA3	-0.256101	1.36123e-05	0.00289501
ENSG00000279656.1	RP11-298I3.6	-0.70965	1.33104e-05	0.00289501
ENSG00000089127.12	OAS1	0.419323	1.5608e-05	0.0031714
ENSG00000186364.11	NUDT17	-0.143097	1.63299e-05	0.00327659
ENSG00000243902.6	RP1-63G5.5	-0.30068	1.86574e-05	0.0036974
ENSG00000261737.1	RP4-612B15.3	-0.196739	1.91031e-05	0.00373955
ENSG00000156414.18	TDRD9	-0.300089	1.9402e-05	0.0037523
ENSG00000226686.7	AC012309.5	-0.660761	1.99854e-05	0.00381911
ENSG00000188312.13	CENPP	0.19557	2.31999e-05	0.00438123
ENSG00000237973.1	RP5-857K21.6	0.75305	2.5904e-05	0.00483502
ENSG00000140265.12	ZSCAN29	0.0949414	2.86214e-05	0.00528082
ENSG00000223496.2	EXOSC6	-0.108155	2.9012e-05	0.00529205
ENSG00000197702.11	PARVA	0.111939	3.01603e-05	0.00543969
ENSG00000157326.18	DHRS4	-0.245117	3.09576e-05	0.00552145
ENSG00000182648.11	C7orf13	-0.132603	3.16457e-05	0.00558215
ENSG00000104341.16	LAPTM4B	0.126767	3.25422e-05	0.00567791
ENSG00000284610.1	RP11-481A20.11	-0.216045	4.29777e-05	0.00733912
ENSG00000273253.2	RP3-402G11.26	-0.264073	4.2813e-05	0.00733912
ENSG00000105538.9	RASIP1	-0.138539	4.3468e-05	0.00734472
ENSG00000180902.17	D2HGDH	-0.130271	4.42514e-05	0.0073992
ENSG00000276128.1	RP11-459O16.8	0.308441	4.54116e-05	0.00740224
ENSG00000215424.9	MCM3APAS	0.221821	4.51944e-05	0.00740224
ENSG00000233175.2	CTD-2020K17.3	-0.265867	4.5653e-05	0.00740224
ENSG00000183935.5	RP11-392P7.3	-0.18114	4.80246e-05	0.0077089
ENSG00000272398.5	CD24	0.666386	5.01608e-05	0.00777669
ENSG00000226752.9	RP11-27I1.2	0.239799	5.00421e-05	0.00777669
ENSG00000116977.18	LGALS8	0.112907	5.03847e-05	0.00777669
ENSG00000198642.6	KLHL9	0.0686517	4.92434e-05	0.00777669
ENSG00000179277.9	MEIS3P1	-0.23	5.59619e-05	0.00855524
ENSG00000213928.8	IRF9	0.230995	5.66588e-05	0.00858006
ENSG00000261502.3	RP11-96H17.1	-0.441888	6.1147e-05	0.00917319
ENSG00000205413.7	SAMD9	0.24734	6.45772e-05	0.00959809
ENSG00000247516.6	RP11-480D4.3	-0.176509	7.03723e-05	0.0103635
ENSG00000109323.8	MANBA	0.0907152	7.13902e-05	0.0104178
ENSG00000049167.13	ERCC8	0.0814772	7.40002e-05	0.010512
ENSG00000176809.10	LRRC37A3	-0.225576	7.28998e-05	0.010512
ENSG00000263503.1	RP11-707O23.5	-1.08357	7.37124e-05	0.010512
ENSG00000248429.5	RP11-597D13.9	-0.286248	7.5098e-05	0.0105743
ENSG00000185215.8	TNFAIP2	0.285193	7.70288e-05	0.0106592
ENSG00000138646.8	HERC5	0.270973	7.66648e-05	0.0106592
ENSG00000168803.14	ADAL	-0.10704	8.06423e-05	0.0110638
ENSG00000268592.3	RP11-244K5.8	-0.310785	8.34941e-05	0.011358
ENSG00000237636.2	RP11-385E5.8	0.498164	8.98725e-05	0.0119226
ENSG00000264343.5	NOTCH2NL	0.228383	8.9796e-05	0.0119226
ENSG00000163393.12	SLC22A15	0.152659	8.91539e-05	0.0119226
ENSG00000111671.9	SPSB2	0.2045	9.20322e-05	0.012109
ENSG00000166845.13	C18orf54	0.228567	9.37298e-05	0.0122321
ENSG00000182366.9	RP11-63E5.8	-0.321131	9.51292e-05	0.0123146
ENSG00000188611.14	ASAH2	-0.303958	9.70473e-05	0.0124624
ENSG00000112685.13	EXOC2	0.054474	0.000100895	0.0128537
ENSG00000236922.9	AC092661.1	-0.333049	0.000103266	0.0130522
ENSG00000120539.14	MASTL	0.125166	0.000105594	0.0132422
ENSG00000173110.7	HSPA6	1.41124	0.000106491	0.0132511
ENSG00000126005.16	RP4-614O4.5	-0.115629	0.000112119	0.0137237
ENSG00000260793.2	RP5-882C2.2	-0.200217	0.000112854	0.0137237
ENSG00000179698.13	WDR97	-0.34435	0.000112685	0.0137237
ENSG00000225178.5	RPSAP58	-0.32458	0.000114885	0.0138657
ENSG00000269374.1	CTB-50E14.5	-0.229017	0.000122882	0.0147202
ENSG00000034239.10	EFCAB1	0.345709	0.000134385	0.0156023
ENSG00000167842.15	MIS12	0.0975155	0.000133339	0.0156023
ENSG00000147316.12	MCPH1	0.055804	0.000133169	0.0156023
ENSG00000276855.1	CTD-3157E16.2	-0.197809	0.000135106	0.0156023
ENSG00000175538.10	KCNE3	-0.267023	0.000134882	0.0156023
ENSG00000112619.7	PRPH2	-0.304711	0.000141223	0.0161922
ENSG00000183287.13	CCBE1	0.359222	0.000143658	0.0163546
ENSG00000080200.9	CRYBG3	0.201852	0.00014472	0.0163594
ENSG00000023445.13	BIRC3	0.243967	0.000147284	0.0163728
ENSG00000170667.14	RASA4B	0.234866	0.00014782	0.0163728
ENSG00000180398.11	MCFD2	-0.0982733	0.000148918	0.0163728
ENSG00000122176.10	FMOD	-0.372378	0.000148847	0.0163728
ENSG00000130589.16	HELZ2	0.394152	0.000156322	0.0170699
ENSG00000161010.14	C5orf45	-0.114283	0.000159026	0.0172478
ENSG00000186470.13	BTN3A2	0.235627	0.000161356	0.0173553
ENSG00000272750.1	RP11-378J18.8	0.205067	0.000162179	0.0173553
ENSG00000120322.3	PCDHB8	-0.26101	0.000163847	0.0174177
ENSG00000132854.18	KANK4	0.309865	0.000176344	0.0185012
ENSG00000086619.13	ERO1B	0.0962423	0.000175334	0.0185012
ENSG00000187688.14	TRPV2	-0.265153	0.000179399	0.0186994
ENSG00000231887.6	PRH1	0.238147	0.00018994	0.0196705
ENSG00000158483.15	FAM86C1	0.143181	0.000191531	0.0197081
ENSG00000025770.18	NCAPH2	-0.0692247	0.0001998	0.020428
ENSG00000272808.3	RP11-66B24.7	0.362999	0.000204048	0.0204711
ENSG00000105889.14	STEAP1B	0.242863	0.000202918	0.0204711
ENSG00000237036.4	ZEB1-AS1	0.106665	0.000202186	0.0204711
ENSG00000035499.12	DEPDC1B	-0.174595	0.000213209	0.0212573
ENSG00000213988.10	ZNF90	0.297303	0.000221627	0.0219602
ENSG00000241945.7	PWP2	0.594727	0.000225161	0.0221736
ENSG00000215241.3	RP11-266K4.9	-0.258499	0.000233431	0.0228478
ENSG00000111850.10	SMIM8	0.101168	0.000242439	0.0235832
ENSG00000253741.1	CTD-2292P10.4	-0.162771	0.000245352	0.0235832
ENSG00000149418.10	ST14	-0.267286	0.000244568	0.0235832
ENSG00000170113.15	NIPA1	0.10465	0.000253048	0.0241781
ENSG00000167705.11	RILP	-0.189631	0.000262915	0.0249723
ENSG00000197258.5	RP11-612L3.1	-0.193885	0.000279193	0.0263624
ENSG00000270607.1	RP11-359E10.1	-0.142364	0.000294712	0.027665
ENSG00000250138.4	RP11-848G14.5	-0.463822	0.00029953	0.0279538
ENSG00000114805.16	PLCH1	0.142416	0.000308654	0.0284802
ENSG00000104219.12	ZDHHC2	0.122176	0.0003148	0.0284802
ENSG00000264247.1	RP11-231E4.4	0.102107	0.000309952	0.0284802
ENSG00000118690.12	ARMC2	-0.0876939	0.000315816	0.0284802
ENSG00000034510.5	TMSB10	-0.159855	0.000312367	0.0284802
ENSG00000163453.11	IGFBP7	-0.262809	0.000311003	0.0284802
ENSG00000259823.5	LYPD8	0.297231	0.000320452	0.0285772
ENSG00000162702.7	ZNF281	0.0848724	0.000319155	0.0285772
ENSG00000169136.10	ATF5	-0.121333	0.000323443	0.0286845
ENSG00000246375.2	RP11-10L7.1	0.495549	0.00032643	0.0287904
ENSG00000137809.16	ITGA11	-0.222468	0.000329334	0.0288878
ENSG00000188013.6	MEIS3P2	0.192659	0.00033527	0.0292487
ENSG00000164307.12	ERAP1	0.100077	0.000356537	0.030605
ENSG00000104064.16	GABPB1	-0.0677539	0.000355727	0.030605
ENSG00000187627.15	RGPD1	-0.353368	0.000353199	0.030605
ENSG00000170242.17	USP47	0.0777659	0.000366708	0.0312115
ENSG00000171772.16	SYCE1	-0.240622	0.000367492	0.0312115
ENSG00000188130.13	MAPK12	-0.107656	0.000373494	0.0313892
ENSG00000274642.1	CH17-472G23.1	-0.396045	0.000372444	0.0313892
ENSG00000177409.11	SAMD9L	0.264077	0.00037844	0.0314752
ENSG00000198468.7	FLVCR1-AS1	-0.305458	0.000377031	0.0314752
ENSG00000260077.1	RP11-254F7.2	-0.154821	0.000384864	0.0318445
ENSG00000138642.14	HERC6	0.191753	0.00038925	0.0318788
ENSG00000103671.9	TRIP4	0.0704033	0.000387647	0.0318788
ENSG00000277778.2	PGM5P2	0.365157	0.000398427	0.0320238
ENSG00000134321.11	RSAD2	0.254562	0.000400996	0.0320238
ENSG00000184470.20	TXNRD2	-0.0854471	0.000399049	0.0320238
ENSG00000175264.7	CHST1	-0.0920925	0.000396222	0.0320238
ENSG00000215018.9	COL28A1	-0.24135	0.000394487	0.0320238
ENSG00000015592.16	STMN4	0.12666	0.0004076	0.03239
ENSG00000162490.6	DRAXIN	0.603953	0.000418447	0.0329528
ENSG00000127220.5	ABHD8	-0.0989579	0.000418787	0.0329528
ENSG00000188818.12	ZDHHC11	0.433685	0.000437499	0.034091
ENSG00000157306.14	RP11-66N24.4	-0.136379	0.000435618	0.034091
ENSG00000168255.19	POLR2J3	0.203936	0.000450731	0.0349523
ENSG00000100697.14	DICER1	0.116425	0.000458549	0.0353877
ENSG00000168356.11	SCN11A	0.21029	0.000481537	0.0366304
ENSG00000164002.11	EXO5	0.108038	0.0004814	0.0366304
ENSG00000134255.13	CEPT1	0.0866541	0.000483781	0.0366304
ENSG00000162065.12	TBC1D24	-0.0839007	0.000478224	0.0366304
ENSG00000159200.17	RCAN1	0.0813657	0.000493002	0.0371534
ENSG00000146070.16	PLA2G7	0.19862	0.000506124	0.0377874
ENSG00000277053.4	GTF2IP1	0.101686	0.000506044	0.0377874
ENSG00000115112.7	TFCP2L1	0.345504	0.00054158	0.0402474
ENSG00000108381.10	ASPA	0.36362	0.000549312	0.0402628
ENSG00000148296.6	SURF6	0.0768545	0.000544826	0.0402628
ENSG00000158966.13	CACHD1	-0.109528	0.000547943	0.0402628
ENSG00000161981.10	SNRNP25	-0.121748	0.00055919	0.040569
ENSG00000173442.12	EHBP1L1	-0.12709	0.000559823	0.040569
ENSG00000181019.12	NQO1	-0.349673	0.000561071	0.040569
ENSG00000100413.16	POLR3H	-0.0666897	0.000574911	0.0413833
ENSG00000106853.18	PTGR1	0.131226	0.000580739	0.0414312
ENSG00000185304.14	RGPD2	-0.471324	0.000578834	0.0414312
ENSG00000130748.6	TMEM160	-0.130486	0.000597662	0.0422037
ENSG00000250790.4	RP11-46H11.3	-0.132992	0.000594807	0.0422037
ENSG00000196118.11	CCDC189	-0.14455	0.000599454	0.0422037
ENSG00000136014.11	USP44	0.145978	0.000615117	0.0431173
ENSG00000140557.11	ST8SIA2	0.694249	0.000628986	0.0438977
ENSG00000258311.5	RP11-644F5.10	0.18755	0.000633275	0.0439274
ENSG00000275601.1	AC011330.13	-0.167173	0.000634884	0.0439274
ENSG00000105656.12	ELL	-0.084548	0.000642768	0.044282
ENSG00000232855.6	AF131217.1	0.34116	0.000671474	0.0454789
ENSG00000224957.5	AC090044.1	0.274912	0.00066801	0.0454789
ENSG00000111843.13	TMEM14C	0.127849	0.000671265	0.0454789
ENSG00000269896.2	RP4-740C4.5	-0.18584	0.000669002	0.0454789
ENSG00000125651.13	GTF2F1	-0.0736187	0.000689301	0.0464902
ENSG00000095383.19	TBC1D2	0.263113	0.000694071	0.046616
ENSG00000160284.14	SPATC1L	-0.278049	0.000704738	0.0471352
ENSG00000163069.12	SGCB	0.0764408	0.000709296	0.0472432
ENSG00000205809.9	KLRC2	0.4806	0.000730392	0.047749
ENSG00000284116.1	RP11-204M4.4	0.212114	0.00072946	0.047749
ENSG00000077943.7	ITGA8	0.16221	0.000731763	0.047749
ENSG00000008988.9	RPS20	-0.0922186	0.000729305	0.047749
ENSG00000181444.12	ZNF467	-0.204478	0.000730948	0.047749
ENSG00000159374.17	M1AP	-0.177584	0.00074016	0.0481014
ENSG00000185745.9	IFIT1	0.195746	0.000757335	0.0490191
ENSG00000164181.13	ELOVL7	0.146536	0.000772812	0.04982
ENSG00000170581.13	STAT2	0.0876928	0.000778357	0.0499767

## Sheet: Event5 - DRC1
	Symbol	logFC	PValue	FDR
ENSG00000157856.10	DRC1	0.463762	5.61028e-26	8.90689e-22
ENSG00000259479.6	CTD-2008A1.2	1.57203	1.0405e-15	8.25946e-12
ENSG00000262074.6	SNORD3B-2	-1.23662	5.04367e-14	2.66911e-10
ENSG00000237973.1	RP5-857K21.6	1.22977	1.0312e-13	4.09283e-10
ENSG00000137801.10	THBS1	1.07116	7.48034e-13	2.37516e-09
ENSG00000274642.1	CH17-472G23.1	-0.688956	6.83433e-12	1.80836e-08
ENSG00000225972.1	RP5-857K21.9	1.94988	2.63209e-11	5.96959e-08
ENSG00000144741.17	SLC25A26	-0.19494	1.42284e-10	2.82362e-07
ENSG00000196312.12	MFSD14C	-0.293936	4.9971e-10	8.81489e-07
ENSG00000254726.2	MEX3A	0.692035	6.88127e-10	9.78783e-07
ENSG00000140263.13	SORD	-0.196379	6.46786e-10	9.78783e-07
ENSG00000242110.7	AMACR	-0.264152	7.51465e-10	9.78783e-07
ENSG00000172058.15	SERF1A	-0.581422	8.01473e-10	9.78783e-07
ENSG00000184635.15	ZNF93	0.24905	1.31791e-09	1.30769e-06
ENSG00000120156.20	TEK	-0.212464	1.3038e-09	1.30769e-06
ENSG00000273253.2	RP3-402G11.26	-0.360515	1.19431e-09	1.30769e-06
ENSG00000272398.5	CD24	0.891231	1.75816e-09	1.64192e-06
ENSG00000034239.10	EFCAB1	0.495003	2.38579e-09	1.99352e-06
ENSG00000176681.14	LRRC37A	-0.698169	2.33449e-09	1.99352e-06
ENSG00000248527.1	RP5-857K21.10	0.575444	3.30242e-09	2.49663e-06
ENSG00000204219.9	TCEA3	-0.328627	3.25545e-09	2.49663e-06
ENSG00000119283.15	TRIM67	0.647028	3.94905e-09	2.84978e-06
ENSG00000172062.16	SMN1	0.204163	7.07772e-09	4.88548e-06
ENSG00000176887.6	SOX11	0.761863	8.65371e-09	5.49545e-06
ENSG00000235092.5	AC011747.7	-0.324582	8.45361e-09	5.49545e-06
ENSG00000107951.14	MTPAP	-0.120004	1.46522e-08	8.94687e-06
ENSG00000187951.10	LOC100288637	-0.736965	1.57707e-08	9.2732e-06
ENSG00000217801.9	RP11-465B22.3	0.387237	1.67829e-08	9.51591e-06
ENSG00000140557.11	ST8SIA2	1.02328	2.76153e-08	1.5118e-05
ENSG00000162490.6	DRAXIN	0.867363	3.24339e-08	1.7164e-05
ENSG00000254682.1	RP11-660L16.2	-0.592854	4.23622e-08	2.16949e-05
ENSG00000164002.11	EXO5	0.154343	5.71097e-08	2.83336e-05
ENSG00000168542.14	COL3A1	0.956853	6.52491e-08	3.13907e-05
ENSG00000173272.15	MZT2A	-0.18476	6.76534e-08	3.15902e-05
ENSG00000198944.5	SOWAHA	-0.241427	9.81223e-08	4.45083e-05
ENSG00000114805.16	PLCH1	0.191015	1.19913e-07	5.28816e-05
ENSG00000168255.19	POLR2J3	0.286616	1.30151e-07	5.43757e-05
ENSG00000120696.8	KBTBD7	0.107223	1.28822e-07	5.43757e-05
ENSG00000111906.17	HDDC2	-0.175296	1.35154e-07	5.50181e-05
ENSG00000101188.4	NTSR1	0.509549	1.39612e-07	5.54121e-05
ENSG00000170632.13	ARMC10	0.140389	1.87336e-07	7.25403e-05
ENSG00000272977.1	CTA-390C10.10	-0.607213	1.92852e-07	7.28982e-05
ENSG00000272750.1	RP11-378J18.8	0.259624	2.00954e-07	7.4194e-05
ENSG00000215908.10	CROCCP2	0.23303	2.15405e-07	7.7722e-05
ENSG00000135245.9	HILPDA	-0.742032	2.36719e-07	8.35146e-05
ENSG00000279672.1	CMB9-55F22.1	-0.520201	2.45472e-07	8.472e-05
ENSG00000170667.14	RASA4B	0.305839	2.54182e-07	8.58593e-05
ENSG00000267470.5	CTD-3064H18.6	0.515537	3.10392e-07	0.000102662
ENSG00000215374.5	RP11-1195F20.2	-0.434462	3.21023e-07	0.000104011
ENSG00000108821.13	COL1A1	0.910619	3.28009e-07	0.000104149
ENSG00000246089.3	RP11-115C21.2	0.198459	3.45813e-07	0.00010765
ENSG00000142449.12	FBN3	0.612739	3.83651e-07	0.000117132
ENSG00000126953.5	TIMM8A	-0.139687	4.11542e-07	0.000123276
ENSG00000184428.12	TOP1MT	0.150202	4.96551e-07	0.000145986
ENSG00000283646.1	RP11-24F11.5	-0.377881	5.31436e-07	0.000153401
ENSG00000175538.10	KCNE3	-0.326757	5.71191e-07	0.000161395
ENSG00000261377.5	RP11-578F21.12	-0.33591	5.79462e-07	0.000161395
ENSG00000176593.7	CTD-2368P22.1	0.225672	6.01718e-07	0.000164705
ENSG00000161010.14	C5orf45	-0.141339	7.32684e-07	0.000193868
ENSG00000261737.1	RP4-612B15.3	-0.216486	7.23332e-07	0.000193868
ENSG00000169432.14	SCN9A	0.430897	7.52835e-07	0.000195934
ENSG00000120675.5	DNAJC15	0.119152	8.08313e-07	0.00020698
ENSG00000163913.11	IFT122	-0.131245	8.3549e-07	0.000210543
ENSG00000065621.14	GSTO2	-0.223132	9.58459e-07	0.000237758
ENSG00000204588.5	AC013268.5	0.208293	1.00407e-06	0.000245241
ENSG00000215256.3	DHRS4-AS1	-0.265951	1.01981e-06	0.000245312
ENSG00000009709.11	PAX7	-0.241029	1.05117e-06	0.00024908
ENSG00000168803.14	ADAL	-0.125402	1.17219e-06	0.000273672
ENSG00000187630.15	DHRS4L2	-0.275187	1.25996e-06	0.000286889
ENSG00000279656.1	RP11-298I3.6	-0.767789	1.26494e-06	0.000286889
ENSG00000196335.12	STK31	0.51462	1.28324e-06	0.00028694
ENSG00000147804.9	SLC39A4	-0.290562	1.30544e-06	0.00028785
ENSG00000250241.5	RP11-9G1.3	0.165309	1.3838e-06	0.000300948
ENSG00000183287.13	CCBE1	0.424585	1.5129e-06	0.000324577
ENSG00000108592.16	FTSJ3	0.125356	1.87113e-06	0.000396081
ENSG00000185477.4	GPRIN3	0.184878	1.92262e-06	0.000401626
ENSG00000225725.4	FAM66E	0.7422	2.01007e-06	0.00041444
ENSG00000103154.9	NECAB2	-0.237678	2.07639e-06	0.000422625
ENSG00000246695.7	RP11-877E17.2	-0.135269	2.29732e-06	0.000461675
ENSG00000188312.13	CENPP	0.206489	2.37412e-06	0.000471144
ENSG00000226686.7	AC012309.5	-0.698506	2.51961e-06	0.000493844
ENSG00000150361.11	KLHL1	0.552492	2.69601e-06	0.000521974
ENSG00000111850.10	SMIM8	0.1201	2.73026e-06	0.000522236
ENSG00000090054.13	SPTLC1	0.0868781	2.88535e-06	0.000545332
ENSG00000166250.11	CLMP	0.351517	3.01312e-06	0.00056278
ENSG00000226752.9	RP11-27I1.2	0.262124	3.25698e-06	0.000601253
ENSG00000182366.9	RP11-63E5.8	-0.37062	3.36522e-06	0.000614095
ENSG00000241945.7	PWP2	0.686719	3.57739e-06	0.000643816
ENSG00000136235.15	GPNMB	-0.456009	3.6092e-06	0.000643816
ENSG00000094963.13	FMO2	-0.409521	4.21263e-06	0.000743108
ENSG00000196922.10	ZNF252P	0.112892	4.47417e-06	0.000780571
ENSG00000122085.16	MTERF4	-0.0987337	4.72047e-06	0.000814589
ENSG00000168743.12	NPNT	0.535122	4.79946e-06	0.000815491
ENSG00000074803.17	SLC12A1	0.411007	4.82843e-06	0.000815491
ENSG00000213920.8	MDP1	-0.195436	5.00063e-06	0.000835684
ENSG00000070193.4	FGF10	0.258391	5.24774e-06	0.000867845
ENSG00000171772.16	SYCE1	-0.291985	5.68633e-06	0.000930682
ENSG00000112584.13	FAM120B	0.0660721	6.45022e-06	0.00104494
ENSG00000166592.11	RRAD	0.605167	7.49447e-06	0.00119653
ENSG00000213088.9	ACKR1	-0.329403	7.53672e-06	0.00119653
ENSG00000205918.9	PDPK2P	0.35498	9.1368e-06	0.0014362
ENSG00000151348.13	EXT2	0.0655994	9.73568e-06	0.00151533
ENSG00000196159.11	FAT4	0.316029	1.01346e-05	0.00154708
ENSG00000243902.6	RP1-63G5.5	-0.294352	1.00961e-05	0.00154708
ENSG00000253741.1	CTD-2292P10.4	-0.185543	1.36898e-05	0.00206989
ENSG00000114021.11	NIT2	0.0938218	1.40519e-05	0.0021046
ENSG00000157851.16	DPYSL5	0.359068	1.4868e-05	0.00218538
ENSG00000078070.12	MCCC1	-0.0630731	1.54171e-05	0.00218538
ENSG00000188130.13	MAPK12	-0.12298	1.52827e-05	0.00218538
ENSG00000247516.6	RP11-480D4.3	-0.182636	1.52812e-05	0.00218538
ENSG00000269374.1	CTB-50E14.5	-0.251011	1.50965e-05	0.00218538
ENSG00000054219.10	LY75	-0.33577	1.49371e-05	0.00218538
ENSG00000103363.14	ELOB	0.286559	1.63947e-05	0.00226167
ENSG00000168038.10	ULK4	0.169103	1.6548e-05	0.00226167
ENSG00000043514.15	TRIT1	0.0861473	1.68081e-05	0.00226167
ENSG00000128849.10	CGNL1	-0.144195	1.67067e-05	0.00226167
ENSG00000176809.10	LRRC37A3	-0.23282	1.68101e-05	0.00226167
ENSG00000215018.9	COL28A1	-0.280097	1.62593e-05	0.00226167
ENSG00000276591.1	GXYLT1P5	0.437082	1.85958e-05	0.00248052
ENSG00000087076.8	HSD17B14	-0.196382	1.87492e-05	0.00248052
ENSG00000187608.8	ISG15	0.414682	1.96474e-05	0.00257787
ENSG00000155926.13	SLA	0.511634	2.01745e-05	0.00261446
ENSG00000240356.6	RP11-395L14.11	-0.273525	2.02556e-05	0.00261446
ENSG00000149418.10	ST14	-0.294165	2.04283e-05	0.00261548
ENSG00000259964.6	RP11-673C5.2	0.288961	2.0912e-05	0.00264008
ENSG00000188611.14	ASAH2	-0.318012	2.0953e-05	0.00264008
ENSG00000100726.14	TELO2	-0.11617	2.1196e-05	0.00264967
ENSG00000126709.14	IFI6	0.326467	2.29639e-05	0.00284824
ENSG00000163453.11	IGFBP7	-0.28486	2.36834e-05	0.00289229
ENSG00000188933.14	USP32P1	-0.406419	2.36119e-05	0.00289229
ENSG00000182973.18	CNOT10	0.063146	2.4171e-05	0.0029293
ENSG00000178031.16	ADAMTSL1	0.239348	2.62732e-05	0.00315995
ENSG00000231784.8	DBIL5P	0.207803	2.66129e-05	0.00317674
ENSG00000197702.11	PARVA	0.107025	2.7017e-05	0.00320091
ENSG00000174576.9	NPAS4	0.921595	2.74365e-05	0.00322653
ENSG00000187688.14	TRPV2	-0.28307	2.85558e-05	0.00333347
ENSG00000231887.6	PRH1	0.252393	3.11451e-05	0.0036092
ENSG00000068654.15	POLR1A	-0.0836813	3.29805e-05	0.00378055
ENSG00000224877.3	C17orf89	-0.129967	3.31e-05	0.00378055
ENSG00000187676.7	B3GLCT	0.10293	3.35056e-05	0.00379954
ENSG00000183250.11	C21orf67	-0.184655	3.58038e-05	0.00403136
ENSG00000197785.13	ATAD3A	-0.106443	3.67094e-05	0.00410422
ENSG00000242265.5	PEG10	0.126461	3.74034e-05	0.00415256
ENSG00000248429.5	RP11-597D13.9	-0.283516	3.86671e-05	0.00426305
ENSG00000259448.2	RP11-16E12.1	0.208903	3.97855e-05	0.00429683
ENSG00000235098.8	ANKRD65	-0.289997	3.97562e-05	0.00429683
ENSG00000133392.17	MYH11	-0.404715	3.97446e-05	0.00429683
ENSG00000042429.11	MED17	0.0853816	4.03463e-05	0.00432796
ENSG00000116977.18	LGALS8	0.106522	4.13975e-05	0.00438151
ENSG00000138018.17	EPT1	0.0816687	4.12804e-05	0.00438151
ENSG00000180828.2	BHLHE22	0.419171	4.23941e-05	0.00441585
ENSG00000183831.6	ANKRD45	0.165267	4.25564e-05	0.00441585
ENSG00000162482.4	AKR7A3	-0.223551	4.20558e-05	0.00441585
ENSG00000187627.15	RGPD1	-0.381914	4.34329e-05	0.00447753
ENSG00000156414.18	TDRD9	-0.277001	4.4033e-05	0.00451011
ENSG00000113657.12	DPYSL3	0.306047	4.50846e-05	0.00458822
ENSG00000165233.17	CARD19	-0.0981462	4.62511e-05	0.00467696
ENSG00000180902.17	D2HGDH	-0.124289	4.86532e-05	0.00488872
ENSG00000104368.17	PLAT	-0.194895	4.90214e-05	0.00489474
ENSG00000162620.15	LRRIQ3	0.2788	4.97231e-05	0.00492309
ENSG00000125656.8	CLPP	0.11035	4.99255e-05	0.00492309
ENSG00000223496.2	EXOSC6	-0.100473	5.03607e-05	0.00493535
ENSG00000248671.7	CTD-2313N18.5	-0.209738	5.16646e-05	0.00503207
ENSG00000264985.2	RP11-449L23.2	0.588245	5.55105e-05	0.00537369
ENSG00000198246.7	SLC29A3	-0.158309	5.59117e-05	0.00537972
ENSG00000183935.5	RP11-392P7.3	-0.172789	5.68465e-05	0.00543672
ENSG00000177640.15	CASC2	-0.0940016	5.86217e-05	0.00557292
ENSG00000236922.9	AC092661.1	-0.339091	6.06233e-05	0.0057289
ENSG00000157326.18	DHRS4	-0.232322	6.25172e-05	0.00587292
ENSG00000254685.6	FPGT	0.127205	6.33969e-05	0.00592053
ENSG00000148296.6	SURF6	0.0820442	6.48793e-05	0.00598851
ENSG00000124491.15	F13A1	-0.32433	6.45246e-05	0.00598851
ENSG00000228049.7	POLR2J2	0.393718	6.58742e-05	0.0060452
ENSG00000278970.1	CTC-205M6.3	-0.107721	6.66272e-05	0.00607916
ENSG00000275464.4	CH507-9B2.5	-0.434494	6.90639e-05	0.00626548
ENSG00000126005.16	RP4-614O4.5	-0.114241	7.08246e-05	0.00638871
ENSG00000198523.5	PLN	-0.45212	7.32304e-05	0.0065684
ENSG00000250138.4	RP11-848G14.5	-0.490593	7.5959e-05	0.00677486
ENSG00000276550.4	HERC2P2	-0.332026	7.6689e-05	0.00680176
ENSG00000008128.22	CDK11A	0.168026	7.90135e-05	0.00696899
ENSG00000261402.1	RP11-378I6.1	0.236147	8.01112e-05	0.00702677
ENSG00000118690.12	ARMC2	-0.0921512	8.113e-05	0.00706458
ENSG00000204054.13	RP11-492E3.1	-0.139231	8.14323e-05	0.00706458
ENSG00000249158.6	PCDHA11	0.162142	9.09938e-05	0.00785118
ENSG00000152377.13	SPOCK1	0.0993513	9.17501e-05	0.00787365
ENSG00000215559.8	C21orf81	0.58924	9.32542e-05	0.0079597
ENSG00000148680.15	HTR7	0.240016	9.54448e-05	0.00807199
ENSG00000095303.14	PTGS1	-0.291884	9.55866e-05	0.00807199
ENSG00000175772.10	AC112229.7	-0.229299	0.000100267	0.00842246
ENSG00000095539.15	SEMA4G	0.240701	0.000103894	0.00868113
ENSG00000065978.18	YBX1	0.266551	0.000104631	0.00868821
ENSG00000275778.1	PRH1-PRR4	0.191287	0.000105073	0.00868821
ENSG00000169836.4	TACR3	0.287577	0.000112375	0.00924388
ENSG00000265107.2	GJA5	-0.393753	0.0001149	0.00940282
ENSG00000120539.14	MASTL	0.116598	0.00011682	0.00947983
ENSG00000175787.16	ZNF169	-0.0921036	0.000117035	0.00947983
ENSG00000104219.12	ZDHHC2	0.119621	0.000120298	0.0096947
ENSG00000273136.6	NBPF26	-0.214386	0.000121927	0.0097763
ENSG00000167210.16	LOXHD1	-0.274808	0.000124007	0.00989313
ENSG00000110077.14	MS4A6A	-0.491312	0.000128774	0.0102221
ENSG00000204822.6	MRPL53	-0.112463	0.000130481	0.0103061
ENSG00000177519.3	RPRM	0.339367	0.000131542	0.0103385
ENSG00000112214.10	FHL5	-0.305932	0.000132639	0.0103733
ENSG00000175170.14	FAM182B	0.306932	0.000135634	0.010504
ENSG00000008988.9	RPS20	-0.0993528	0.000135246	0.010504
ENSG00000205809.9	KLRC2	0.510457	0.00013651	0.0105205
ENSG00000138772.12	ANXA3	-0.223595	0.000142137	0.0109013
ENSG00000260793.2	RP5-882C2.2	-0.188175	0.000144929	0.011062
ENSG00000146038.11	DCDC2	-0.15524	0.000147073	0.0111187
ENSG00000181444.12	ZNF467	-0.218336	0.000146761	0.0111187
ENSG00000148655.14	C10orf11	-0.210565	0.000150315	0.0112121
ENSG00000114654.7	EFCC1	-0.250791	0.000149811	0.0112121
ENSG00000090382.6	LYZ	-0.493907	0.000150427	0.0112121
ENSG00000179698.13	WDR97	-0.323178	0.000157452	0.0116809
ENSG00000173442.12	EHBP1L1	-0.127671	0.000161862	0.0119522
ENSG00000278834.1	RP11-458J1.1	0.131834	0.000163517	0.0120185
ENSG00000186792.16	HYAL3	0.164647	0.000164336	0.012023
ENSG00000136830.11	FAM129B	-0.134191	0.000166014	0.0120349
ENSG00000178038.16	ALS2CL	-0.330838	0.00016563	0.0120349
ENSG00000175183.9	CSRP2	0.278438	0.000167384	0.0120572
ENSG00000254715.3	OR7E154P	-0.506791	0.000167841	0.0120572
ENSG00000179277.9	MEIS3P1	-0.201767	0.000170133	0.0121668
ENSG00000276256.1	LOC389831	0.486903	0.0001751	0.0124659
ENSG00000271254.6	LOC102724250	0.194684	0.000181245	0.0127886
ENSG00000141452.9	C18orf8	0.0804777	0.00018121	0.0127886
ENSG00000145908.12	ZNF300	0.311448	0.000182538	0.0128229
ENSG00000168772.10	CXXC4	0.164938	0.000186128	0.0130175
ENSG00000284116.1	RP11-204M4.4	0.225765	0.000187491	0.0130553
ENSG00000187624.8	C17orf97	0.148194	0.000189555	0.0131414
ENSG00000272515.1	RP11-29P20.1	0.185372	0.000197148	0.0135732
ENSG00000204920.10	ZNF155	0.100437	0.000197494	0.0135732
ENSG00000154099.17	DNAAF1	-0.173476	0.000200608	0.0137278
ENSG00000270607.1	RP11-359E10.1	-0.139712	0.000202102	0.0137707
ENSG00000148690.11	FRA10AC1	0.134892	0.000208259	0.0140694
ENSG00000090612.20	ZNF268	0.0974963	0.000207921	0.0140694
ENSG00000173114.12	LRRN3	0.116825	0.000211926	0.0142565
ENSG00000263142.5	RP11-156P1.1	0.296087	0.000217603	0.014516
ENSG00000120337.8	TNFSF18	0.268885	0.000217612	0.014516
ENSG00000198467.13	TPM2	-0.227284	0.000219059	0.0145514
ENSG00000157379.13	DHRS1	0.131949	0.000223087	0.0147572
ENSG00000263753.6	RP11-835E18.2	0.071641	0.000224958	0.0148192
ENSG00000133433.10	GSTT2B	0.44079	0.000226877	0.0148839
ENSG00000263001.5	GTF2I	0.0540853	0.00023316	0.0152331
ENSG00000242574.8	HLA-DMB	-0.32062	0.000235796	0.0152795
ENSG00000185304.14	RGPD2	-0.479168	0.00023559	0.0152795
ENSG00000138759.18	FRAS1	0.180601	0.000243783	0.0157329
ENSG00000111671.9	SPSB2	0.178434	0.000246479	0.0158425
ENSG00000236816.2	ANKRD20A7P	0.341699	0.000249799	0.0159912
ENSG00000248124.7	RP11-645C24.3	-0.179653	0.000251012	0.0160043
ENSG00000149591.16	TAGLN	-0.332876	0.000254507	0.0161622
ENSG00000147316.12	MCPH1	0.0538315	0.000257128	0.0162636
ENSG00000170955.9	PRKCDBP	-0.211133	0.000262306	0.0165253
ENSG00000155660.10	PDIA4	0.138634	0.000282243	0.017711
ENSG00000184838.14	PRR16	0.130872	0.000288226	0.0178473
ENSG00000136816.15	TOR1B	0.0879507	0.000286327	0.0178473
ENSG00000130348.11	QRSL1	0.0791992	0.000288912	0.0178473
ENSG00000100243.20	CYB5R3	-0.0842959	0.000288168	0.0178473
ENSG00000167705.11	RILP	-0.182721	0.000292752	0.0180144
ENSG00000172269.18	DPAGT1	0.0709775	0.000295305	0.0180453
ENSG00000105656.12	ELL	-0.0830836	0.000295526	0.0180453
ENSG00000125630.15	POLR1B	0.079187	0.000297843	0.0181171
ENSG00000276128.1	RP11-459O16.8	0.255908	0.000303951	0.018348
ENSG00000077943.7	ITGA8	0.164743	0.000303749	0.018348
ENSG00000180398.11	MCFD2	-0.0893873	0.000305943	0.0183983
ENSG00000272189.1	RP3-325F22.5	0.185452	0.000308821	0.0185013
ENSG00000108622.10	ICAM2	-0.267013	0.000315409	0.0188249
ENSG00000183726.10	TMEM50A	0.0779552	0.00031698	0.0188478
ENSG00000188629.11	ZNF177	0.154984	0.000320188	0.0189676
ENSG00000134202.10	GSTM3	0.174991	0.000328871	0.0191954
ENSG00000133519.12	ZDHHC8P	0.1606	0.000328715	0.0191954
ENSG00000137814.10	HAUS2	0.0681023	0.000326479	0.0191954
ENSG00000160712.12	IL6R	-0.174034	0.00032734	0.0191954
ENSG00000168497.4	SDPR	-0.270337	0.000336113	0.0195463
ENSG00000136108.14	CKAP2	0.0863786	0.000338696	0.0196246
ENSG00000248275.1	CTC-338M12.3	-0.159995	0.000346025	0.0199763
ENSG00000205659.10	LIN52	0.060334	0.000349643	0.0201121
ENSG00000115138.10	POMC	0.341953	0.000352209	0.0201865
ENSG00000197256.10	KANK2	-0.154196	0.000354382	0.020238
ENSG00000136546.13	SCN7A	0.176117	0.000385568	0.0219401
ENSG00000259994.1	RP11-305E6.4	-0.118611	0.000388462	0.0220258
ENSG00000167178.15	ISLR2	0.284824	0.000396211	0.0223852
ENSG00000151655.18	ITIH2	-0.383623	0.000398166	0.0224159
ENSG00000159461.14	AMFR	-0.0567422	0.000405593	0.0225936
ENSG00000141994.15	DUS3L	-0.104355	0.000403863	0.0225936
ENSG00000107719.8	PALD1	-0.163111	0.000405142	0.0225936
ENSG00000213203.2	GIMAP1	-0.244636	0.000407908	0.0226432
ENSG00000197653.15	DNAH10	0.277678	0.000419373	0.0229827
ENSG00000259823.5	LYPD8	0.272001	0.000419703	0.0229827
ENSG00000215790.6	SLC35E2A	-0.190027	0.000419814	0.0229827
ENSG00000204257.14	HLA-DMA	-0.278685	0.00041731	0.0229827
ENSG00000177133.10	RP1-163G9.1	-0.165905	0.000424834	0.0231775
ENSG00000111843.13	TMEM14C	0.125612	0.000434866	0.0235857
ENSG00000188986.6	NELFB	-0.0669269	0.000435287	0.0235857
ENSG00000175084.11	DES	-0.350719	0.000439564	0.0237365
ENSG00000111331.12	OAS3	0.315554	0.000441854	0.0237792
ENSG00000234665.8	RP11-262H14.3	0.647806	0.000449639	0.0238745
ENSG00000160221.16	GATD3	0.519405	0.00044937	0.0238745
ENSG00000182963.9	GJC1	0.229758	0.000448652	0.0238745
ENSG00000203877.8	RIPPLY2	0.0883457	0.000447711	0.0238745
ENSG00000224687.1	RP11-21M7.1	-0.147946	0.000457402	0.0242057
ENSG00000166788.9	SAAL1	0.0800789	0.000459147	0.0242174
ENSG00000050344.8	NFE2L3	0.4551	0.000469469	0.0246731
ENSG00000184402.14	SS18L1	0.0661393	0.000472451	0.0246731
ENSG00000136869.13	NTLR4	-0.213739	0.000471714	0.0246731
ENSG00000183474.15	GTF2H2C	0.133173	0.000489808	0.0254124
ENSG00000076003.4	MCM6	0.107642	0.000488311	0.0254124
ENSG00000167720.12	SRR	0.108587	0.000491638	0.0254243
ENSG00000267640.6	CTD-2554C21.2	0.184673	0.000496454	0.0255899
ENSG00000155858.5	LSM11	0.152766	0.000502083	0.0257963
ENSG00000184470.20	TXNRD2	-0.0794693	0.000509176	0.0260764
ENSG00000105821.14	DNAJC2	0.0612383	0.000516503	0.0263666
ENSG00000205517.12	RGL3	-0.205655	0.000529243	0.0269303
ENSG00000131620.17	ANO1	-0.143657	0.000537492	0.0272627
ENSG00000181195.10	PENK	0.364622	0.000546116	0.0276119
ENSG00000183688.4	RFLNB	-0.205192	0.000557059	0.0280757
ENSG00000139537.10	CCDC65	0.165106	0.000561102	0.0281901
ENSG00000166664.13	CHRFAM7A	-0.218628	0.000568945	0.0284939
ENSG00000203875.10	SNHG5	-0.118783	0.000580641	0.0289882
ENSG00000092108.20	SCFD1	0.0631827	0.000585727	0.0291505
ENSG00000159374.17	M1AP	-0.180679	0.000592799	0.0294102
ENSG00000160949.16	TONSL	0.132776	0.000598433	0.0295973
ENSG00000184584.12	TMEM173	-0.187229	0.00060307	0.029734
ENSG00000204764.13	RANBP17	0.13132	0.000607667	0.0298679
ENSG00000258405.9	ZNF578	0.203177	0.000609674	0.029874
ENSG00000204677.10	FAM153C	-0.184777	0.000616716	0.0301261
ENSG00000124279.11	FASTKD3	0.0645728	0.000618813	0.0301358
ENSG00000089101.17	CFAP61	0.14341	0.000622191	0.0302077
ENSG00000137343.17	ATAT1	0.120251	0.000631655	0.0303884
ENSG00000204152.10	TIMM23B	-0.106392	0.00063137	0.0303884
ENSG00000165643.10	SOHLH1	-0.194209	0.000630846	0.0303884
ENSG00000184990.12	SIVA1	-0.0852194	0.000635506	0.0304813
ENSG00000113231.13	PDE8B	-0.0812573	0.00065752	0.0314421
ENSG00000232229.5	RP11-248C1.2	0.247164	0.000681762	0.0323094
ENSG00000161791.13	FMNL3	-0.130932	0.000681143	0.0323094
ENSG00000175899.14	A2M	-0.224272	0.000680975	0.0323094
ENSG00000242715.7	CCDC169	0.177913	0.000689591	0.0325832
ENSG00000124789.11	NUP153	0.0412018	0.000695414	0.0327608
ENSG00000257057.2	C11orf97	-0.211291	0.00069889	0.0328272
ENSG00000138400.12	MDH1B	0.135576	0.00070136	0.032846
ENSG00000234284.6	ZNF879	0.0753459	0.000716001	0.033335
ENSG00000231389.7	HLA-DPA1	-0.368297	0.000714112	0.033335
ENSG00000091664.7	SLC17A6	0.187264	0.000725345	0.0336713
ENSG00000136943.10	CTSV	0.397616	0.00073934	0.0340887
ENSG00000075234.16	TTC38	0.192794	0.000737879	0.0340887
ENSG00000075336.11	TIMM21	-0.0737628	0.000742925	0.0340887
ENSG00000188997.7	KCTD21	-0.101791	0.000741702	0.0340887
ENSG00000167553.15	TUBA1C	0.347558	0.00075624	0.0343599
ENSG00000276087.1	RP11-507M3.1	0.186972	0.000757493	0.0343599
ENSG00000196329.11	GIMAP5	-0.22622	0.000755067	0.0343599
ENSG00000170160.17	CCDC144A	-0.284799	0.0007561	0.0343599
ENSG00000167384.10	ZNF180	0.0616118	0.0007677	0.0347237
ENSG00000120071.13	KANSL1	-0.109917	0.000776819	0.0350363
ENSG00000272573.5	MUSTN1	-0.267947	0.00078052	0.0351035
ENSG00000158716.8	DUSP23	0.186593	0.000791028	0.0354756
ENSG00000167775.10	CD320	-0.0891205	0.000794292	0.0355217
ENSG00000112763.15	BTN2A1	0.0705401	0.000797254	0.0355539
ENSG00000237636.2	RP11-385E5.8	0.403468	0.000814825	0.0360571
ENSG00000128699.13	ORMDL1	0.0616164	0.000815349	0.0360571
ENSG00000169291.9	SHE	-0.182196	0.0008146	0.0360571
ENSG00000240344.8	PPIL3	-0.133996	0.000819991	0.0361616
ENSG00000154040.20	CABYR	-0.111838	0.000822965	0.0361922
ENSG00000242687.2	–	0.217089	0.000827962	0.0362124
ENSG00000132967.9	AC121253.1	0.15908	0.000827987	0.0362124
ENSG00000198142.4	SOWAHC	0.22589	0.000835084	0.0363227
ENSG00000247157.6	RP11-434C1.1	0.159676	0.000832991	0.0363227
ENSG00000146221.9	TCTE1	0.161229	0.000839179	0.0364011
ENSG00000162552.14	WNT4	0.275637	0.000851293	0.036826
ENSG00000158292.6	GPR153	0.235111	0.000861254	0.0370549
ENSG00000136698.8	CFC1	-0.210151	0.000859797	0.0370549
ENSG00000161981.10	SNRNP25	-0.10974	0.00086725	0.037212
ENSG00000254505.9	CHMP4A	-0.0928248	0.00087378	0.0373912
ENSG00000246375.2	RP11-10L7.1	0.428398	0.000877441	0.0373956
ENSG00000183323.12	CCDC125	0.0988535	0.000878594	0.0373956
ENSG00000106018.13	VIPR2	-0.182883	0.000887924	0.0376917
ENSG00000115421.12	PAPOLG	0.0625262	0.000890525	0.0377013
ENSG00000219481.10	NBPF1	0.148807	0.000895495	0.0378108
ENSG00000196172.9	ZNF681	0.102161	0.00089941	0.0378754
ENSG00000162873.14	KLHDC8A	0.184284	0.000906551	0.0379131
ENSG00000185163.9	DDX51	0.118393	0.000907469	0.0379131
ENSG00000245848.2	CEBPA	-0.127224	0.00090647	0.0379131
ENSG00000213614.9	HEXA	-0.0687479	0.000911709	0.0379903
ENSG00000136059.14	VILL	-0.121742	0.000918471	0.0380722
ENSG00000144810.15	COL8A1	-0.32728	0.000918338	0.0380722
ENSG00000167772.11	ANGPTL4	-0.458971	0.00092211	0.0381235
ENSG00000263535.2	AK4P1	0.384398	0.000951396	0.0384135
ENSG00000228999.2	AC068490.1	0.321292	0.00094954	0.0384135
ENSG00000272808.3	RP11-66B24.7	0.312796	0.000937358	0.0384135
ENSG00000240891.7	PLCXD2	0.1413	0.000949145	0.0384135
ENSG00000148950.9	IMMP1L	0.0993893	0.000948315	0.0384135
ENSG00000160679.12	CHTOP	0.0680104	0.00095332	0.0384135
ENSG00000145782.12	ATG12	0.0550634	0.000952373	0.0384135
ENSG00000104870.12	FCGRT	-0.149174	0.000952509	0.0384135
ENSG00000167693.16	NXN	-0.156772	0.000936013	0.0384135
ENSG00000132840.9	BHMT2	-0.226707	0.000939118	0.0384135
ENSG00000075223.13	SEMA3C	0.183913	0.000975618	0.0390249
ENSG00000143324.13	XPR1	0.120979	0.000975869	0.0390249
ENSG00000196369.11	SRGAP2B	0.0967912	0.000972841	0.0390249
ENSG00000162627.16	SNX7	0.0999795	0.000981702	0.0391534
ENSG00000167272.10	POP5	0.0808236	0.000984014	0.0391534
ENSG00000180730.4	SHISA2	0.281495	0.000997201	0.0394915
ENSG00000114331.13	ACAP2	0.0952374	0.000997925	0.0394915
ENSG00000141258.12	SGSM2	-0.0847499	0.00100246	0.0394915
ENSG00000107796.13	ACTA2	-0.285841	0.00100201	0.0394915
ENSG00000048545.13	GUCA1A	0.274501	0.00100928	0.0396616
ENSG00000168826.15	ZBTB49	0.0747921	0.00101528	0.039701
ENSG00000227827.3	RP11-958N24.2	-0.734903	0.00101482	0.039701
ENSG00000099998.17	GGT5	-0.262847	0.00102052	0.0398076
ENSG00000112182.14	BACH2	0.178035	0.00105856	0.0410896
ENSG00000173436.13	MINOS1	-0.104342	0.00105694	0.0410896
ENSG00000173805.15	HAP1	-0.199028	0.00106913	0.0413989
ENSG00000177406.4	RP11-218M22.1	-0.11766	0.0010803	0.0417297
ENSG00000041515.15	MYO16	0.298014	0.00109182	0.0418689
ENSG00000164035.9	EMCN	-0.193352	0.00108676	0.0418689
ENSG00000112619.7	PRPH2	-0.25362	0.00109058	0.0418689
ENSG00000164649.19	CDCA7L	0.182426	0.00109883	0.0420362
ENSG00000105339.10	DENND3	-0.152752	0.00110282	0.0420875
ENSG00000115267.5	IFIH1	0.211141	0.00110769	0.0421721
ENSG00000158966.13	CACHD1	-0.0993701	0.00111526	0.0423586
ENSG00000204842.14	ATXN2	0.0338674	0.00112154	0.0424955
ENSG00000167491.17	GATAD2A	-0.0766871	0.00112503	0.0425262
ENSG00000095485.17	CWF19L1	-0.0790427	0.00112848	0.0425553
ENSG00000167136.6	ENDOG	-0.104938	0.00113973	0.0428778
ENSG00000120318.15	ARAP3	-0.161807	0.00114431	0.0429481
ENSG00000163395.16	IGFN1	-0.287107	0.00115734	0.0433346
ENSG00000197728.9	RPS26	0.188846	0.00116502	0.0434683
ENSG00000230461.8	RP11-478J18.1	-0.181967	0.00116638	0.0434683
ENSG00000260563.3	RP13-516M14.1	-0.147894	0.00117895	0.0438339
ENSG00000256982.1	CTD-2555A7.2	0.166089	0.00119133	0.0439424
ENSG00000253106.1	RP11-158K1.3	0.112521	0.00119135	0.0439424
ENSG00000116406.18	EDEM3	0.058877	0.00119294	0.0439424
ENSG00000128294.15	TPST2	-0.095744	0.00118878	0.0439424
ENSG00000260743.1	RP11-255C15.3	0.172051	0.00120316	0.0441141
ENSG00000168491.9	CCDC110	0.162046	0.00120157	0.0441141
ENSG00000116005.11	PCYOX1	0.0563072	0.00122924	0.0449166
ENSG00000091428.17	RAPGEF4	-0.11969	0.00123071	0.0449166
ENSG00000101335.9	MYL9	-0.25893	0.00123494	0.0449678
ENSG00000215241.3	RP11-266K4.9	-0.216561	0.00125074	0.0454387
ENSG00000124508.16	BTN2A2	0.197898	0.00127665	0.0462743
ENSG00000224957.5	AC090044.1	0.251005	0.00128025	0.0462991
ENSG00000133110.14	POSTN	0.295559	0.00128606	0.0463392
ENSG00000273024.6	INTS4L2	0.182483	0.00128766	0.0463392
ENSG00000165996.13	HACD1	0.121307	0.00129272	0.0463392
ENSG00000237248.4	RP11-118B22.2	-0.168244	0.00129304	0.0463392
ENSG00000164880.15	INTS1	-0.0857287	0.00130178	0.0465474
ENSG00000149761.8	NUDT22	-0.0845153	0.00131104	0.046589
ENSG00000127585.11	FBXL16	-0.120153	0.00131175	0.046589
ENSG00000230417.11	LINC00595	-0.122044	0.00130884	0.046589
ENSG00000188818.12	ZDHHC11	0.365365	0.00133477	0.0470468
ENSG00000196756.11	RP4-564F22.2	0.20155	0.00133649	0.0470468
ENSG00000276449.1	AC004076.5	0.175804	0.00132801	0.0470468
ENSG00000165661.16	QSOX2	0.0669095	0.00133194	0.0470468
ENSG00000172954.13	LCLAT1	0.0640439	0.00134508	0.0471444
ENSG00000214485.6	CTB-13H5.1	-0.141333	0.0013452	0.0471444
ENSG00000080802.18	CNOT4	0.0383003	0.00138126	0.048212
ENSG00000179546.4	HTR1D	-0.201919	0.00138174	0.048212
ENSG00000101294.16	HM13	0.0483891	0.00138548	0.0482366
ENSG00000096063.15	SRPK1	0.0845536	0.00139177	0.0483494
ENSG00000005075.15	POLR2J	-0.119742	0.00140206	0.0485941
ENSG00000168071.21	CCDC88B	-0.132765	0.00140493	0.0485941
ENSG00000185829.17	ARL17A	-0.200029	0.00141896	0.0489727
ENSG00000283156.1	RP11-646I6.3	-0.179893	0.00142696	0.0491417
ENSG00000047188.15	YTHDC2	0.0644134	0.00143749	0.0491891
ENSG00000125843.10	AP5S1	-0.0612571	0.00143758	0.0491891
ENSG00000130748.6	TMEM160	-0.114722	0.00143763	0.0491891
ENSG00000154175.16	ABI3BP	0.2868	0.0014468	0.0493893
ENSG00000119599.16	DCAF4	-0.0820869	0.0014497	0.0493893
ENSG00000122012.13	SV2C	0.154205	0.00145935	0.0496115
ENSG00000175287.18	PHYHD1	-0.214594	0.001467	0.0497653
ENSG00000006062.14	MAP3K14	-0.11095	0.00147144	0.0498094
ENSG00000133574.9	GIMAP4	-0.187427	0.00147856	0.0499438
ENSG00000196628.15	TCF4	0.073089	0.00148195	0.0499521
