# Supplementary material for: RNA alternative splicing impacts the risk for alcohol use disorder
Source: Mol Psychiatry. 2023 May 23;28(7):2922–33. doi: 10.1038/s41380-023-02111-1 (PMC10615768; doi:10.1038/s41380-023-02111-1)
Supplement: Supplementary file 8 — Supplementary Table S4 [file 41380_2023_2111_MOESM8_ESM.xlsx]

## Sheet: suppl tab s3
gene symbol	gene name	treated vs. untreated fold	treated vs. untreated FDR	P rat + ethanol	TPM GTEx brain	NHGRI GWAS	post-mortem AUD brain
TFCP2L1	transcription factor CP2 like 1	-2.6	7.06e-29	1	0.9
RSAD2	radical S-adenosyl methionine domain containing 2	-1.7	4.51e-41	NA	5.1
ACY3	aminoacylase 3	-1.7	1.37e-38	1	4.6		ACY3
BAG3	BCL2 associated athanogene 3	1.7	9.6e-12	1	91.6		BAG3
ANXA3	annexin A3	1.7	6.79e-09	2	11.4
RNF130	ring finger protein 130	1.7	6.79e-08	NA	40.1		RNF130
CDHR1	cadherin related family member 1	1.6	2.04e-36	NA	23.1
BCO1	beta-carotene oxygenase 1	-1.6	4.58e-15	NA	NA
GPR153	G protein-coupled receptor 153	1.6	5.09e-15	NA	12.4
BMP4	bone morphogenetic protein 4	1.6	1.26e-11	1	6.9
SNX7	sorting nexin 7	1.6	1.1e-08	1	12.9
DNAH14	dynein axonemal heavy chain 14	1.6	1.76e-05	NA	0.5
OXTR	oxytocin receptor	1.5	3.91e-30	NA	6.6	OXTR
IFI6	interferon alpha inducible protein 6	-1.5	1.05e-26	NA	191.5
SPIRE1	spire type actin nucleation factor 1	1.5	6.69e-18	NA	28.1		SPIRE1
ISG15	ISG15 ubiquitin-like modifier	-1.5	1.3e-15	NA	50.6
NPNT	nephronectin	1.5	3.78e-13	NA	7.4
GIMAP1	GTPase, IMAP family member 1	-1.5	5.91e-11	NA	3
ELOVL7	ELOVL fatty acid elongase 7	1.5	1.91e-09	2	18.5		ELOVL7
GSTM3	glutathione S-transferase mu 3	1.5	6.17e-08	1	43.3
PRKCDBP	alias CAVIN3, Caveolae Associated Protein 3	1.5	1.27e-05	1	12.3
IFIT1	interferon induced protein with tetratricopeptide repeats 1	-1.4	1.74e-29	NA	42.4		IFIT1
SOWAHC	sosondowah ankyrin repeat domain family member C	1.4	2.34e-14	NA	3.7
SPR	sepiapterin reductase	1.4	9.99e-10	1	15.8
RDH10	retinol dehydrogenase 10	1.4	1.95e-09	NA	5.7
B3GLCT	beta 3-glucosyltransferase	1.4	1.69e-06	NA	NA
SERPINA1	serpin family A member 1	-1.4	2.91e-06	4	3.1
CHST3	carbohydrate sulfotransferase 3	1.4	0.000462	NA	8.7		CHST3
POMC	proopiomelanocortin	-1.4	0.00385	NA	7.9
OAS3	2'-5'-oligoadenylate synthetase 3	-1.3	9.26e-20	NA	3.8	OAS3
HERC6	HECT and RLD domain containing E3 ubiquitin protein ligase family member 6	-1.3	1.13e-16	NA	11.4
IFI44L	interferon induced protein 44 like	-1.3	1.82e-15	NA	7.3
F13A1	coagulation factor XIII A chain	1.3	9.44e-13	1	2
PTGR1	prostaglandin reductase 1	1.3	3.52e-12	1	13.9
C17orf100	chromosome 17 open reading frame 100	-1.3	8.45e-10	NA	1.2
OAS1	2'-5'-oligoadenylate synthetase 1	-1.3	2.53e-08	1	3.1		OAS1
CRYBG3	crystallin beta-gamma domain containing 3	1.3	2.55e-07	NA	0.6
GJC1	gap junction protein gamma 1	1.3	4.8e-07	NA	8.3
TNFAIP2	TNF alpha induced protein 2	1.3	7.71e-07	1	15.8
HELZ2	helicase with zinc finger 2	-1.3	1.1e-06	NA	1.7
MED16	mediator complex subunit 16	-1.3	1.9e-06	NA	32.5		MED16
VASH2	vasohibin 2	1.3	2.01e-06	NA	1.2
PTGES3L	prostaglandin E synthase 3 like	-1.3	4.56e-06	NA	4.7
CABYR	calcium binding tyrosine phosphorylation regulated	1.3	7.2e-06	NA	4.4
ZNF169	zinc finger protein 169	-1.3	8.2e-06	NA	5.8
IRF7	interferon regulatory factor 7	-1.3	1.05e-05	3	14.3		IRF7
C10orf11		1.3	0.000145	NA	1.2		C10orf11
D2HGDH	D-2-hydroxyglutarate dehydrogenase	-1.3	0.000207	NA	16
ZBED8	zinc finger BED-type containing 8	1.3	0.000223	NA	NA
C17orf97	chromosome 17 open reading frame 97	1.3	0.00242	NA	7
CSRP2	cysteine and glycine rich protein 2	1.3	0.00589	2	22.9		CSRP2
RPL28	ribosomal protein L28	-1.3	0.0108	3	80.8		RPL28
TRPC1	transient receptor potential cation channel subfamily C member 1	1.3	0.0119	NA	22.8		TRPC1
CASP7	caspase 7	-1.2	3.8e-17	NA	5.5		CASP7
EXT2	exostosin glycosyltransferase 2	1.2	4.09e-17	NA	22.9		EXT2
STAT2	signal transducer and activator of transcription 2	-1.2	3.98e-15	NA	84.7
COMMD3-BMI1	COMMD3-BMI1 readthrough	1.2	6.33e-10	NA	NA
LIN52	lin-52 DREAM MuvB core complex component	1.2	9.83e-10	NA	26.8
HERC5	HECT and RLD domain containing E3 ubiquitin protein ligase 5	-1.2	5.32e-09	NA	3.3
ARID5B	AT-rich interaction domain 5B	-1.2	5.8e-09	2	9.1
GBP1	guanylate binding protein 1	-1.2	7.73e-09	NA	4.1
SGCB	sarcoglycan beta	1.2	2.33e-08	NA	41.2		SGCB
TRAF3IP1	TRAF3 interacting protein 1	1.2	2.37e-08	1	13.4
FMNL3	formin like 3	1.2	1.56e-07	NA	11.5
DNAJB1	DnaJ heat shock protein family (Hsp40) member B1	1.2	1.93e-07	NA	74.6		DNAJB1
RRP36	ribosomal RNA processing 36	1.2	2.56e-07	NA	26.7
SFT2D3	SFT2 domain containing 3	-1.2	4.8e-07	NA	NA
ALDH3A2	aldehyde dehydrogenase 3 family member A2	1.2	1.69e-06	2	39.8
NFE2L3	nuclear factor, erythroid 2 like 3	1.2	1.21e-05	NA	15.5
KCTD21	potassium channel tetramerization domain containing 21	1.2	1.34e-05	NA	11.6
BIRC3	baculoviral IAP repeat containing 3	1.2	1.88e-05	NA	1.3
PCYOX1	prenylcysteine oxidase 1	1.2	3.34e-05	2	25.9		PCYOX1
NFKB2	nuclear factor kappa B subunit 2	1.2	3.54e-05	1	4.6
RCN2	reticulocalbin 2	1.2	4.25e-05	3	71.9		RCN2
FPGT	fucose-1-phosphate guanylyltransferase	1.2	5.79e-05	1	3.6
CHORDC1	cysteine and histidine rich domain containing 1	1.2	5.93e-05	1	11.3		CHORDC1
CXXC1	CXXC finger protein 1	-1.2	7.52e-05	NA	124
PSRC1	proline and serine rich coiled-coil 1	-1.2	0.000101	NA	48
ZDHHC13	zinc finger DHHC-type containing 13	1.2	0.000128	NA	17.9		ZDHHC13
TXNRD2	thioredoxin reductase 2	-1.2	0.000131	NA	36.4
NUDT17	nudix hydrolase 17	-1.2	0.000135	NA	11
CXXC4	CXXC finger protein 4	1.2	0.000157	1	8.8
ZDHHC2	zinc finger DHHC-type containing 2	1.2	0.000324	NA	24.6
C18orf54	chromosome 18 open reading frame 54	1.2	0.000543	NA	1.8		C18orf54
ZNF354A	zinc finger protein 354A	1.2	0.000611	NA	13.1
KCTD11	potassium channel tetramerization domain containing 11	-1.2	0.000703	1	10.8
P4HA2	prolyl 4-hydroxylase subunit alpha 2	1.2	0.000703	NA	3.6
HACD1	3-hydroxyacyl-CoA dehydratase 1	1.2	0.000927	NA	NA
NT5C3A	5'-nucleotidase, cytosolic IIIA	-1.2	0.00115	NA	21.3
HILPDA	hypoxia inducible lipid droplet associated	-1.2	0.00118	NA	13.1
DUSP23	dual specificity phosphatase 23	1.2	0.002	NA	32.8
CD302	CD302 molecule	1.2	0.0021	NA	5.4
SAMD9L	sterile alpha motif domain containing 9 like	-1.2	0.00218	NA	2.9
LOC100288637	OTU deubiquitinase 7A pseudogene	-1.2	0.00243	NA	NA
MIS12	MIS12, kinetochore complex component	1.2	0.00283	NA	13.3
SNHG5	small nucleolar RNA host gene 5	-1.2	0.00303	NA	44.8
C10orf10		1.2	0.00315	NA	42.6		C10orf10
NADK2	NAD kinase 2, mitochondrial	1.2	0.00399	NA	22.4
TOP1MT	DNA topoisomerase I mitochondrial	-1.2	0.00511	NA	2.7
PTGS1	prostaglandin-endoperoxide synthase 1	-1.2	0.00549	1	3
BBS5	Bardet-Biedl syndrome 5	1.2	0.00635	NA	17.7
RPSAP58	ribosomal protein SA pseudogene 58	-1.2	0.00741	NA	6.5
HMOX1	heme oxygenase 1	-1.2	0.0101	NA	16.5		HMOX1
TYMP	thymidine phosphorylase	-1.2	0.0112	2	19.7
ACTA2	actin, alpha 2, smooth muscle, aorta	1.2	0.0121	NA	15.7
PPDPF	pancreatic progenitor cell differentiation and proliferation factor	1.2	0.0141	NA	208.7		PPDPF
PLEKHA4	pleckstrin homology domain containing A4	-1.2	0.0308	NA	6.5
FLVCR1-AS1	FLVCR1 antisense RNA 1	-1.2	0.0351	NA	1.5
INTS1	integrator complex subunit 1	-1.2	0.0383	NA	75
DHRS4L2	dehydrogenase/reductase 4 like 2	-1.2	0.0396	NA	6.2
SLC39A4	solute carrier family 39 member 4	-1.2	0.0474	NA	7.2
RAB3IP	RAB3A interacting protein	1.1	3.37e-06	1	48.5		RAB3IP
IFIT3	interferon induced protein with tetratricopeptide repeats 3	-1.1	7.01e-06	1	17.3
SCIMP	SLP adaptor and CSK interacting membrane protein	-1.1	1.72e-05	NA	0.4
ELL	elongation factor for RNA polymerase II	-1.1	3.09e-05	NA	22.8
IL6R	interleukin 6 receptor	1.1	8.54e-05	1	5.2
CDCA7L	cell division cycle associated 7 like	-1.1	0.000125	NA	2.7
KMO	kynurenine 3-monooxygenase	-1.1	0.000131	NA	0.7
ICAM2	intercellular adhesion molecule 2	-1.1	0.000169	2	12.2
DUSP18	dual specificity phosphatase 18	1.1	0.000197	1	2.2
TRIT1	tRNA isopentenyltransferase 1	-1.1	0.000237	NA	27.5
MED17	mediator complex subunit 17	1.1	0.000244	NA	13.4
ECHDC3	enoyl-CoA hydratase domain containing 3	1.1	0.000244	NA	4.5
LGALS8	galectin 8	-1.1	0.000295	2	32.2		LGALS8
ZEB1-AS1	ZEB1 antisense RNA 1	-1.1	0.000394	NA	7.9
ANKRD28	ankyrin repeat domain 28	-1.1	0.000465	NA	46.1
NSUN4	NOP2/Sun RNA methyltransferase family member 4	-1.1	0.000475	NA	6		NSUN4
LMAN2L	lectin, mannose binding 2 like	1.1	0.000578	NA	19
ZNF281	zinc finger protein 281	1.1	0.000639	NA	16.5
BHLHE22	basic helix-loop-helix family member e22	-1.1	0.000665	2	35.3
STEAP3	STEAP3 metalloreductase	1.1	0.000949	NA	9.9
NXF1	nuclear RNA export factor 1	1.1	0.00123	1	90.6
VILL	villin like	-1.1	0.0013	NA	10.1
TRIP4	thyroid hormone receptor interactor 4	-1.1	0.00171	NA	14.8
CLPP	caseinolytic mitochondrial matrix peptidase proteolytic subunit	-1.1	0.00298	1	62.9		CLPP
ZMYND8	zinc finger MYND-type containing 8	-1.1	0.0033	1	29.1
NIT2	nitrilase family member 2	1.1	0.00345	NA	14.9
ZNF16	zinc finger protein 16	-1.1	0.00446	NA	8.3
ZNF788	Zinc Finger Family Member 788, Pseudogene	1.1	0.00456	NA	1.1
USP21	ubiquitin specific peptidase 21	-1.1	0.00463	1	48.4		USP21
SAAL1	serum amyloid A like 1	1.1	0.00525	NA	9.9
DDX42	DEAD-box helicase 42	-1.1	0.00531	NA	88.2
DHRS4-AS1	DHRS4 antisense RNA 1	1.1	0.00632	NA	8.5
BTN2A2	butyrophilin subfamily 2 member A2	1.1	0.00705	NA	17.8
MGST1	microsomal glutathione S-transferase 1	1.1	0.00707	1	26
AAED1	AhpC/TSA antioxidant enzyme domain containing 1	1.1	0.00797	NA	3.9
QSOX2	quiescin sulfhydryl oxidase 2	-1.1	0.00842	2	69.1
DDX51	DEAD-box helicase 51	-1.1	0.00907	NA	48.6
KBTBD7	kelch repeat and BTB domain containing 7	1.1	0.00926	NA	13.9
ARSK	arylsulfatase family member K	1.1	0.0104	1	5.9
RACGAP1	Rac GTPase activating protein 1	-1.1	0.0105	2	8.6		RACGAP1
SS18L1	SS18L1, nBAF chromatin remodeling complex subunit	-1.1	0.0119	NA	81.1
ICAM1	intercellular adhesion molecule 1	1.1	0.0121	1	2.9
DNAJC15	DnaJ heat shock protein family (Hsp40) member C15	-1.1	0.0126	NA	24.8		DNAJC15
ASNSD1	asparagine synthetase domain containing 1	1.1	0.0133	1	61.5
EXOC2	exocyst complex component 2	1.1	0.0133	NA	18.1		EXOC2
SAMD9	sterile alpha motif domain containing 9	-1.1	0.0137	NA	0.8
IRF9	interferon regulatory factor 9	-1.1	0.0139	NA	46.7
EDEM3	ER degradation enhancing alpha-mannosidase like protein 3	1.1	0.014	NA	18.7
ZNF718	zinc finger protein 718	1.1	0.0145	NA	3.6
GTF2H1	general transcription factor IIH subunit 1	1.1	0.015	NA	22
LY75	lymphocyte antigen 75	1.1	0.0161	NA	1
MICU1	mitochondrial calcium uptake 1	-1.1	0.0173	NA	114.9
RCAN1	regulator of calcineurin 1	1.1	0.0187	NA	33.9
JMJD6	arginine demethylase and lysine hydroxylase	-1.1	0.0189	1	33.2
SND1	staphylococcal nuclease and tudor domain containing 1	-1.1	0.0219	1	45.9		SND1
GATAD2A	GATA zinc finger domain containing 2A	-1.1	0.0237	NA	17.6
PALD1	phosphatase domain containing, paladin 1	-1.1	0.0273	NA	21.7
HEATR3	HEAT repeat containing 3	1.1	0.028	NA	24.4
IFT122	intraflagellar transport 122	-1.1	0.0287	NA	27.6		IFT122
CNOT10	CCR4-NOT transcription complex subunit 10	1.1	0.0314	1	13.6		CNOT10
XPR1	xenotropic and polytropic retrovirus receptor 1	1.1	0.0319	1	10.8		XPR1
IFT172	intraflagellar transport 172	-1.1	0.0327	NA	30.6
PTBP2	polypyrimidine tract binding protein 2	1.1	0.0327	NA	11.6		PTBP2
IFIH1	interferon induced with helicase C domain 1	1.1	0.0331	NA	3.2		IFIH1
CYB5R3	cytochrome b5 reductase 3	-1.1	0.0332	1	85.4		CYB5R3
PLIN3	perilipin 3	-1.1	0.0342	NA	19.7
POP5	POP5 homolog, ribonuclease P/MRP subunit	1.1	0.0343	NA	18.6
SLC35A1	solute carrier family 35 member A1	1.1	0.0347	NA	59.9		SLC35A1
LARS2	leucyl-tRNA synthetase 2, mitochondrial	1.1	0.0348	NA	13.6
FRA10AC1	FRA10A associated CGG repeat 1	1.1	0.035	NA	13.2
TRAPPC11	trafficking protein particle complex 11	1.1	0.0357	NA	32.2
ACOT4	acyl-CoA thioesterase 4	1.1	0.0367	2	4
TTF2	transcription termination factor 2	1.1	0.0382	NA	1.7
EXOC6	exocyst complex component 6	1.1	0.0383	NA	8.6		EXOC6
TPST2	tyrosylprotein sulfotransferase 2	-1.1	0.0388	NA	13.4
SMG6	SMG6, nonsense mediated mRNA decay factor	-1.1	0.0392	NA	25.7
ZNF586	zinc finger protein 586	-1.1	0.0406	NA	5.3
MCCC1	methylcrotonoyl-CoA carboxylase 1	-1.1	0.0418	NA	20.6		MCCC1
IL18BP	interleukin 18 binding protein	-1.1	0.0431	1	15.1
C7orf13		-1.1	0.0431	NA	6.5
SPECC1L	sperm antigen with calponin homology and coiled-coil domains 1 like	1.1	0.0452	NA	43.7		SPECC1L
S100A10	S100 calcium binding protein A10	1.1	0.0461	1	40.9		S100A10
GTF2F1	general transcription factor IIF subunit 1	-1.1	0.0474	NA	154.4		GTF2F1
FAM173B	family with sequence similarity 173 member B	1.1	0.0489	NA	14		FAM173B
CNOT4	CCR4-NOT transcription complex subunit 4	1.1	0.0498	NA	13.6
ZSCAN29	zinc finger and SCAN domain containing 29	1	0.041	NA	12.7

## Sheet: ReadMe
Column A-B: Self-explanatory.
Column C: Fold change (FC) of expression in LCL treated with ethanol vs. untreated.
Column D: FDR of the change of expression.
Column E: Genes differentially expressed (DE) in drinking-preferring (P) rats vs. ctrl. Number of supporting studies (Total: analyses X brain regions = 20).
Column F: Largest mean TPM for all brain regions in GTEx. Expression cutoff is TPM > 2.
Column G: If gene appears here it is reported or mapped closely to a variant with genome wide sigificance in NHGRI GWAS.
Column H: If gene appears here it is DE in the AUD brain vs. ctrl.
The venn diagram below highlights the intersections among the multiple categories of genes above.
The intersection among n1, n2 and n3 has 20 genes, e.g., ELOVL7.
