# Supplementary material for: RNA alternative splicing impacts the risk for alcohol use disorder
Source: Mol Psychiatry. 2023 May 23;28(7):2922–33. doi: 10.1038/s41380-023-02111-1 (PMC10615768; doi:10.1038/s41380-023-02111-1)
Supplement: Supplementary file 9 — Supplementary Table S5 [file 41380_2023_2111_MOESM9_ESM.xlsx]

## Sheet: Gene Ontology - Event1
(Event #1)	Term	Ont	N	DE	P.DE	FDR
GO:0051082	unfolded protein binding	MF	131	2	0.000241399	1
GO:0006986	response to unfolded protein	BP	176	2	0.000435305	1
GO:0035966	response to topologically incorrect protein	BP	199	2	0.000556042	1
GO:0044183	protein binding involved in protein folding	MF	23	1	0.00448321	1
GO:0003433	chondrocyte development involved in endochondral bone morphogenesis	BP	24	1	0.00467778	1
GO:0051787	misfolded protein binding	MF	26	1	0.00506686	1
GO:0003413	chondrocyte differentiation involved in endochondral bone morphogenesis	BP	30	1	0.00584466	1
GO:0051085	chaperone cofactor-dependent protein refolding	BP	32	1	0.00623339	1
GO:0008180	COP9 signalosome	CC	36	1	0.00701051	1
GO:0051084	'de novo' posttranslational protein folding	BP	37	1	0.00720472	1
GO:0042026	protein refolding	BP	40	1	0.00778718	1
GO:0006458	'de novo' protein folding	BP	41	1	0.00798127	1
GO:0060351	cartilage development involved in endochondral bone morphogenesis	BP	47	1	0.00914524	1
GO:0030162	regulation of proteolysis	BP	831	2	0.00933554	1
GO:0002063	chondrocyte development	BP	48	1	0.00933914	1
GO:0046580	negative regulation of Ras protein signal transduction	BP	52	1	0.0101144	1
GO:0032964	collagen biosynthetic process	BP	53	1	0.0103082	1
GO:0030199	collagen fibril organization	BP	54	1	0.0105019	1
GO:0051058	negative regulation of small GTPase mediated signal transduction	BP	58	1	0.0112765	1
GO:0061077	chaperone-mediated protein folding	BP	59	1	0.0114701	1
GO:0005518	collagen binding	MF	67	1	0.0130178	1
GO:0060350	endochondral bone morphogenesis	BP	73	1	0.0141773	1
GO:0004867	serine-type endopeptidase inhibitor activity	MF	94	1	0.0182276	1
GO:2000060	positive regulation of ubiquitin-dependent protein catabolic process	BP	95	1	0.0184202	1
GO:0060349	bone morphogenesis	BP	114	1	0.0220735	1
GO:0032963	collagen metabolic process	BP	115	1	0.0222655	1
GO:0031072	heat shock protein binding	MF	119	1	0.0230331	1
GO:1903052	positive regulation of proteolysis involved in cellular protein catabolic process	BP	120	1	0.023225	1
GO:0002062	chondrocyte differentiation	BP	123	1	0.0238004	1
GO:1904813	ficolin-1-rich granule lumen	CC	124	1	0.0239921	1
GO:0005793	endoplasmic reticulum-Golgi intermediate compartment	CC	126	1	0.0243755	1
GO:0034605	cellular response to heat	BP	137	1	0.0264822	1
GO:0005814	centriole	CC	139	1	0.0268649	1
GO:0034620	cellular response to unfolded protein	BP	140	1	0.0270561	1
GO:1903364	positive regulation of cellular protein catabolic process	BP	140	1	0.0270561	1
GO:0072562	blood microparticle	CC	147	1	0.0283944	1
GO:2000058	regulation of ubiquitin-dependent protein catabolic process	BP	149	1	0.0287765	1
GO:0035967	cellular response to topologically incorrect protein	BP	161	1	0.0310667	1
GO:0004866	endopeptidase inhibitor activity	MF	175	1	0.0337335	1
GO:0009408	response to heat	BP	176	1	0.0339238	1
GO:0030414	peptidase inhibitor activity	MF	182	1	0.0350649	1
GO:0061135	endopeptidase regulator activity	MF	182	1	0.0350649	1
GO:0101002	ficolin-1-rich granule	CC	185	1	0.035635	1
GO:0044450	microtubule organizing center part	CC	185	1	0.035635	1
GO:0051216	cartilage development	BP	209	1	0.0401871	1
GO:0045732	positive regulation of protein catabolic process	BP	214	1	0.0411335	1
GO:1903050	regulation of proteolysis involved in cellular protein catabolic process	BP	214	1	0.0411335	1
GO:0060348	bone development	BP	217	1	0.0417009	1
GO:0061134	peptidase regulator activity	MF	219	1	0.0420791	1
GO:0006457	protein folding	BP	227	1	0.0435906	1
GO:0006508	proteolysis	BP	1874	2	0.0442704	1
GO:0046578	regulation of Ras protein signal transduction	BP	238	1	0.0456661	1
GO:0048705	skeletal system morphogenesis	BP	239	1	0.0458546	1
GO:0009266	response to temperature stimulus	BP	243	1	0.0466084	1
GO:1903362	regulation of cellular protein catabolic process	BP	247	1	0.0473617	1
GO:0010951	negative regulation of endopeptidase activity	BP	250	1	0.0479264	1
GO:0010466	negative regulation of peptidase activity	BP	262	1	0.0501826	1
GO:0061448	connective tissue development	BP	273	1	0.0522474	1
GO:0010976	positive regulation of neuron projection development	BP	281	1	0.0537469	1
GO:0042623	ATPase activity, coupled	MF	284	1	0.0543087	1
GO:0048468	cell development	BP	2183	2	0.0588101	1
GO:0005788	endoplasmic reticulum lumen	CC	309	1	0.0589811	1
GO:0005856	cytoskeleton	CC	2197	2	0.0595092	1
GO:0045121	membrane raft	CC	315	1	0.0600999	1
GO:0098857	membrane microdomain	CC	316	1	0.0602862	1
GO:0034774	secretory granule lumen	CC	321	1	0.0612177	1
GO:0098589	membrane region	CC	328	1	0.0625205	1
GO:0051056	regulation of small GTPase mediated signal transduction	BP	338	1	0.0643793	1
GO:0060205	cytoplasmic vesicle lumen	CC	338	1	0.0643793	1
GO:0031983	vesicle lumen	CC	339	1	0.0645651	1
GO:0031331	positive regulation of cellular catabolic process	BP	361	1	0.0686442	1
GO:0045861	negative regulation of proteolysis	BP	363	1	0.0690143	1
GO:0045862	positive regulation of proteolysis	BP	363	1	0.0690143	1
GO:0030198	extracellular matrix organization	BP	368	1	0.0699392	1
GO:0045666	positive regulation of neuron differentiation	BP	371	1	0.0704939	1
GO:0004857	enzyme inhibitor activity	MF	375	1	0.071233	1
GO:0042176	regulation of protein catabolic process	BP	381	1	0.0723408	1
GO:0031346	positive regulation of cell projection organization	BP	383	1	0.0727099	1
GO:0016887	ATPase activity	MF	384	1	0.0728944	1
GO:0051604	protein maturation	BP	397	1	0.0752902	1
GO:0062023	collagen-containing extracellular matrix	CC	406	1	0.0769462	1
GO:0043062	extracellular structure organization	BP	422	1	0.0798846	1
GO:0009896	positive regulation of catabolic process	BP	423	1	0.080068	1
GO:0052548	regulation of endopeptidase activity	BP	425	1	0.0804348	1
GO:0051171	regulation of nitrogen compound metabolic process	BP	6063	3	0.0806353	1
GO:0007265	Ras protein signal transduction	BP	448	1	0.0846446	1
GO:0052547	regulation of peptidase activity	BP	452	1	0.0853752	1
GO:0032268	regulation of cellular protein metabolic process	BP	2679	2	0.0855618	1
GO:0043167	ion binding	MF	6218	3	0.0863457	1
GO:0080090	regulation of primary metabolic process	BP	6233	3	0.0869104	1
GO:1901363	heterocyclic compound binding	MF	6241	3	0.0872124	1
GO:0051346	negative regulation of hydrolase activity	BP	466	1	0.0879291	1
GO:0050769	positive regulation of neurogenesis	BP	474	1	0.089386	1
GO:0031323	regulation of cellular metabolic process	BP	6305	3	0.0896504	1
GO:0097159	organic cyclic compound binding	MF	6328	3	0.0905361	1
GO:0043312	neutrophil degranulation	BP	485	1	0.0913865	1
GO:0002283	neutrophil activation involved in immune response	BP	488	1	0.0919315	1
GO:0042119	neutrophil activation	BP	498	1	0.0937464	1
GO:0002446	neutrophil mediated immunity	BP	499	1	0.0939277	1
GO:0010975	regulation of neuron projection development	BP	499	1	0.0939277	1
GO:0036230	granulocyte activation	BP	504	1	0.094834	1
GO:0001501	skeletal system development	BP	518	1	0.0973681	1
GO:1903827	regulation of cellular protein localization	BP	524	1	0.0984524	1
GO:0031012	extracellular matrix	CC	526	1	0.0988137	1
GO:0043299	leukocyte degranulation	BP	534	1	0.100258	1
GO:0051246	regulation of protein metabolic process	BP	2936	2	0.10092	1
GO:0051962	positive regulation of nervous system development	BP	541	1	0.10152	1
GO:0002275	myeloid cell activation involved in immune response	BP	544	1	0.10206	1
GO:0002444	myeloid leukocyte mediated immunity	BP	551	1	0.10332	1
GO:0010720	positive regulation of cell development	BP	553	1	0.10368	1
GO:1902532	negative regulation of intracellular signal transduction	BP	566	1	0.106016	1
GO:0007264	small GTPase mediated signal transduction	BP	571	1	0.106913	1
GO:0060255	regulation of macromolecule metabolic process	BP	6785	3	0.109175	1
GO:0006511	ubiquitin-dependent protein catabolic process	BP	620	1	0.11567	1
GO:0019941	modification-dependent protein catabolic process	BP	626	1	0.116738	1
GO:0043632	modification-dependent macromolecule catabolic process	BP	637	1	0.118693	1
GO:0002274	myeloid leukocyte activation	BP	651	1	0.121177	1
GO:0045664	regulation of neuron differentiation	BP	656	1	0.122063	1
GO:0010033	response to organic substance	BP	3302	2	0.124366	1
GO:0097435	supramolecular fiber organization	BP	671	1	0.124716	1
GO:0120035	regulation of plasma membrane bounded cell projection organization	BP	672	1	0.124893	1
GO:0031344	regulation of cell projection organization	BP	682	1	0.126658	1
GO:0002366	leukocyte activation involved in immune response	BP	707	1	0.131059	1
GO:0002263	cell activation involved in immune response	BP	711	1	0.131762	1
GO:0051603	proteolysis involved in cellular protein catabolic process	BP	716	1	0.13264	1
GO:0019222	regulation of metabolic process	BP	7303	3	0.132707	1
GO:0005815	microtubule organizing center	CC	736	1	0.136144	1
GO:0005615	extracellular space	CC	3563	2	0.142112	1
GO:0044257	cellular protein catabolic process	BP	773	1	0.142599	1
GO:0045055	regulated exocytosis	BP	794	1	0.146247	1
GO:0043086	negative regulation of catalytic activity	BP	815	1	0.149883	1
GO:0008270	zinc ion binding	MF	816	1	0.150056	1
GO:0050767	regulation of neurogenesis	BP	822	1	0.151092	1
GO:0030141	secretory granule	CC	833	1	0.15299	1
GO:0044421	extracellular region part	CC	3763	2	0.156235	1
GO:0017111	nucleoside-triphosphatase activity	MF	865	1	0.158493	1
GO:0031329	regulation of cellular catabolic process	BP	871	1	0.159522	1
GO:0002443	leukocyte mediated immunity	BP	874	1	0.160036	1
GO:0006887	exocytosis	BP	903	1	0.164993	1
GO:0060341	regulation of cellular localization	BP	906	1	0.165504	1
GO:0016462	pyrophosphatase activity	MF	914	1	0.166867	1
GO:0016817	hydrolase activity, acting on acid anhydrides	MF	917	1	0.167378	1
GO:0016818	hydrolase activity, acting on acid anhydrides, in phosphorus-containing anhydrides	MF	917	1	0.167378	1
GO:0051960	regulation of nervous system development	BP	927	1	0.169079	1
GO:0030163	protein catabolic process	BP	931	1	0.169758	1
GO:0060284	regulation of cell development	BP	953	1	0.173488	1
GO:0043229	intracellular organelle	CC	13294	4	0.177237	1
GO:0031175	neuron projection development	BP	978	1	0.177711	1
GO:0009894	regulation of catabolic process	BP	979	1	0.17788	1
GO:0099503	secretory vesicle	CC	986	1	0.179059	1
GO:0045597	positive regulation of cell differentiation	BP	991	1	0.179901	1
GO:0006950	response to stress	BP	4110	2	0.181715	1
GO:0032880	regulation of protein localization	BP	1014	1	0.183764	1
GO:0030234	enzyme regulator activity	MF	1032	1	0.186778	1
GO:0046872	metal ion binding	MF	4189	2	0.187675	1
GO:0044260	cellular macromolecule metabolic process	BP	8352	3	0.188106	1
GO:0030154	cell differentiation	BP	4239	2	0.191476	1
GO:0009887	animal organ morphogenesis	BP	1068	1	0.19278	1
GO:0043169	cation binding	MF	4279	2	0.194532	1
GO:0046914	transition metal ion binding	MF	1085	1	0.195604	1
GO:0048666	neuron development	BP	1110	1	0.199742	1
GO:0003676	nucleic acid binding	MF	4349	2	0.199912	1
GO:0032269	negative regulation of cellular protein metabolic process	BP	1119	1	0.201227	1
GO:0044877	protein-containing complex binding	MF	1134	1	0.203699	1
GO:0048869	cellular developmental process	BP	4431	2	0.206266	1
GO:0012505	endomembrane system	CC	4441	2	0.207045	1
GO:0044092	negative regulation of molecular function	BP	1162	1	0.208298	1
GO:0044265	cellular macromolecule catabolic process	BP	1162	1	0.208298	1
GO:0051248	negative regulation of protein metabolic process	BP	1188	1	0.21255	1
GO:0015630	microtubule cytoskeleton	CC	1192	1	0.213202	1
GO:0005576	extracellular region	CC	4586	2	0.218419	1
GO:0009628	response to abiotic stimulus	BP	1237	1	0.220517	1
GO:0051130	positive regulation of cellular component organization	BP	1258	1	0.223913	1
GO:0002252	immune effector process	BP	1265	1	0.225042	1
GO:0043226	organelle	CC	14144	4	0.227109	1
GO:0045321	leukocyte activation	BP	1284	1	0.228102	1
GO:1901565	organonitrogen compound catabolic process	BP	1296	1	0.230029	1
GO:0051336	regulation of hydrolase activity	BP	1297	1	0.23019	1
GO:0009968	negative regulation of signal transduction	BP	1313	1	0.232754	1
GO:0043232	intracellular non-membrane-bounded organelle	CC	4784	2	0.234196	1
GO:0043228	non-membrane-bounded organelle	CC	4793	2	0.23492	1
GO:0042221	response to chemical	BP	4797	2	0.235241	1
GO:0044432	endoplasmic reticulum part	CC	1361	1	0.240408	1
GO:0030182	neuron differentiation	BP	1365	1	0.241044	1
GO:0048523	negative regulation of cellular process	BP	4903	2	0.243804	1
GO:0048731	system development	BP	4918	2	0.245021	1
GO:0009057	macromolecule catabolic process	BP	1396	1	0.245953	1
GO:0050896	response to stimulus	BP	9324	3	0.248316	1
GO:0051094	positive regulation of developmental process	BP	1418	1	0.249423	1
GO:0010648	negative regulation of cell communication	BP	1419	1	0.249581	1
GO:0023057	negative regulation of signaling	BP	1423	1	0.25021	1
GO:0001775	cell activation	BP	1440	1	0.252881	1
GO:0005524	ATP binding	MF	1473	1	0.258046	1
GO:0120036	plasma membrane bounded cell projection organization	BP	1497	1	0.261785	1
GO:0044433	cytoplasmic vesicle part	CC	1504	1	0.262873	1
GO:0032940	secretion by cell	BP	1524	1	0.265974	1
GO:0048699	generation of neurons	BP	1524	1	0.265974	1
GO:0032559	adenyl ribonucleotide binding	MF	1531	1	0.267057	1
GO:0030030	cell projection organization	BP	1534	1	0.267521	1
GO:0030554	adenyl nucleotide binding	MF	1542	1	0.268757	1
GO:0044267	cellular protein metabolic process	BP	5276	2	0.274455	1
GO:0000981	DNA-binding transcription factor activity, RNA polymerase II-specific	MF	1600	1	0.277671	1
GO:0032270	positive regulation of cellular protein metabolic process	BP	1611	1	0.279353	1
GO:0022008	neurogenesis	BP	1623	1	0.281184	1
GO:0046903	secretion	BP	1661	1	0.286958	1
GO:0098805	whole membrane	CC	1666	1	0.287715	1
GO:0044430	cytoskeletal part	CC	1688	1	0.29104	1
GO:0048585	negative regulation of response to stimulus	BP	1693	1	0.291794	1
GO:0044424	intracellular part	CC	15063	4	0.292147	1
GO:0007275	multicellular organism development	BP	5491	2	0.292439	1
GO:0003700	DNA-binding transcription factor activity	MF	1699	1	0.292698	1
GO:0005622	intracellular	CC	15073	4	0.292924	1
GO:0051247	positive regulation of protein metabolic process	BP	1713	1	0.294804	1
GO:0008144	drug binding	MF	1727	1	0.296905	1
GO:0005488	binding	MF	15267	4	0.3083	1
GO:0098772	molecular function regulator	MF	1810	1	0.309266	1
GO:0051240	positive regulation of multicellular organismal process	BP	1811	1	0.309414	1
GO:0035639	purine ribonucleoside triphosphate binding	MF	1813	1	0.30971	1
GO:0031974	membrane-enclosed lumen	CC	5740	2	0.313503	1
GO:0043233	organelle lumen	CC	5740	2	0.313503	1
GO:0070013	intracellular organelle lumen	CC	5740	2	0.313503	1
GO:0034613	cellular protein localization	BP	1872	1	0.318392	1
GO:0045595	regulation of cell differentiation	BP	1878	1	0.319271	1
GO:0032555	purine ribonucleotide binding	MF	1878	1	0.319271	1
GO:0070727	cellular macromolecule localization	BP	1883	1	0.320002	1
GO:0017076	purine nucleotide binding	MF	1891	1	0.321171	1
GO:0032553	ribonucleotide binding	MF	1894	1	0.321609	1
GO:0005783	endoplasmic reticulum	CC	1911	1	0.324087	1
GO:0048519	negative regulation of biological process	BP	5869	2	0.324498	1
GO:0003723	RNA binding	MF	1950	1	0.329745	1
GO:1902531	regulation of intracellular signal transduction	BP	1961	1	0.331335	1
GO:0043170	macromolecule metabolic process	BP	10507	3	0.331981	1
GO:0019538	protein metabolic process	BP	5986	2	0.334512	1
GO:0048856	anatomical structure development	BP	5988	2	0.334684	1
GO:0140110	transcription regulator activity	MF	2053	1	0.344519	1
GO:0009888	tissue development	BP	2065	1	0.346224	1
GO:0033554	cellular response to stress	BP	2069	1	0.346792	1
GO:0016192	vesicle-mediated transport	BP	2107	1	0.352166	1
GO:0000166	nucleotide binding	MF	2125	1	0.3547	1
GO:1901265	nucleoside phosphate binding	MF	2126	1	0.354841	1
GO:0006807	nitrogen compound metabolic process	BP	10812	3	0.355178	1
GO:2000026	regulation of multicellular organismal development	BP	2157	1	0.359187	1
GO:0070062	extracellular exosome	CC	2163	1	0.360026	1
GO:1901575	organic substance catabolic process	BP	2175	1	0.3617	1
GO:1903561	extracellular vesicle	CC	2186	1	0.363233	1
GO:0043230	extracellular organelle	CC	2191	1	0.363928	1
GO:0009058	biosynthetic process	BP	6339	2	0.364913	1
GO:0019899	enzyme binding	MF	2217	1	0.367536	1
GO:0097367	carbohydrate derivative binding	MF	2219	1	0.367813	1
GO:0032502	developmental process	BP	6411	2	0.37114	1
GO:0050794	regulation of cellular process	BP	11022	3	0.371492	1
GO:0006955	immune response	BP	2279	1	0.376078	1
GO:0043933	protein-containing complex subunit organization	BP	2290	1	0.377585	1
GO:0016043	cellular component organization	BP	6512	2	0.379885	1
GO:0031410	cytoplasmic vesicle	CC	2314	1	0.380862	1
GO:0097708	intracellular vesicle	CC	2317	1	0.38127	1
GO:0044248	cellular catabolic process	BP	2324	1	0.382223	1
GO:0050790	regulation of catalytic activity	BP	2328	1	0.382767	1
GO:0010467	gene expression	BP	6585	2	0.386211	1
GO:0007399	nervous system development	BP	2375	1	0.389133	1
GO:0044238	primary metabolic process	BP	11287	3	0.392451	1
GO:0044237	cellular metabolic process	BP	11301	3	0.39357	1
GO:0071840	cellular component organization or biogenesis	BP	6697	2	0.395925	1
GO:0051179	localization	BP	6735	2	0.399222	1
GO:0051172	negative regulation of nitrogen compound metabolic process	BP	2488	1	0.404236	1
GO:0036094	small molecule binding	MF	2503	1	0.40622	1
GO:0051128	regulation of cellular component organization	BP	2507	1	0.406748	1
GO:0003677	DNA binding	MF	2518	1	0.408198	1
GO:0043231	intracellular membrane-bounded organelle	CC	11488	3	0.408606	1
GO:0016787	hydrolase activity	MF	2533	1	0.410172	1
GO:0005737	cytoplasm	CC	11625	3	0.419737	1
GO:0009056	catabolic process	BP	2615	1	0.420874	1
GO:0031324	negative regulation of cellular metabolic process	BP	2650	1	0.425398	1
GO:1901564	organonitrogen compound metabolic process	BP	7040	2	0.425684	1
GO:0006357	regulation of transcription by RNA polymerase II	BP	2683	1	0.429638	1
GO:0050793	regulation of developmental process	BP	2696	1	0.431302	1
GO:0071310	cellular response to organic substance	BP	2707	1	0.432707	1
GO:0009653	anatomical structure morphogenesis	BP	2735	1	0.436273	1
GO:0008104	protein localization	BP	2765	1	0.440074	1
GO:0043168	anion binding	MF	2773	1	0.441084	1
GO:0006366	transcription by RNA polymerase II	BP	2818	1	0.446742	1
GO:0032879	regulation of localization	BP	2853	1	0.451113	1
GO:0050789	regulation of biological process	BP	12093	3	0.45841	1
GO:0071704	organic substance metabolic process	BP	12093	3	0.45841	1
GO:0051641	cellular localization	BP	2927	1	0.460269	1
GO:0035556	intracellular signal transduction	BP	2952	1	0.463336	1
GO:0065009	regulation of molecular function	BP	2989	1	0.467851	1
GO:0009987	cellular process	BP	16968	4	0.470433	1
GO:0051716	cellular response to stimulus	BP	7617	2	0.475539	1
GO:0033036	macromolecule localization	BP	3116	1	0.483134	1
GO:0032501	multicellular organismal process	BP	7751	2	0.487036	1
GO:0009966	regulation of signal transduction	BP	3170	1	0.489531	1
GO:0002376	immune system process	BP	3193	1	0.492238	1
GO:0051173	positive regulation of nitrogen compound metabolic process	BP	3200	1	0.493059	1
GO:0008152	metabolic process	BP	12552	3	0.497163	1
GO:0051239	regulation of multicellular organismal process	BP	3260	1	0.500061	1
GO:0070887	cellular response to chemical stimulus	BP	3281	1	0.502494	1
GO:0005634	nucleus	CC	7932	2	0.502496	1
GO:0010605	negative regulation of macromolecule metabolic process	BP	3314	1	0.5063	1
GO:0031325	positive regulation of cellular metabolic process	BP	3330	1	0.508138	1
GO:0010604	positive regulation of macromolecule metabolic process	BP	3366	1	0.512253	1
GO:0065007	biological regulation	BP	12777	3	0.516392	1
GO:0006355	regulation of transcription, DNA-templated	BP	3506	1	0.528012	1
GO:0010646	regulation of cell communication	BP	3542	1	0.532002	1
GO:0009892	negative regulation of metabolic process	BP	3549	1	0.532775	1
GO:1903506	regulation of nucleic acid-templated transcription	BP	3567	1	0.534758	1
GO:0044464	cell part	CC	17521	4	0.53483	1
GO:2001141	regulation of RNA biosynthetic process	BP	3576	1	0.535747	1
GO:0048513	animal organ development	BP	3583	1	0.536515	1
GO:0043227	membrane-bounded organelle	CC	13019	3	0.537203	1
GO:0023051	regulation of signaling	BP	3591	1	0.537392	1
GO:0009893	positive regulation of metabolic process	BP	3642	1	0.542952	1
GO:0005623	cell	CC	17590	4	0.543306	1
GO:0006351	transcription, DNA-templated	BP	3668	1	0.545768	1
GO:0097659	nucleic acid-templated transcription	BP	3716	1	0.550931	1
GO:0032774	RNA biosynthetic process	BP	3733	1	0.552749	1
GO:0003674	molecular_function	MF	17697	4	0.556648	1
GO:0051252	regulation of RNA metabolic process	BP	3822	1	0.562177	1
GO:0031982	vesicle	CC	3884	1	0.568657	1
GO:2000112	regulation of cellular macromolecule biosynthetic process	BP	3998	1	0.580383	1
GO:0010556	regulation of macromolecule biosynthetic process	BP	4138	1	0.594454	1
GO:0019219	regulation of nucleobase-containing compound metabolic process	BP	4140	1	0.594652	1
GO:0034654	nucleobase-containing compound biosynthetic process	BP	4278	1	0.608168	1
GO:0031326	regulation of cellular biosynthetic process	BP	4325	1	0.612693	1
GO:0018130	heterocycle biosynthetic process	BP	4341	1	0.614224	1
GO:0048583	regulation of response to stimulus	BP	4342	1	0.61432	1
GO:0019438	aromatic compound biosynthetic process	BP	4351	1	0.615179	1
GO:0009889	regulation of biosynthetic process	BP	4404	1	0.62021	1
GO:1901362	organic cyclic compound biosynthetic process	BP	4500	1	0.629198	1
GO:0044444	cytoplasmic part	CC	9735	2	0.649357	1
GO:0044446	intracellular organelle part	CC	9811	2	0.655165	1
GO:0034645	cellular macromolecule biosynthetic process	BP	4961	1	0.670154	1
GO:0044428	nuclear part	CC	5023	1	0.675391	1
GO:0044271	cellular nitrogen compound biosynthetic process	BP	5029	1	0.675895	1
GO:0044422	organelle part	CC	10112	2	0.677792	1
GO:0005829	cytosol	CC	5085	1	0.680566	1
GO:0009059	macromolecule biosynthetic process	BP	5114	1	0.682965	1
GO:0010468	regulation of gene expression	BP	5127	1	0.684036	1
GO:0006810	transport	BP	5190	1	0.689188	1
GO:0008150	biological_process	BP	18670	4	0.689551	1
GO:0016070	RNA metabolic process	BP	5206	1	0.690487	1
GO:0051234	establishment of localization	BP	5315	1	0.699224	1
GO:0048522	positive regulation of cellular process	BP	5490	1	0.712863	1
GO:0003824	catalytic activity	MF	5710	1	0.729346	1
GO:0090304	nucleic acid metabolic process	BP	5735	1	0.731173	1
GO:0032991	protein-containing complex	CC	6151	1	0.760238	1
GO:0007165	signal transduction	BP	6155	1	0.760506	1
GO:0044249	cellular biosynthetic process	BP	6168	1	0.761373	1
GO:0048518	positive regulation of biological process	BP	6254	1	0.767055	1
GO:1901576	organic substance biosynthetic process	BP	6259	1	0.767382	1
GO:0006139	nucleobase-containing compound metabolic process	BP	6411	1	0.777165	1
GO:0046483	heterocycle metabolic process	BP	6570	1	0.787064	1
GO:0006725	cellular aromatic compound metabolic process	BP	6615	1	0.789805	1
GO:0023052	signaling	BP	6620	1	0.790108	1
GO:0007154	cell communication	BP	6647	1	0.791738	1
GO:0005515	protein binding	MF	11807	2	0.792439	1
GO:1901360	organic cyclic compound metabolic process	BP	6839	1	0.803057	1
GO:0044425	membrane part	CC	6939	1	0.808766	1
GO:0034641	cellular nitrogen compound metabolic process	BP	7161	1	0.820996	1
GO:0005575	cellular_component	CC	19717	4	0.857749	1
GO:0016020	membrane	CC	9495	1	0.917138	1
GO:0002576	platelet degranulation	BP	128	0	1	1
GO:0001867	complement activation, lectin pathway	BP	13	0	1	1
GO:0001868	regulation of complement activation, lectin pathway	BP	2	0	1	1
GO:0001869	negative regulation of complement activation, lectin pathway	BP	2	0	1	1
GO:0002253	activation of immune response	BP	724	0	1	1
GO:0002526	acute inflammatory response	BP	220	0	1	1
GO:0002673	regulation of acute inflammatory response	BP	159	0	1	1
GO:0002682	regulation of immune system process	BP	1659	0	1	1
GO:0002683	negative regulation of immune system process	BP	463	0	1	1
GO:0002684	positive regulation of immune system process	BP	1185	0	1	1
GO:0002697	regulation of immune effector process	BP	458	0	1	1
GO:0002698	negative regulation of immune effector process	BP	120	0	1	1
GO:0002920	regulation of humoral immune response	BP	134	0	1	1
GO:0002921	negative regulation of humoral immune response	BP	12	0	1	1
GO:0006952	defense response	BP	1797	0	1	1
GO:0006954	inflammatory response	BP	848	0	1	1
GO:0006956	complement activation	BP	175	0	1	1
GO:0006959	humoral immune response	BP	356	0	1	1
GO:0007596	blood coagulation	BP	336	0	1	1
GO:0007597	blood coagulation, intrinsic pathway	BP	18	0	1	1
GO:0007599	hemostasis	BP	341	0	1	1
GO:0009605	response to external stimulus	BP	2520	0	1	1
GO:0009611	response to wounding	BP	678	0	1	1
GO:0010629	negative regulation of gene expression	BP	2448	0	1	1
GO:0010955	negative regulation of protein processing	BP	41	0	1	1
GO:0016485	protein processing	BP	328	0	1	1
GO:0022411	cellular component disassembly	BP	546	0	1	1
GO:0022617	extracellular matrix disassembly	BP	80	0	1	1
GO:0030449	regulation of complement activation	BP	115	0	1	1
GO:0031347	regulation of defense response	BP	901	0	1	1
GO:0031348	negative regulation of defense response	BP	239	0	1	1
GO:0032101	regulation of response to external stimulus	BP	913	0	1	1
GO:0042060	wound healing	BP	564	0	1	1
GO:0045087	innate immune response	BP	1008	0	1	1
GO:0045088	regulation of innate immune response	BP	452	0	1	1
GO:0045824	negative regulation of innate immune response	BP	59	0	1	1
GO:0045916	negative regulation of complement activation	BP	8	0	1	1
GO:0048584	positive regulation of response to stimulus	BP	2500	0	1	1
GO:0048863	stem cell differentiation	BP	257	0	1	1
GO:0050727	regulation of inflammatory response	BP	485	0	1	1
GO:0050776	regulation of immune response	BP	1115	0	1	1
GO:0050777	negative regulation of immune response	BP	150	0	1	1
GO:0050778	positive regulation of immune response	BP	902	0	1	1
GO:0050817	coagulation	BP	342	0	1	1
GO:0050878	regulation of body fluid levels	BP	501	0	1	1
GO:0065008	regulation of biological quality	BP	4057	0	1	1
GO:0070613	regulation of protein processing	BP	180	0	1	1
GO:0072376	protein activation cascade	BP	198	0	1	1
GO:0072378	blood coagulation, fibrin clot formation	BP	27	0	1	1
GO:0080134	regulation of response to stress	BP	1645	0	1	1
GO:1903317	regulation of protein maturation	BP	182	0	1	1
GO:1903318	negative regulation of protein maturation	BP	41	0	1	1
GO:2000257	regulation of protein activation cascade	BP	116	0	1	1
GO:2000258	negative regulation of protein activation cascade	BP	8	0	1	1
GO:0006805	xenobiotic metabolic process	BP	125	0	1	1
GO:0009410	response to xenobiotic stimulus	BP	292	0	1	1
GO:0071466	cellular response to xenobiotic stimulus	BP	180	0	1	1
GO:0001894	tissue homeostasis	BP	227	0	1	1
GO:0003008	system process	BP	2216	0	1	1
GO:0006629	lipid metabolic process	BP	1407	0	1	1
GO:0006953	acute-phase response	BP	47	0	1	1
GO:0007586	digestion	BP	139	0	1	1
GO:0010669	epithelial structure maintenance	BP	29	0	1	1
GO:0019216	regulation of lipid metabolic process	BP	410	0	1	1
GO:0022600	digestive system process	BP	100	0	1	1
GO:0030277	maintenance of gastrointestinal epithelium	BP	21	0	1	1
GO:0042592	homeostatic process	BP	1916	0	1	1
GO:0048871	multicellular organismal homeostasis	BP	485	0	1	1
GO:0060249	anatomical structure homeostasis	BP	437	0	1	1
GO:0006638	neutral lipid metabolic process	BP	130	0	1	1
GO:0006639	acylglycerol metabolic process	BP	129	0	1	1
GO:0006641	triglyceride metabolic process	BP	105	0	1	1
GO:0010896	regulation of triglyceride catabolic process	BP	12	0	1	1
GO:0010898	positive regulation of triglyceride catabolic process	BP	7	0	1	1
GO:0016042	lipid catabolic process	BP	333	0	1	1
GO:0019433	triglyceride catabolic process	BP	35	0	1	1
GO:0044242	cellular lipid catabolic process	BP	217	0	1	1
GO:0044255	cellular lipid metabolic process	BP	1071	0	1	1
GO:0045834	positive regulation of lipid metabolic process	BP	146	0	1	1
GO:0046461	neutral lipid catabolic process	BP	43	0	1	1
GO:0046464	acylglycerol catabolic process	BP	43	0	1	1
GO:0046486	glycerolipid metabolic process	BP	414	0	1	1
GO:0046503	glycerolipid catabolic process	BP	64	0	1	1
GO:0050994	regulation of lipid catabolic process	BP	54	0	1	1
GO:0050996	positive regulation of lipid catabolic process	BP	24	0	1	1
GO:0090207	regulation of triglyceride metabolic process	BP	40	0	1	1
GO:0090208	positive regulation of triglyceride metabolic process	BP	21	0	1	1
GO:0001525	angiogenesis	BP	587	0	1	1
GO:0001568	blood vessel development	BP	761	0	1	1
GO:0001667	ameboidal-type cell migration	BP	461	0	1	1
GO:0001944	vasculature development	BP	792	0	1	1
GO:0006928	movement of cell or subcellular component	BP	2213	0	1	1
GO:0010594	regulation of endothelial cell migration	BP	229	0	1	1
GO:0010595	positive regulation of endothelial cell migration	BP	128	0	1	1
GO:0010631	epithelial cell migration	BP	351	0	1	1
GO:0010632	regulation of epithelial cell migration	BP	291	0	1	1
GO:0010634	positive regulation of epithelial cell migration	BP	171	0	1	1
GO:0014812	muscle cell migration	BP	104	0	1	1
GO:0014909	smooth muscle cell migration	BP	91	0	1	1
GO:0016477	cell migration	BP	1592	0	1	1
GO:0022613	ribonucleoprotein complex biogenesis	BP	502	0	1	1
GO:0030334	regulation of cell migration	BP	950	0	1	1
GO:0030335	positive regulation of cell migration	BP	544	0	1	1
GO:0035239	tube morphogenesis	BP	920	0	1	1
GO:0035295	tube development	BP	1110	0	1	1
GO:0040011	locomotion	BP	1977	0	1	1
GO:0040012	regulation of locomotion	BP	1084	0	1	1
GO:0040017	positive regulation of locomotion	BP	598	0	1	1
GO:0042254	ribosome biogenesis	BP	297	0	1	1
GO:0042273	ribosomal large subunit biogenesis	BP	71	0	1	1
GO:0043542	endothelial cell migration	BP	273	0	1	1
GO:0044085	cellular component biogenesis	BP	3355	0	1	1
GO:0048514	blood vessel morphogenesis	BP	681	0	1	1
GO:0048646	anatomical structure formation involved in morphogenesis	BP	1173	0	1	1
GO:0048870	cell motility	BP	1751	0	1	1
GO:0051270	regulation of cellular component movement	BP	1097	0	1	1
GO:0051272	positive regulation of cellular component movement	BP	585	0	1	1
GO:0051674	localization of cell	BP	1751	0	1	1
GO:0072358	cardiovascular system development	BP	801	0	1	1
GO:0072359	circulatory system development	BP	1169	0	1	1
GO:0090130	tissue migration	BP	360	0	1	1
GO:0090132	epithelium migration	BP	354	0	1	1
GO:2000145	regulation of cell motility	BP	1012	0	1	1
GO:2000147	positive regulation of cell motility	BP	568	0	1	1
GO:0001101	response to acid chemical	BP	343	0	1	1
GO:0006464	cellular protein modification process	BP	4160	0	1	1
GO:0006473	protein acetylation	BP	204	0	1	1
GO:0006474	N-terminal protein amino acid acetylation	BP	17	0	1	1
GO:0006576	cellular biogenic amine metabolic process	BP	55	0	1	1
GO:0006586	indolalkylamine metabolic process	BP	17	0	1	1
GO:0007623	circadian rhythm	BP	208	0	1	1
GO:0009308	amine metabolic process	BP	138	0	1	1
GO:0009309	amine biosynthetic process	BP	24	0	1	1
GO:0009314	response to radiation	BP	448	0	1	1
GO:0009416	response to light stimulus	BP	314	0	1	1
GO:0009648	photoperiodism	BP	25	0	1	1
GO:0009719	response to endogenous stimulus	BP	1658	0	1	1
GO:0009725	response to hormone	BP	987	0	1	1
GO:0010035	response to inorganic substance	BP	562	0	1	1
GO:0010038	response to metal ion	BP	364	0	1	1
GO:0010043	response to zinc ion	BP	53	0	1	1
GO:0010243	response to organonitrogen compound	BP	998	0	1	1
GO:0010817	regulation of hormone levels	BP	529	0	1	1
GO:0014070	response to organic cyclic compound	BP	915	0	1	1
GO:0014074	response to purine-containing compound	BP	149	0	1	1
GO:0017144	drug metabolic process	BP	851	0	1	1
GO:0030186	melatonin metabolic process	BP	2	0	1	1
GO:0030187	melatonin biosynthetic process	BP	2	0	1	1
GO:0031365	N-terminal protein amino acid modification	BP	29	0	1	1
GO:0031960	response to corticosteroid	BP	162	0	1	1
GO:0032868	response to insulin	BP	272	0	1	1
GO:0033993	response to lipid	BP	923	0	1	1
GO:0034097	response to cytokine	BP	1211	0	1	1
GO:0034694	response to prostaglandin	BP	31	0	1	1
GO:0034695	response to prostaglandin E	BP	23	0	1	1
GO:0034754	cellular hormone metabolic process	BP	129	0	1	1
GO:0036211	protein modification process	BP	4160	0	1	1
GO:0042401	cellular biogenic amine biosynthetic process	BP	23	0	1	1
GO:0042430	indole-containing compound metabolic process	BP	24	0	1	1
GO:0042435	indole-containing compound biosynthetic process	BP	5	0	1	1
GO:0042445	hormone metabolic process	BP	232	0	1	1
GO:0042446	hormone biosynthetic process	BP	86	0	1	1
GO:0043412	macromolecule modification	BP	4373	0	1	1
GO:0043434	response to peptide hormone	BP	436	0	1	1
GO:0043543	protein acylation	BP	248	0	1	1
GO:0043603	cellular amide metabolic process	BP	1157	0	1	1
GO:0043604	amide biosynthetic process	BP	876	0	1	1
GO:0044106	cellular amine metabolic process	BP	129	0	1	1
GO:0046219	indolalkylamine biosynthetic process	BP	5	0	1	1
GO:0046683	response to organophosphorus	BP	134	0	1	1
GO:0046688	response to copper ion	BP	44	0	1	1
GO:0048511	rhythmic process	BP	295	0	1	1
GO:0048545	response to steroid hormone	BP	385	0	1	1
GO:0051384	response to glucocorticoid	BP	146	0	1	1
GO:0051385	response to mineralocorticoid	BP	32	0	1	1
GO:0051412	response to corticosterone	BP	21	0	1	1
GO:0051591	response to cAMP	BP	97	0	1	1
GO:0051592	response to calcium ion	BP	148	0	1	1
GO:0070542	response to fatty acid	BP	86	0	1	1
GO:0071320	cellular response to cAMP	BP	53	0	1	1
GO:0071407	cellular response to organic cyclic compound	BP	542	0	1	1
GO:0071417	cellular response to organonitrogen compound	BP	585	0	1	1
GO:0071495	cellular response to endogenous stimulus	BP	1393	0	1	1
GO:0097305	response to alcohol	BP	233	0	1	1
GO:1901566	organonitrogen compound biosynthetic process	BP	1957	0	1	1
GO:1901652	response to peptide	BP	520	0	1	1
GO:1901654	response to ketone	BP	193	0	1	1
GO:1901698	response to nitrogen compound	BP	1089	0	1	1
GO:1901699	cellular response to nitrogen compound	BP	648	0	1	1
GO:1901700	response to oxygen-containing compound	BP	1637	0	1	1
GO:1901701	cellular response to oxygen-containing compound	BP	1136	0	1	1
GO:0002181	cytoplasmic translation	BP	100	0	1	1
GO:0002182	cytoplasmic translational elongation	BP	11	0	1	1
GO:0006082	organic acid metabolic process	BP	1192	0	1	1
GO:0006396	RNA processing	BP	1456	0	1	1
GO:0006399	tRNA metabolic process	BP	193	0	1	1
GO:0006400	tRNA modification	BP	86	0	1	1
GO:0006412	translation	BP	714	0	1	1
GO:0006414	translational elongation	BP	133	0	1	1
GO:0006417	regulation of translation	BP	424	0	1	1
GO:0006418	tRNA aminoacylation for protein translation	BP	45	0	1	1
GO:0006419	alanyl-tRNA aminoacylation	BP	3	0	1	1
GO:0006448	regulation of translational elongation	BP	19	0	1	1
GO:0006450	regulation of translational fidelity	BP	21	0	1	1
GO:0006518	peptide metabolic process	BP	894	0	1	1
GO:0006520	cellular amino acid metabolic process	BP	366	0	1	1
GO:0006915	apoptotic process	BP	1988	0	1	1
GO:0007417	central nervous system development	BP	1002	0	1	1
GO:0007420	brain development	BP	733	0	1	1
GO:0008033	tRNA processing	BP	130	0	1	1
GO:0008219	cell death	BP	2264	0	1	1
GO:0009451	RNA modification	BP	163	0	1	1
GO:0010608	posttranscriptional regulation of gene expression	BP	1169	0	1	1
GO:0010941	regulation of cell death	BP	1736	0	1	1
GO:0012501	programmed cell death	BP	2132	0	1	1
GO:0019752	carboxylic acid metabolic process	BP	1083	0	1	1
GO:0021549	cerebellum development	BP	102	0	1	1
GO:0021680	cerebellar Purkinje cell layer development	BP	25	0	1	1
GO:0021695	cerebellar cortex development	BP	47	0	1	1
GO:0022037	metencephalon development	BP	111	0	1	1
GO:0030902	hindbrain development	BP	152	0	1	1
GO:0034248	regulation of cellular amide metabolic process	BP	483	0	1	1
GO:0034470	ncRNA processing	BP	384	0	1	1
GO:0034660	ncRNA metabolic process	BP	562	0	1	1
GO:0042981	regulation of apoptotic process	BP	1587	0	1	1
GO:0043038	amino acid activation	BP	49	0	1	1
GO:0043039	tRNA aminoacylation	BP	48	0	1	1
GO:0043043	peptide biosynthetic process	BP	739	0	1	1
GO:0043066	negative regulation of apoptotic process	BP	911	0	1	1
GO:0043067	regulation of programmed cell death	BP	1613	0	1	1
GO:0043069	negative regulation of programmed cell death	BP	932	0	1	1
GO:0043436	oxoacid metabolic process	BP	1172	0	1	1
GO:0043523	regulation of neuron apoptotic process	BP	210	0	1	1
GO:0043524	negative regulation of neuron apoptotic process	BP	147	0	1	1
GO:0044281	small molecule metabolic process	BP	2115	0	1	1
GO:0050877	nervous system process	BP	1437	0	1	1
GO:0050885	neuromuscular process controlling balance	BP	52	0	1	1
GO:0050905	neuromuscular process	BP	107	0	1	1
GO:0051402	neuron apoptotic process	BP	239	0	1	1
GO:0060322	head development	BP	776	0	1	1
GO:0060548	negative regulation of cell death	BP	1023	0	1	1
GO:0070997	neuron death	BP	348	0	1	1
GO:0106074	aminoacyl-tRNA metabolism involved in translational fidelity	BP	13	0	1	1
GO:0140018	regulation of cytoplasmic translational fidelity	BP	1	0	1	1
GO:1900247	regulation of cytoplasmic translational elongation	BP	11	0	1	1
GO:1901214	regulation of neuron death	BP	313	0	1	1
GO:1901215	negative regulation of neuron death	BP	208	0	1	1
GO:2000765	regulation of cytoplasmic translation	BP	29	0	1	1
GO:0000003	reproduction	BP	1432	0	1	1
GO:0001505	regulation of neurotransmitter levels	BP	354	0	1	1
GO:0001659	temperature homeostasis	BP	173	0	1	1
GO:0001666	response to hypoxia	BP	359	0	1	1
GO:0002790	peptide secretion	BP	624	0	1	1
GO:0002791	regulation of peptide secretion	BP	500	0	1	1
GO:0002793	positive regulation of peptide secretion	BP	288	0	1	1
GO:0003012	muscle system process	BP	465	0	1	1
GO:0003013	circulatory system process	BP	551	0	1	1
GO:0006584	catecholamine metabolic process	BP	54	0	1	1
GO:0006811	ion transport	BP	1696	0	1	1
GO:0006812	cation transport	BP	1160	0	1	1
GO:0006820	anion transport	BP	629	0	1	1
GO:0006835	dicarboxylic acid transport	BP	96	0	1	1
GO:0006836	neurotransmitter transport	BP	269	0	1	1
GO:0006865	amino acid transport	BP	145	0	1	1
GO:0006936	muscle contraction	BP	360	0	1	1
GO:0006937	regulation of muscle contraction	BP	171	0	1	1
GO:0006939	smooth muscle contraction	BP	110	0	1	1
GO:0006940	regulation of smooth muscle contraction	BP	65	0	1	1
GO:0007155	cell adhesion	BP	1420	0	1	1
GO:0007162	negative regulation of cell adhesion	BP	289	0	1	1
GO:0007166	cell surface receptor signaling pathway	BP	3052	0	1	1
GO:0007267	cell-cell signaling	BP	1650	0	1	1
GO:0007268	chemical synaptic transmission	BP	703	0	1	1
GO:0007568	aging	BP	321	0	1	1
GO:0007610	behavior	BP	594	0	1	1
GO:0007618	mating	BP	40	0	1	1
GO:0007620	copulation	BP	20	0	1	1
GO:0007626	locomotory behavior	BP	198	0	1	1
GO:0008015	blood circulation	BP	541	0	1	1
GO:0008217	regulation of blood pressure	BP	182	0	1	1
GO:0008652	cellular amino acid biosynthetic process	BP	83	0	1	1
GO:0009063	cellular amino acid catabolic process	BP	125	0	1	1
GO:0009306	protein secretion	BP	591	0	1	1
GO:0009448	gamma-aminobutyric acid metabolic process	BP	5	0	1	1
GO:0009449	gamma-aminobutyric acid biosynthetic process	BP	3	0	1	1
GO:0009450	gamma-aminobutyric acid catabolic process	BP	2	0	1	1
GO:0009636	response to toxic substance	BP	525	0	1	1
GO:0009712	catechol-containing compound metabolic process	BP	54	0	1	1
GO:0009914	hormone transport	BP	322	0	1	1
GO:0009967	positive regulation of signal transduction	BP	1685	0	1	1
GO:0010039	response to iron ion	BP	33	0	1	1
GO:0010543	regulation of platelet activation	BP	31	0	1	1
GO:0010544	negative regulation of platelet activation	BP	19	0	1	1
GO:0010647	positive regulation of cell communication	BP	1844	0	1	1
GO:0014046	dopamine secretion	BP	40	0	1	1
GO:0014051	gamma-aminobutyric acid secretion	BP	9	0	1	1
GO:0014052	regulation of gamma-aminobutyric acid secretion	BP	6	0	1	1
GO:0014053	negative regulation of gamma-aminobutyric acid secretion	BP	1	0	1	1
GO:0014059	regulation of dopamine secretion	BP	40	0	1	1
GO:0015031	protein transport	BP	1998	0	1	1
GO:0015696	ammonium transport	BP	108	0	1	1
GO:0015711	organic anion transport	BP	482	0	1	1
GO:0015718	monocarboxylic acid transport	BP	162	0	1	1
GO:0015740	C4-dicarboxylate transport	BP	23	0	1	1
GO:0015800	acidic amino acid transport	BP	66	0	1	1
GO:0015812	gamma-aminobutyric acid transport	BP	13	0	1	1
GO:0015833	peptide transport	BP	2034	0	1	1
GO:0015837	amine transport	BP	102	0	1	1
GO:0015844	monoamine transport	BP	90	0	1	1
GO:0015849	organic acid transport	BP	333	0	1	1
GO:0015850	organic hydroxy compound transport	BP	262	0	1	1
GO:0015872	dopamine transport	BP	52	0	1	1
GO:0015893	drug transport	BP	214	0	1	1
GO:0016053	organic acid biosynthetic process	BP	463	0	1	1
GO:0016054	organic acid catabolic process	BP	275	0	1	1
GO:0018958	phenol-containing compound metabolic process	BP	103	0	1	1
GO:0019953	sexual reproduction	BP	848	0	1	1
GO:0022407	regulation of cell-cell adhesion	BP	403	0	1	1
GO:0022408	negative regulation of cell-cell adhesion	BP	181	0	1	1
GO:0022414	reproductive process	BP	1429	0	1	1
GO:0022610	biological adhesion	BP	1427	0	1	1
GO:0023056	positive regulation of signaling	BP	1851	0	1	1
GO:0023061	signal release	BP	462	0	1	1
GO:0030072	peptide hormone secretion	BP	250	0	1	1
GO:0030073	insulin secretion	BP	207	0	1	1
GO:0030155	regulation of cell adhesion	BP	691	0	1	1
GO:0030168	platelet activation	BP	153	0	1	1
GO:0030193	regulation of blood coagulation	BP	79	0	1	1
GO:0030195	negative regulation of blood coagulation	BP	53	0	1	1
GO:0030534	adult behavior	BP	144	0	1	1
GO:0031644	regulation of neurological system process	BP	137	0	1	1
GO:0031646	positive regulation of neurological system process	BP	63	0	1	1
GO:0031649	heat generation	BP	17	0	1	1
GO:0031650	regulation of heat generation	BP	13	0	1	1
GO:0031652	positive regulation of heat generation	BP	11	0	1	1
GO:0032024	positive regulation of insulin secretion	BP	72	0	1	1
GO:0032102	negative regulation of response to external stimulus	BP	365	0	1	1
GO:0032787	monocarboxylic acid metabolic process	BP	651	0	1	1
GO:0032890	regulation of organic acid transport	BP	59	0	1	1
GO:0032891	negative regulation of organic acid transport	BP	21	0	1	1
GO:0032892	positive regulation of organic acid transport	BP	34	0	1	1
GO:0033238	regulation of cellular amine metabolic process	BP	81	0	1	1
GO:0033240	positive regulation of cellular amine metabolic process	BP	9	0	1	1
GO:0033602	negative regulation of dopamine secretion	BP	3	0	1	1
GO:0033604	negative regulation of catecholamine secretion	BP	15	0	1	1
GO:0034109	homotypic cell-cell adhesion	BP	81	0	1	1
GO:0034110	regulation of homotypic cell-cell adhesion	BP	25	0	1	1
GO:0034111	negative regulation of homotypic cell-cell adhesion	BP	15	0	1	1
GO:0035094	response to nicotine	BP	49	0	1	1
GO:0035640	exploration behavior	BP	26	0	1	1
GO:0036293	response to decreased oxygen levels	BP	370	0	1	1
GO:0042053	regulation of dopamine metabolic process	BP	20	0	1	1
GO:0042069	regulation of catecholamine metabolic process	BP	20	0	1	1
GO:0042133	neurotransmitter metabolic process	BP	153	0	1	1
GO:0042135	neurotransmitter catabolic process	BP	21	0	1	1
GO:0042136	neurotransmitter biosynthetic process	BP	106	0	1	1
GO:0042220	response to cocaine	BP	55	0	1	1
GO:0042391	regulation of membrane potential	BP	434	0	1	1
GO:0042417	dopamine metabolic process	BP	39	0	1	1
GO:0042493	response to drug	BP	1021	0	1	1
GO:0042886	amide transport	BP	2065	0	1	1
GO:0043269	regulation of ion transport	BP	699	0	1	1
GO:0043270	positive regulation of ion transport	BP	275	0	1	1
GO:0043271	negative regulation of ion transport	BP	157	0	1	1
GO:0043279	response to alkaloid	BP	112	0	1	1
GO:0044057	regulation of system process	BP	613	0	1	1
GO:0044070	regulation of anion transport	BP	95	0	1	1
GO:0044282	small molecule catabolic process	BP	445	0	1	1
GO:0044283	small molecule biosynthetic process	BP	807	0	1	1
GO:0044703	multi-organism reproductive process	BP	1016	0	1	1
GO:0045184	establishment of protein localization	BP	2113	0	1	1
GO:0045471	response to ethanol	BP	125	0	1	1
GO:0045776	negative regulation of blood pressure	BP	46	0	1	1
GO:0045915	positive regulation of catecholamine metabolic process	BP	6	0	1	1
GO:0045933	positive regulation of muscle contraction	BP	48	0	1	1
GO:0045964	positive regulation of dopamine metabolic process	BP	6	0	1	1
GO:0045987	positive regulation of smooth muscle contraction	BP	32	0	1	1
GO:0046394	carboxylic acid biosynthetic process	BP	462	0	1	1
GO:0046395	carboxylic acid catabolic process	BP	275	0	1	1
GO:0046677	response to antibiotic	BP	327	0	1	1
GO:0046717	acid secretion	BP	124	0	1	1
GO:0046879	hormone secretion	BP	312	0	1	1
GO:0046883	regulation of hormone secretion	BP	266	0	1	1
GO:0046887	positive regulation of hormone secretion	BP	131	0	1	1
GO:0046942	carboxylic acid transport	BP	333	0	1	1
GO:0048148	behavioral response to cocaine	BP	20	0	1	1
GO:0050432	catecholamine secretion	BP	64	0	1	1
GO:0050433	regulation of catecholamine secretion	BP	62	0	1	1
GO:0050708	regulation of protein secretion	BP	472	0	1	1
GO:0050714	positive regulation of protein secretion	BP	268	0	1	1
GO:0050796	regulation of insulin secretion	BP	176	0	1	1
GO:0050804	modulation of chemical synaptic transmission	BP	436	0	1	1
GO:0050806	positive regulation of synaptic transmission	BP	168	0	1	1
GO:0050818	regulation of coagulation	BP	84	0	1	1
GO:0050819	negative regulation of coagulation	BP	57	0	1	1
GO:0050865	regulation of cell activation	BP	614	0	1	1
GO:0050866	negative regulation of cell activation	BP	199	0	1	1
GO:0051046	regulation of secretion	BP	811	0	1	1
GO:0051047	positive regulation of secretion	BP	428	0	1	1
GO:0051048	negative regulation of secretion	BP	238	0	1	1
GO:0051049	regulation of transport	BP	1879	0	1	1
GO:0051050	positive regulation of transport	BP	982	0	1	1
GO:0051051	negative regulation of transport	BP	522	0	1	1
GO:0051222	positive regulation of protein transport	BP	418	0	1	1
GO:0051223	regulation of protein transport	BP	699	0	1	1
GO:0051241	negative regulation of multicellular organismal process	BP	1316	0	1	1
GO:0051588	regulation of neurotransmitter transport	BP	139	0	1	1
GO:0051589	negative regulation of neurotransmitter transport	BP	23	0	1	1
GO:0051704	multi-organism process	BP	2635	0	1	1
GO:0051937	catecholamine transport	BP	77	0	1	1
GO:0051952	regulation of amine transport	BP	95	0	1	1
GO:0051953	negative regulation of amine transport	BP	27	0	1	1
GO:0051954	positive regulation of amine transport	BP	35	0	1	1
GO:0051955	regulation of amino acid transport	BP	33	0	1	1
GO:0051956	negative regulation of amino acid transport	BP	12	0	1	1
GO:0051957	positive regulation of amino acid transport	BP	18	0	1	1
GO:0060078	regulation of postsynaptic membrane potential	BP	140	0	1	1
GO:0060080	inhibitory postsynaptic potential	BP	17	0	1	1
GO:0060359	response to ammonium ion	BP	135	0	1	1
GO:0061041	regulation of wound healing	BP	148	0	1	1
GO:0061045	negative regulation of wound healing	BP	76	0	1	1
GO:0061528	aspartate secretion	BP	1	0	1	1
GO:0070201	regulation of establishment of protein localization	BP	746	0	1	1
GO:0070459	prolactin secretion	BP	8	0	1	1
GO:0070471	uterine smooth muscle contraction	BP	11	0	1	1
GO:0070472	regulation of uterine smooth muscle contraction	BP	10	0	1	1
GO:0070474	positive regulation of uterine smooth muscle contraction	BP	7	0	1	1
GO:0070482	response to oxygen levels	BP	394	0	1	1
GO:0070527	platelet aggregation	BP	59	0	1	1
GO:0071702	organic substance transport	BP	2791	0	1	1
GO:0071705	nitrogen compound transport	BP	2374	0	1	1
GO:0072329	monocarboxylic acid catabolic process	BP	132	0	1	1
GO:0072330	monocarboxylic acid biosynthetic process	BP	343	0	1	1
GO:0072347	response to anesthetic	BP	78	0	1	1
GO:0090087	regulation of peptide transport	BP	729	0	1	1
GO:0090257	regulation of muscle system process	BP	259	0	1	1
GO:0090276	regulation of peptide hormone secretion	BP	208	0	1	1
GO:0090277	positive regulation of peptide hormone secretion	BP	96	0	1	1
GO:0090330	regulation of platelet aggregation	BP	18	0	1	1
GO:0090331	negative regulation of platelet aggregation	BP	12	0	1	1
GO:0097151	positive regulation of inhibitory postsynaptic potential	BP	7	0	1	1
GO:0097164	ammonium ion metabolic process	BP	205	0	1	1
GO:0098609	cell-cell adhesion	BP	839	0	1	1
GO:0098828	modulation of inhibitory postsynaptic potential	BP	7	0	1	1
GO:0098916	anterograde trans-synaptic signaling	BP	703	0	1	1
GO:0099177	regulation of trans-synaptic signaling	BP	437	0	1	1
GO:0099536	synaptic signaling	BP	717	0	1	1
GO:0099537	trans-synaptic signaling	BP	711	0	1	1
GO:0099565	chemical synaptic transmission, postsynaptic	BP	108	0	1	1
GO:1900046	regulation of hemostasis	BP	80	0	1	1
GO:1900047	negative regulation of hemostasis	BP	54	0	1	1
GO:1901615	organic hydroxy compound metabolic process	BP	535	0	1	1
GO:1902722	positive regulation of prolactin secretion	BP	3	0	1	1
GO:1903034	regulation of response to wounding	BP	179	0	1	1
GO:1903035	negative regulation of response to wounding	BP	90	0	1	1
GO:1903530	regulation of secretion by cell	BP	753	0	1	1
GO:1903531	negative regulation of secretion by cell	BP	211	0	1	1
GO:1903532	positive regulation of secretion by cell	BP	399	0	1	1
GO:1903792	negative regulation of anion transport	BP	28	0	1	1
GO:1903793	positive regulation of anion transport	BP	50	0	1	1
GO:1904448	regulation of aspartate secretion	BP	1	0	1	1
GO:1904450	positive regulation of aspartate secretion	BP	1	0	1	1
GO:1904951	positive regulation of establishment of protein localization	BP	456	0	1	1
GO:1905114	cell surface receptor signaling pathway involved in cell-cell signaling	BP	622	0	1	1
GO:2001023	regulation of response to drug	BP	100	0	1	1
GO:2001024	negative regulation of response to drug	BP	33	0	1	1
GO:0001816	cytokine production	BP	790	0	1	1
GO:0002237	response to molecule of bacterial origin	BP	343	0	1	1
GO:0006066	alcohol metabolic process	BP	364	0	1	1
GO:0006497	protein lipidation	BP	89	0	1	1
GO:0006869	lipid transport	BP	365	0	1	1
GO:0006897	endocytosis	BP	820	0	1	1
GO:0006909	phagocytosis	BP	369	0	1	1
GO:0006911	phagocytosis, engulfment	BP	118	0	1	1
GO:0006996	organelle organization	BP	3885	0	1	1
GO:0007033	vacuole organization	BP	163	0	1	1
GO:0007040	lysosome organization	BP	61	0	1	1
GO:0007186	G protein-coupled receptor signaling pathway	BP	1371	0	1	1
GO:0007187	G protein-coupled receptor signaling pathway, coupled to cyclic nucleotide second messenger	BP	256	0	1	1
GO:0007188	adenylate cyclase-modulating G protein-coupled receptor signaling pathway	BP	221	0	1	1
GO:0007189	adenylate cyclase-activating G protein-coupled receptor signaling pathway	BP	139	0	1	1
GO:0007266	Rho protein signal transduction	BP	203	0	1	1
GO:0007584	response to nutrient	BP	219	0	1	1
GO:0008202	steroid metabolic process	BP	331	0	1	1
GO:0008203	cholesterol metabolic process	BP	150	0	1	1
GO:0009607	response to biotic stimulus	BP	1047	0	1	1
GO:0009617	response to bacterium	BP	699	0	1	1
GO:0009991	response to extracellular stimulus	BP	531	0	1	1
GO:0010256	endomembrane system organization	BP	438	0	1	1
GO:0010324	membrane invagination	BP	135	0	1	1
GO:0010742	macrophage derived foam cell differentiation	BP	36	0	1	1
GO:0010743	regulation of macrophage derived foam cell differentiation	BP	30	0	1	1
GO:0010745	negative regulation of macrophage derived foam cell differentiation	BP	13	0	1	1
GO:0010874	regulation of cholesterol efflux	BP	39	0	1	1
GO:0010875	positive regulation of cholesterol efflux	BP	16	0	1	1
GO:0010876	lipid localization	BP	400	0	1	1
GO:0010878	cholesterol storage	BP	18	0	1	1
GO:0010883	regulation of lipid storage	BP	46	0	1	1
GO:0010885	regulation of cholesterol storage	BP	16	0	1	1
GO:0010887	negative regulation of cholesterol storage	BP	8	0	1	1
GO:0010888	negative regulation of lipid storage	BP	19	0	1	1
GO:0015748	organophosphate ester transport	BP	105	0	1	1
GO:0015914	phospholipid transport	BP	75	0	1	1
GO:0015918	sterol transport	BP	112	0	1	1
GO:0016050	vesicle organization	BP	325	0	1	1
GO:0016125	sterol metabolic process	BP	166	0	1	1
GO:0016197	endosomal transport	BP	224	0	1	1
GO:0019915	lipid storage	BP	68	0	1	1
GO:0019932	second-messenger-mediated signaling	BP	439	0	1	1
GO:0019933	cAMP-mediated signaling	BP	187	0	1	1
GO:0019935	cyclic-nucleotide-mediated signaling	BP	215	0	1	1
GO:0022607	cellular component assembly	BP	3116	0	1	1
GO:0030301	cholesterol transport	BP	100	0	1	1
GO:0031334	positive regulation of protein complex assembly	BP	268	0	1	1
GO:0031667	response to nutrient levels	BP	499	0	1	1
GO:0032365	intracellular lipid transport	BP	43	0	1	1
GO:0032366	intracellular sterol transport	BP	26	0	1	1
GO:0032367	intracellular cholesterol transport	BP	26	0	1	1
GO:0032368	regulation of lipid transport	BP	127	0	1	1
GO:0032370	positive regulation of lipid transport	BP	61	0	1	1
GO:0032371	regulation of sterol transport	BP	63	0	1	1
GO:0032373	positive regulation of sterol transport	BP	23	0	1	1
GO:0032374	regulation of cholesterol transport	BP	63	0	1	1
GO:0032376	positive regulation of cholesterol transport	BP	23	0	1	1
GO:0032488	Cdc42 protein signal transduction	BP	13	0	1	1
GO:0032489	regulation of Cdc42 protein signal transduction	BP	7	0	1	1
GO:0032496	response to lipopolysaccharide	BP	330	0	1	1
GO:0032526	response to retinoic acid	BP	108	0	1	1
GO:0032611	interleukin-1 beta production	BP	101	0	1	1
GO:0032612	interleukin-1 production	BP	115	0	1	1
GO:0033344	cholesterol efflux	BP	57	0	1	1
GO:0033363	secretory granule organization	BP	35	0	1	1
GO:0033700	phospholipid efflux	BP	12	0	1	1
GO:0034204	lipid translocation	BP	26	0	1	1
GO:0034220	ion transmembrane transport	BP	1182	0	1	1
GO:0034377	plasma lipoprotein particle assembly	BP	28	0	1	1
GO:0034380	high-density lipoprotein particle assembly	BP	15	0	1	1
GO:0034405	response to fluid shear stress	BP	37	0	1	1
GO:0034616	response to laminar fluid shear stress	BP	15	0	1	1
GO:0035023	regulation of Rho protein signal transduction	BP	140	0	1	1
GO:0036314	response to sterol	BP	33	0	1	1
GO:0036315	cellular response to sterol	BP	24	0	1	1
GO:0038027	apolipoprotein A-I-mediated signaling pathway	BP	8	0	1	1
GO:0042157	lipoprotein metabolic process	BP	130	0	1	1
GO:0042158	lipoprotein biosynthetic process	BP	94	0	1	1
GO:0042632	cholesterol homeostasis	BP	96	0	1	1
GO:0043207	response to external biotic stimulus	BP	1015	0	1	1
GO:0043254	regulation of protein complex assembly	BP	467	0	1	1
GO:0043691	reverse cholesterol transport	BP	20	0	1	1
GO:0044087	regulation of cellular component biogenesis	BP	954	0	1	1
GO:0044089	positive regulation of cellular component biogenesis	BP	540	0	1	1
GO:0045332	phospholipid translocation	BP	25	0	1	1
GO:0045596	negative regulation of cell differentiation	BP	755	0	1	1
GO:0046907	intracellular transport	BP	1847	0	1	1
GO:0048878	chemical homeostasis	BP	1187	0	1	1
GO:0050663	cytokine secretion	BP	240	0	1	1
GO:0050701	interleukin-1 secretion	BP	61	0	1	1
GO:0050702	interleukin-1 beta secretion	BP	53	0	1	1
GO:0050801	ion homeostasis	BP	811	0	1	1
GO:0051093	negative regulation of developmental process	BP	1046	0	1	1
GO:0051235	maintenance of location	BP	330	0	1	1
GO:0051649	establishment of localization in cell	BP	2242	0	1	1
GO:0051707	response to other organism	BP	1013	0	1	1
GO:0055081	anion homeostasis	BP	58	0	1	1
GO:0055085	transmembrane transport	BP	1598	0	1	1
GO:0055088	lipid homeostasis	BP	151	0	1	1
GO:0055091	phospholipid homeostasis	BP	11	0	1	1
GO:0055092	sterol homeostasis	BP	97	0	1	1
GO:0055094	response to lipoprotein particle	BP	32	0	1	1
GO:0060155	platelet dense granule organization	BP	8	0	1	1
GO:0061024	membrane organization	BP	892	0	1	1
GO:0065003	protein-containing complex assembly	BP	1971	0	1	1
GO:0065005	protein-lipid complex assembly	BP	32	0	1	1
GO:0070723	response to cholesterol	BP	29	0	1	1
GO:0071216	cellular response to biotic stimulus	BP	236	0	1	1
GO:0071219	cellular response to molecule of bacterial origin	BP	212	0	1	1
GO:0071222	cellular response to lipopolysaccharide	BP	205	0	1	1
GO:0071229	cellular response to acid chemical	BP	209	0	1	1
GO:0071300	cellular response to retinoic acid	BP	69	0	1	1
GO:0071396	cellular response to lipid	BP	610	0	1	1
GO:0071397	cellular response to cholesterol	BP	20	0	1	1
GO:0071402	cellular response to lipoprotein particle stimulus	BP	34	0	1	1
GO:0071404	cellular response to low-density lipoprotein particle stimulus	BP	22	0	1	1
GO:0071825	protein-lipid complex subunit organization	BP	49	0	1	1
GO:0071827	plasma lipoprotein particle organization	BP	45	0	1	1
GO:0080171	lytic vacuole organization	BP	61	0	1	1
GO:0090077	foam cell differentiation	BP	36	0	1	1
GO:0090107	regulation of high-density lipoprotein particle assembly	BP	3	0	1	1
GO:0090108	positive regulation of high-density lipoprotein particle assembly	BP	1	0	1	1
GO:0097006	regulation of plasma lipoprotein particle levels	BP	101	0	1	1
GO:0097035	regulation of membrane lipid distribution	BP	50	0	1	1
GO:0097306	cellular response to alcohol	BP	89	0	1	1
GO:0098656	anion transmembrane transport	BP	288	0	1	1
GO:0098657	import into cell	BP	945	0	1	1
GO:0099024	plasma membrane invagination	BP	127	0	1	1
GO:1902652	secondary alcohol metabolic process	BP	155	0	1	1
GO:1905952	regulation of lipid localization	BP	157	0	1	1
GO:1905953	negative regulation of lipid localization	BP	61	0	1	1
GO:1905954	positive regulation of lipid localization	BP	82	0	1	1
GO:0032377	regulation of intracellular lipid transport	BP	11	0	1	1
GO:0032380	regulation of intracellular sterol transport	BP	11	0	1	1
GO:0032383	regulation of intracellular cholesterol transport	BP	11	0	1	1
GO:0032386	regulation of intracellular transport	BP	423	0	1	1
GO:0006873	cellular ion homeostasis	BP	665	0	1	1
GO:0006875	cellular metal ion homeostasis	BP	579	0	1	1
GO:0006879	cellular iron ion homeostasis	BP	61	0	1	1
GO:0015886	heme transport	BP	8	0	1	1
GO:0019725	cellular homeostasis	BP	970	0	1	1
GO:0030003	cellular cation homeostasis	BP	652	0	1	1
GO:0046916	cellular transition metal ion homeostasis	BP	108	0	1	1
GO:0051181	cofactor transport	BP	47	0	1	1
GO:0055065	metal ion homeostasis	BP	653	0	1	1
GO:0055072	iron ion homeostasis	BP	79	0	1	1
GO:0055076	transition metal ion homeostasis	BP	131	0	1	1
GO:0055080	cation homeostasis	BP	730	0	1	1
GO:0055082	cellular chemical homeostasis	BP	812	0	1	1
GO:0098771	inorganic ion homeostasis	BP	741	0	1	1
GO:1901678	iron coordination entity transport	BP	11	0	1	1
GO:0001523	retinoid metabolic process	BP	104	0	1	1
GO:0001895	retina homeostasis	BP	74	0	1	1
GO:0006649	phospholipid transfer to membrane	BP	2	0	1	1
GO:0006720	isoprenoid metabolic process	BP	139	0	1	1
GO:0006721	terpenoid metabolic process	BP	120	0	1	1
GO:0007600	sensory perception	BP	977	0	1	1
GO:0007601	visual perception	BP	218	0	1	1
GO:0007602	phototransduction	BP	59	0	1	1
GO:0007603	phototransduction, visible light	BP	34	0	1	1
GO:0009581	detection of external stimulus	BP	133	0	1	1
GO:0009582	detection of abiotic stimulus	BP	136	0	1	1
GO:0009583	detection of light stimulus	BP	74	0	1	1
GO:0009584	detection of visible light	BP	62	0	1	1
GO:0016101	diterpenoid metabolic process	BP	110	0	1	1
GO:0045494	photoreceptor cell maintenance	BP	38	0	1	1
GO:0050953	sensory perception of light stimulus	BP	222	0	1	1
GO:0051606	detection of stimulus	BP	691	0	1	1
GO:0000165	MAPK cascade	BP	958	0	1	1
GO:0000226	microtubule cytoskeleton organization	BP	547	0	1	1
GO:0000278	mitotic cell cycle	BP	1017	0	1	1
GO:0000302	response to reactive oxygen species	BP	232	0	1	1
GO:0000902	cell morphogenesis	BP	1034	0	1	1
GO:0000904	cell morphogenesis involved in differentiation	BP	744	0	1	1
GO:0001558	regulation of cell growth	BP	416	0	1	1
GO:0001569	branching involved in blood vessel morphogenesis	BP	32	0	1	1
GO:0001736	establishment of planar polarity	BP	124	0	1	1
GO:0001738	morphogenesis of a polarized epithelium	BP	141	0	1	1
GO:0001763	morphogenesis of a branching structure	BP	196	0	1	1
GO:0001776	leukocyte homeostasis	BP	86	0	1	1
GO:0001782	B cell homeostasis	BP	30	0	1	1
GO:0001817	regulation of cytokine production	BP	719	0	1	1
GO:0001819	positive regulation of cytokine production	BP	464	0	1	1
GO:0001838	embryonic epithelial tube formation	BP	124	0	1	1
GO:0001841	neural tube formation	BP	105	0	1	1
GO:0001843	neural tube closure	BP	90	0	1	1
GO:0001922	B-1 B cell homeostasis	BP	4	0	1	1
GO:0001932	regulation of protein phosphorylation	BP	1465	0	1	1
GO:0001933	negative regulation of protein phosphorylation	BP	429	0	1	1
GO:0001934	positive regulation of protein phosphorylation	BP	1017	0	1	1
GO:0001952	regulation of cell-matrix adhesion	BP	119	0	1	1
GO:0001954	positive regulation of cell-matrix adhesion	BP	51	0	1	1
GO:0002009	morphogenesis of an epithelium	BP	537	0	1	1
GO:0002040	sprouting angiogenesis	BP	183	0	1	1
GO:0002042	cell migration involved in sprouting angiogenesis	BP	98	0	1	1
GO:0002065	columnar/cuboidal epithelial cell differentiation	BP	112	0	1	1
GO:0002244	hematopoietic progenitor cell differentiation	BP	166	0	1	1
GO:0002260	lymphocyte homeostasis	BP	62	0	1	1
GO:0002285	lymphocyte activation involved in immune response	BP	181	0	1	1
GO:0002312	B cell activation involved in immune response	BP	73	0	1	1
GO:0002322	B cell proliferation involved in immune response	BP	6	0	1	1
GO:0002327	immature B cell differentiation	BP	9	0	1	1
GO:0002332	transitional stage B cell differentiation	BP	1	0	1	1
GO:0002333	transitional one stage B cell differentiation	BP	1	0	1	1
GO:0002429	immune response-activating cell surface receptor signaling pathway	BP	473	0	1	1
GO:0002431	Fc receptor mediated stimulatory signaling pathway	BP	145	0	1	1
GO:0002433	immune response-regulating cell surface receptor signaling pathway involved in phagocytosis	BP	139	0	1	1
GO:0002520	immune system development	BP	985	0	1	1
GO:0002521	leukocyte differentiation	BP	515	0	1	1
GO:0002694	regulation of leukocyte activation	BP	571	0	1	1
GO:0002757	immune response-activating signal transduction	BP	641	0	1	1
GO:0002764	immune response-regulating signaling pathway	BP	675	0	1	1
GO:0002768	immune response-regulating cell surface receptor signaling pathway	BP	506	0	1	1
GO:0006259	DNA metabolic process	BP	1026	0	1	1
GO:0006281	DNA repair	BP	552	0	1	1
GO:0006298	mismatch repair	BP	38	0	1	1
GO:0006468	protein phosphorylation	BP	1983	0	1	1
GO:0006469	negative regulation of protein kinase activity	BP	235	0	1	1
GO:0006793	phosphorus metabolic process	BP	3347	0	1	1
GO:0006796	phosphate-containing compound metabolic process	BP	3320	0	1	1
GO:0006816	calcium ion transport	BP	434	0	1	1
GO:0006874	cellular calcium ion homeostasis	BP	458	0	1	1
GO:0006914	autophagy	BP	496	0	1	1
GO:0006974	cellular response to DNA damage stimulus	BP	854	0	1	1
GO:0006975	DNA damage induced protein phosphorylation	BP	8	0	1	1
GO:0006979	response to oxidative stress	BP	451	0	1	1
GO:0007010	cytoskeleton organization	BP	1330	0	1	1
GO:0007015	actin filament organization	BP	400	0	1	1
GO:0007017	microtubule-based process	BP	748	0	1	1
GO:0007044	cell-substrate junction assembly	BP	97	0	1	1
GO:0007045	cell-substrate adherens junction assembly	BP	81	0	1	1
GO:0007049	cell cycle	BP	1854	0	1	1
GO:0007050	cell cycle arrest	BP	237	0	1	1
GO:0007160	cell-matrix adhesion	BP	225	0	1	1
GO:0007164	establishment of tissue polarity	BP	124	0	1	1
GO:0007167	enzyme linked receptor protein signaling pathway	BP	1045	0	1	1
GO:0007169	transmembrane receptor protein tyrosine kinase signaling pathway	BP	719	0	1	1
GO:0007173	epidermal growth factor receptor signaling pathway	BP	119	0	1	1
GO:0007178	transmembrane receptor protein serine/threonine kinase signaling pathway	BP	349	0	1	1
GO:0007204	positive regulation of cytosolic calcium ion concentration	BP	319	0	1	1
GO:0007229	integrin-mediated signaling pathway	BP	103	0	1	1
GO:0007249	I-kappaB kinase/NF-kappaB signaling	BP	269	0	1	1
GO:0007346	regulation of mitotic cell cycle	BP	656	0	1	1
GO:0007409	axonogenesis	BP	468	0	1	1
GO:0007569	cell aging	BP	116	0	1	1
GO:0008283	cell proliferation	BP	2024	0	1	1
GO:0008284	positive regulation of cell proliferation	BP	951	0	1	1
GO:0008361	regulation of cell size	BP	179	0	1	1
GO:0008630	intrinsic apoptotic signaling pathway in response to DNA damage	BP	104	0	1	1
GO:0009790	embryo development	BP	1017	0	1	1
GO:0009791	post-embryonic development	BP	88	0	1	1
GO:0009792	embryo development ending in birth or egg hatching	BP	644	0	1	1
GO:0009891	positive regulation of biosynthetic process	BP	2025	0	1	1
GO:0010001	glial cell differentiation	BP	218	0	1	1
GO:0010506	regulation of autophagy	BP	327	0	1	1
GO:0010517	regulation of phospholipase activity	BP	70	0	1	1
GO:0010519	negative regulation of phospholipase activity	BP	8	0	1	1
GO:0010522	regulation of calcium ion transport into cytosol	BP	102	0	1	1
GO:0010524	positive regulation of calcium ion transport into cytosol	BP	54	0	1	1
GO:0010557	positive regulation of macromolecule biosynthetic process	BP	1880	0	1	1
GO:0010562	positive regulation of phosphorus metabolic process	BP	1141	0	1	1
GO:0010563	negative regulation of phosphorus metabolic process	BP	587	0	1	1
GO:0010628	positive regulation of gene expression	BP	2012	0	1	1
GO:0010638	positive regulation of organelle organization	BP	623	0	1	1
GO:0010769	regulation of cell morphogenesis involved in differentiation	BP	301	0	1	1
GO:0010770	positive regulation of cell morphogenesis involved in differentiation	BP	154	0	1	1
GO:0010810	regulation of cell-substrate adhesion	BP	215	0	1	1
GO:0010811	positive regulation of cell-substrate adhesion	BP	121	0	1	1
GO:0010942	positive regulation of cell death	BP	730	0	1	1
GO:0010959	regulation of metal ion transport	BP	394	0	1	1
GO:0014020	primary neural tube formation	BP	97	0	1	1
GO:0016049	cell growth	BP	484	0	1	1
GO:0016055	Wnt signaling pathway	BP	519	0	1	1
GO:0016310	phosphorylation	BP	2417	0	1	1
GO:0016331	morphogenesis of embryonic epithelium	BP	150	0	1	1
GO:0016567	protein ubiquitination	BP	822	0	1	1
GO:0018108	peptidyl-tyrosine phosphorylation	BP	363	0	1	1
GO:0018193	peptidyl-amino acid modification	BP	1259	0	1	1
GO:0018212	peptidyl-tyrosine modification	BP	366	0	1	1
GO:0019220	regulation of phosphate metabolic process	BP	1816	0	1	1
GO:0021575	hindbrain morphogenesis	BP	41	0	1	1
GO:0021587	cerebellum morphogenesis	BP	37	0	1	1
GO:0021915	neural tube development	BP	160	0	1	1
GO:0022402	cell cycle process	BP	1394	0	1	1
GO:0022603	regulation of anatomical structure morphogenesis	BP	1155	0	1	1
GO:0022604	regulation of cell morphogenesis	BP	484	0	1	1
GO:0023014	signal transduction by protein phosphorylation	BP	969	0	1	1
GO:0030001	metal ion transport	BP	883	0	1	1
GO:0030029	actin filament-based process	BP	759	0	1	1
GO:0030031	cell projection assembly	BP	567	0	1	1
GO:0030035	microspike assembly	BP	4	0	1	1
GO:0030036	actin cytoskeleton organization	BP	666	0	1	1
GO:0030038	contractile actin filament bundle assembly	BP	98	0	1	1
GO:0030097	hemopoiesis	BP	887	0	1	1
GO:0030098	lymphocyte differentiation	BP	353	0	1	1
GO:0030100	regulation of endocytosis	BP	281	0	1	1
GO:0030111	regulation of Wnt signaling pathway	BP	363	0	1	1
GO:0030177	positive regulation of Wnt signaling pathway	BP	179	0	1	1
GO:0030183	B cell differentiation	BP	131	0	1	1
GO:0030217	T cell differentiation	BP	240	0	1	1
GO:0030509	BMP signaling pathway	BP	157	0	1	1
GO:0030510	regulation of BMP signaling pathway	BP	91	0	1	1
GO:0030514	negative regulation of BMP signaling pathway	BP	52	0	1	1
GO:0030516	regulation of axon extension	BP	96	0	1	1
GO:0030855	epithelial cell differentiation	BP	775	0	1	1
GO:0031032	actomyosin structure organization	BP	199	0	1	1
GO:0031109	microtubule polymerization or depolymerization	BP	112	0	1	1
GO:0031110	regulation of microtubule polymerization or depolymerization	BP	79	0	1	1
GO:0031113	regulation of microtubule polymerization	BP	50	0	1	1
GO:0031328	positive regulation of cellular biosynthetic process	BP	1992	0	1	1
GO:0031396	regulation of protein ubiquitination	BP	204	0	1	1
GO:0031397	negative regulation of protein ubiquitination	BP	77	0	1	1
GO:0031399	regulation of protein modification process	BP	1867	0	1	1
GO:0031400	negative regulation of protein modification process	BP	618	0	1	1
GO:0031401	positive regulation of protein modification process	BP	1237	0	1	1
GO:0031532	actin cytoskeleton reorganization	BP	101	0	1	1
GO:0031589	cell-substrate adhesion	BP	354	0	1	1
GO:0032092	positive regulation of protein binding	BP	93	0	1	1
GO:0032147	activation of protein kinase activity	BP	333	0	1	1
GO:0032231	regulation of actin filament bundle assembly	BP	97	0	1	1
GO:0032233	positive regulation of actin filament bundle assembly	BP	61	0	1	1
GO:0032271	regulation of protein polymerization	BP	218	0	1	1
GO:0032446	protein modification by small protein conjugation	BP	906	0	1	1
GO:0032535	regulation of cellular component size	BP	370	0	1	1
GO:0032609	interferon-gamma production	BP	113	0	1	1
GO:0032623	interleukin-2 production	BP	62	0	1	1
GO:0032649	regulation of interferon-gamma production	BP	101	0	1	1
GO:0032663	regulation of interleukin-2 production	BP	54	0	1	1
GO:0032729	positive regulation of interferon-gamma production	BP	65	0	1	1
GO:0032743	positive regulation of interleukin-2 production	BP	30	0	1	1
GO:0032886	regulation of microtubule-based process	BP	218	0	1	1
GO:0032943	mononuclear cell proliferation	BP	274	0	1	1
GO:0032956	regulation of actin cytoskeleton organization	BP	343	0	1	1
GO:0032970	regulation of actin filament-based process	BP	388	0	1	1
GO:0032989	cellular component morphogenesis	BP	1143	0	1	1
GO:0032990	cell part morphogenesis	BP	685	0	1	1
GO:0033043	regulation of organelle organization	BP	1261	0	1	1
GO:0033673	negative regulation of kinase activity	BP	257	0	1	1
GO:0033674	positive regulation of kinase activity	BP	573	0	1	1
GO:0033687	osteoblast proliferation	BP	31	0	1	1
GO:0033688	regulation of osteoblast proliferation	BP	28	0	1	1
GO:0033690	positive regulation of osteoblast proliferation	BP	10	0	1	1
GO:0034329	cell junction assembly	BP	241	0	1	1
GO:0034330	cell junction organization	BP	290	0	1	1
GO:0034332	adherens junction organization	BP	142	0	1	1
GO:0034333	adherens junction assembly	BP	90	0	1	1
GO:0034446	substrate adhesion-dependent cell spreading	BP	100	0	1	1
GO:0034599	cellular response to oxidative stress	BP	302	0	1	1
GO:0034614	cellular response to reactive oxygen species	BP	168	0	1	1
GO:0034622	cellular protein-containing complex assembly	BP	1175	0	1	1
GO:0034762	regulation of transmembrane transport	BP	568	0	1	1
GO:0034764	positive regulation of transmembrane transport	BP	204	0	1	1
GO:0034765	regulation of ion transmembrane transport	BP	483	0	1	1
GO:0034767	positive regulation of ion transmembrane transport	BP	156	0	1	1
GO:0035148	tube formation	BP	148	0	1	1
GO:0035567	non-canonical Wnt signaling pathway	BP	150	0	1	1
GO:0035690	cellular response to drug	BP	369	0	1	1
GO:0035791	platelet-derived growth factor receptor-beta signaling pathway	BP	14	0	1	1
GO:0038083	peptidyl-tyrosine autophosphorylation	BP	37	0	1	1
GO:0038093	Fc receptor signaling pathway	BP	241	0	1	1
GO:0038094	Fc-gamma receptor signaling pathway	BP	142	0	1	1
GO:0038096	Fc-gamma receptor signaling pathway involved in phagocytosis	BP	139	0	1	1
GO:0038127	ERBB signaling pathway	BP	142	0	1	1
GO:0038189	neuropilin signaling pathway	BP	4	0	1	1
GO:0040007	growth	BP	986	0	1	1
GO:0040008	regulation of growth	BP	679	0	1	1
GO:0042063	gliogenesis	BP	290	0	1	1
GO:0042098	T cell proliferation	BP	184	0	1	1
GO:0042100	B cell proliferation	BP	95	0	1	1
GO:0042110	T cell activation	BP	464	0	1	1
GO:0042113	B cell activation	BP	310	0	1	1
GO:0042127	regulation of cell proliferation	BP	1700	0	1	1
GO:0042325	regulation of phosphorylation	BP	1614	0	1	1
GO:0042326	negative regulation of phosphorylation	BP	468	0	1	1
GO:0042327	positive regulation of phosphorylation	BP	1068	0	1	1
GO:0042542	response to hydrogen peroxide	BP	146	0	1	1
GO:0042692	muscle cell differentiation	BP	385	0	1	1
GO:0042770	signal transduction in response to DNA damage	BP	133	0	1	1
GO:0043009	chordate embryonic development	BP	627	0	1	1
GO:0043065	positive regulation of apoptotic process	BP	672	0	1	1
GO:0043068	positive regulation of programmed cell death	BP	680	0	1	1
GO:0043085	positive regulation of catalytic activity	BP	1424	0	1	1
GO:0043122	regulation of I-kappaB kinase/NF-kappaB signaling	BP	237	0	1	1
GO:0043123	positive regulation of I-kappaB kinase/NF-kappaB signaling	BP	183	0	1	1
GO:0043124	negative regulation of I-kappaB kinase/NF-kappaB signaling	BP	49	0	1	1
GO:0043149	stress fiber assembly	BP	98	0	1	1
GO:0043393	regulation of protein binding	BP	217	0	1	1
GO:0043408	regulation of MAPK cascade	BP	768	0	1	1
GO:0043409	negative regulation of MAPK cascade	BP	184	0	1	1
GO:0043410	positive regulation of MAPK cascade	BP	546	0	1	1
GO:0043534	blood vessel endothelial cell migration	BP	180	0	1	1
GO:0043535	regulation of blood vessel endothelial cell migration	BP	156	0	1	1
GO:0043536	positive regulation of blood vessel endothelial cell migration	BP	79	0	1	1
GO:0043549	regulation of kinase activity	BP	870	0	1	1
GO:0044093	positive regulation of molecular function	BP	1771	0	1	1
GO:0045580	regulation of T cell differentiation	BP	139	0	1	1
GO:0045619	regulation of lymphocyte differentiation	BP	169	0	1	1
GO:0045765	regulation of angiogenesis	BP	383	0	1	1
GO:0045766	positive regulation of angiogenesis	BP	204	0	1	1
GO:0045785	positive regulation of cell adhesion	BP	403	0	1	1
GO:0045786	negative regulation of cell cycle	BP	641	0	1	1
GO:0045787	positive regulation of cell cycle	BP	389	0	1	1
GO:0045859	regulation of protein kinase activity	BP	792	0	1	1
GO:0045860	positive regulation of protein kinase activity	BP	532	0	1	1
GO:0045893	positive regulation of transcription, DNA-templated	BP	1535	0	1	1
GO:0045930	negative regulation of mitotic cell cycle	BP	338	0	1	1
GO:0045931	positive regulation of mitotic cell cycle	BP	163	0	1	1
GO:0045935	positive regulation of nucleobase-containing compound metabolic process	BP	1899	0	1	1
GO:0045936	negative regulation of phosphate metabolic process	BP	586	0	1	1
GO:0045937	positive regulation of phosphate metabolic process	BP	1141	0	1	1
GO:0045944	positive regulation of transcription by RNA polymerase II	BP	1204	0	1	1
GO:0046631	alpha-beta T cell activation	BP	138	0	1	1
GO:0046632	alpha-beta T cell differentiation	BP	101	0	1	1
GO:0046649	lymphocyte activation	BP	733	0	1	1
GO:0046651	lymphocyte proliferation	BP	272	0	1	1
GO:0046777	protein autophosphorylation	BP	235	0	1	1
GO:0046785	microtubule polymerization	BP	76	0	1	1
GO:0048008	platelet-derived growth factor receptor signaling pathway	BP	57	0	1	1
GO:0048041	focal adhesion assembly	BP	81	0	1	1
GO:0048167	regulation of synaptic plasticity	BP	187	0	1	1
GO:0048534	hematopoietic or lymphoid organ development	BP	929	0	1	1
GO:0048536	spleen development	BP	33	0	1	1
GO:0048538	thymus development	BP	45	0	1	1
GO:0048588	developmental cell growth	BP	234	0	1	1
GO:0048589	developmental growth	BP	674	0	1	1
GO:0048598	embryonic morphogenesis	BP	586	0	1	1
GO:0048638	regulation of developmental growth	BP	347	0	1	1
GO:0048667	cell morphogenesis involved in neuron differentiation	BP	583	0	1	1
GO:0048668	collateral sprouting	BP	27	0	1	1
GO:0048675	axon extension	BP	121	0	1	1
GO:0048708	astrocyte differentiation	BP	81	0	1	1
GO:0048729	tissue morphogenesis	BP	670	0	1	1
GO:0048732	gland development	BP	434	0	1	1
GO:0048754	branching morphogenesis of an epithelial tube	BP	150	0	1	1
GO:0048812	neuron projection morphogenesis	BP	648	0	1	1
GO:0048858	cell projection morphogenesis	BP	666	0	1	1
GO:0048872	homeostasis of number of cells	BP	246	0	1	1
GO:0050707	regulation of cytokine secretion	BP	210	0	1	1
GO:0050715	positive regulation of cytokine secretion	BP	139	0	1	1
GO:0050730	regulation of peptidyl-tyrosine phosphorylation	BP	256	0	1	1
GO:0050731	positive regulation of peptidyl-tyrosine phosphorylation	BP	192	0	1	1
GO:0050770	regulation of axonogenesis	BP	183	0	1	1
GO:0050798	activated T cell proliferation	BP	41	0	1	1
GO:0050803	regulation of synapse structure or activity	BP	227	0	1	1
GO:0050807	regulation of synapse organization	BP	218	0	1	1
GO:0050808	synapse organization	BP	408	0	1	1
GO:0050851	antigen receptor-mediated signaling pathway	BP	316	0	1	1
GO:0050852	T cell receptor signaling pathway	BP	202	0	1	1
GO:0050853	B cell receptor signaling pathway	BP	129	0	1	1
GO:0050863	regulation of T cell activation	BP	314	0	1	1
GO:0051017	actin filament bundle assembly	BP	153	0	1	1
GO:0051098	regulation of binding	BP	373	0	1	1
GO:0051099	positive regulation of binding	BP	179	0	1	1
GO:0051147	regulation of muscle cell differentiation	BP	181	0	1	1
GO:0051149	positive regulation of muscle cell differentiation	BP	109	0	1	1
GO:0051174	regulation of phosphorus metabolic process	BP	1818	0	1	1
GO:0051208	sequestering of calcium ion	BP	131	0	1	1
GO:0051209	release of sequestered calcium ion into cytosol	BP	124	0	1	1
GO:0051249	regulation of lymphocyte activation	BP	485	0	1	1
GO:0051254	positive regulation of RNA metabolic process	BP	1706	0	1	1
GO:0051258	protein polymerization	BP	283	0	1	1
GO:0051276	chromosome organization	BP	1230	0	1	1
GO:0051279	regulation of release of sequestered calcium ion into cytosol	BP	82	0	1	1
GO:0051281	positive regulation of release of sequestered calcium ion into cytosol	BP	40	0	1	1
GO:0051282	regulation of sequestering of calcium ion	BP	128	0	1	1
GO:0051283	negative regulation of sequestering of calcium ion	BP	126	0	1	1
GO:0051338	regulation of transferase activity	BP	972	0	1	1
GO:0051341	regulation of oxidoreductase activity	BP	107	0	1	1
GO:0051347	positive regulation of transferase activity	BP	649	0	1	1
GO:0051348	negative regulation of transferase activity	BP	285	0	1	1
GO:0051353	positive regulation of oxidoreductase activity	BP	54	0	1	1
GO:0051438	regulation of ubiquitin-protein transferase activity	BP	52	0	1	1
GO:0051444	negative regulation of ubiquitin-protein transferase activity	BP	16	0	1	1
GO:0051480	regulation of cytosolic calcium ion concentration	BP	357	0	1	1
GO:0051492	regulation of stress fiber assembly	BP	84	0	1	1
GO:0051493	regulation of cytoskeleton organization	BP	533	0	1	1
GO:0051495	positive regulation of cytoskeleton organization	BP	226	0	1	1
GO:0051496	positive regulation of stress fiber assembly	BP	51	0	1	1
GO:0051726	regulation of cell cycle	BP	1213	0	1	1
GO:0051881	regulation of mitochondrial membrane potential	BP	72	0	1	1
GO:0051882	mitochondrial depolarization	BP	23	0	1	1
GO:0051893	regulation of focal adhesion assembly	BP	60	0	1	1
GO:0051894	positive regulation of focal adhesion assembly	BP	25	0	1	1
GO:0051899	membrane depolarization	BP	91	0	1	1
GO:0051924	regulation of calcium ion transport	BP	254	0	1	1
GO:0051928	positive regulation of calcium ion transport	BP	123	0	1	1
GO:0055074	calcium ion homeostasis	BP	471	0	1	1
GO:0060020	Bergmann glial cell differentiation	BP	7	0	1	1
GO:0060071	Wnt signaling pathway, planar cell polarity pathway	BP	108	0	1	1
GO:0060191	regulation of lipase activity	BP	98	0	1	1
GO:0060192	negative regulation of lipase activity	BP	18	0	1	1
GO:0060218	hematopoietic stem cell differentiation	BP	83	0	1	1
GO:0060291	long-term synaptic potentiation	BP	86	0	1	1
GO:0060401	cytosolic calcium ion transport	BP	171	0	1	1
GO:0060402	calcium ion transport into cytosol	BP	158	0	1	1
GO:0060429	epithelium development	BP	1291	0	1	1
GO:0060560	developmental growth involved in morphogenesis	BP	235	0	1	1
GO:0060562	epithelial tube morphogenesis	BP	322	0	1	1
GO:0060563	neuroepithelial cell differentiation	BP	53	0	1	1
GO:0060606	tube closure	BP	91	0	1	1
GO:0060627	regulation of vesicle-mediated transport	BP	532	0	1	1
GO:0060688	regulation of morphogenesis of a branching structure	BP	56	0	1	1
GO:0061061	muscle structure development	BP	672	0	1	1
GO:0061138	morphogenesis of a branching epithelium	BP	182	0	1	1
GO:0061387	regulation of extent of cell growth	BP	110	0	1	1
GO:0061564	axon development	BP	514	0	1	1
GO:0061572	actin filament bundle organization	BP	157	0	1	1
GO:0061919	process utilizing autophagic mechanism	BP	496	0	1	1
GO:0070301	cellular response to hydrogen peroxide	BP	99	0	1	1
GO:0070371	ERK1 and ERK2 cascade	BP	317	0	1	1
GO:0070372	regulation of ERK1 and ERK2 cascade	BP	300	0	1	1
GO:0070373	negative regulation of ERK1 and ERK2 cascade	BP	74	0	1	1
GO:0070374	positive regulation of ERK1 and ERK2 cascade	BP	215	0	1	1
GO:0070507	regulation of microtubule cytoskeleton organization	BP	186	0	1	1
GO:0070588	calcium ion transmembrane transport	BP	315	0	1	1
GO:0070647	protein modification by small protein conjugation or removal	BP	1108	0	1	1
GO:0070661	leukocyte proliferation	BP	298	0	1	1
GO:0070838	divalent metal ion transport	BP	483	0	1	1
GO:0070848	response to growth factor	BP	736	0	1	1
GO:0070970	interleukin-2 secretion	BP	9	0	1	1
GO:0071103	DNA conformation change	BP	327	0	1	1
GO:0071236	cellular response to antibiotic	BP	147	0	1	1
GO:0071242	cellular response to ammonium ion	BP	68	0	1	1
GO:0071363	cellular response to growth factor stimulus	BP	706	0	1	1
GO:0071772	response to BMP	BP	170	0	1	1
GO:0071773	cellular response to BMP stimulus	BP	170	0	1	1
GO:0071867	response to monoamine	BP	38	0	1	1
GO:0071868	cellular response to monoamine stimulus	BP	34	0	1	1
GO:0071869	response to catecholamine	BP	38	0	1	1
GO:0071870	cellular response to catecholamine stimulus	BP	34	0	1	1
GO:0071900	regulation of protein serine/threonine kinase activity	BP	515	0	1	1
GO:0071901	negative regulation of protein serine/threonine kinase activity	BP	145	0	1	1
GO:0072175	epithelial tube formation	BP	132	0	1	1
GO:0072503	cellular divalent inorganic cation homeostasis	BP	493	0	1	1
GO:0072507	divalent inorganic cation homeostasis	BP	513	0	1	1
GO:0072511	divalent inorganic cation transport	BP	489	0	1	1
GO:0072577	endothelial cell apoptotic process	BP	65	0	1	1
GO:0072643	interferon-gamma secretion	BP	22	0	1	1
GO:0080135	regulation of cellular response to stress	BP	746	0	1	1
GO:0090049	regulation of cell migration involved in sprouting angiogenesis	BP	82	0	1	1
GO:0090050	positive regulation of cell migration involved in sprouting angiogenesis	BP	37	0	1	1
GO:0090066	regulation of anatomical structure size	BP	506	0	1	1
GO:0090092	regulation of transmembrane receptor protein serine/threonine kinase signaling pathway	BP	241	0	1	1
GO:0090101	negative regulation of transmembrane receptor protein serine/threonine kinase signaling pathway	BP	126	0	1	1
GO:0090109	regulation of cell-substrate junction assembly	BP	60	0	1	1
GO:0090135	actin filament branching	BP	2	0	1	1
GO:0090175	regulation of establishment of planar polarity	BP	110	0	1	1
GO:0090287	regulation of cellular response to growth factor stimulus	BP	292	0	1	1
GO:0090288	negative regulation of cellular response to growth factor stimulus	BP	166	0	1	1
GO:0090342	regulation of cell aging	BP	60	0	1	1
GO:0090344	negative regulation of cell aging	BP	28	0	1	1
GO:0090398	cellular senescence	BP	78	0	1	1
GO:0097190	apoptotic signaling pathway	BP	602	0	1	1
GO:0097193	intrinsic apoptotic signaling pathway	BP	289	0	1	1
GO:0097237	cellular response to toxic substance	BP	247	0	1	1
GO:0097553	calcium ion transmembrane import into cytosol	BP	140	0	1	1
GO:0098655	cation transmembrane transport	BP	855	0	1	1
GO:0098660	inorganic ion transmembrane transport	BP	836	0	1	1
GO:0098662	inorganic cation transmembrane transport	BP	752	0	1	1
GO:0099563	modification of synaptic structure	BP	24	0	1	1
GO:0110020	regulation of actomyosin structure organization	BP	95	0	1	1
GO:0110053	regulation of actin filament organization	BP	261	0	1	1
GO:0120031	plasma membrane bounded cell projection assembly	BP	555	0	1	1
GO:0120039	plasma membrane bounded cell projection morphogenesis	BP	662	0	1	1
GO:0198738	cell-cell signaling by wnt	BP	521	0	1	1
GO:1900024	regulation of substrate adhesion-dependent cell spreading	BP	52	0	1	1
GO:1900026	positive regulation of substrate adhesion-dependent cell spreading	BP	37	0	1	1
GO:1900040	regulation of interleukin-2 secretion	BP	7	0	1	1
GO:1900042	positive regulation of interleukin-2 secretion	BP	3	0	1	1
GO:1900271	regulation of long-term synaptic potentiation	BP	45	0	1	1
GO:1900272	negative regulation of long-term synaptic potentiation	BP	13	0	1	1
GO:1900274	regulation of phospholipase C activity	BP	45	0	1	1
GO:1900275	negative regulation of phospholipase C activity	BP	2	0	1	1
GO:1901216	positive regulation of neuron death	BP	94	0	1	1
GO:1901342	regulation of vasculature development	BP	422	0	1	1
GO:1901532	regulation of hematopoietic progenitor cell differentiation	BP	85	0	1	1
GO:1901888	regulation of cell junction assembly	BP	88	0	1	1
GO:1901890	positive regulation of cell junction assembly	BP	33	0	1	1
GO:1902036	regulation of hematopoietic stem cell differentiation	BP	72	0	1	1
GO:1902105	regulation of leukocyte differentiation	BP	272	0	1	1
GO:1902533	positive regulation of intracellular signal transduction	BP	1082	0	1	1
GO:1902680	positive regulation of RNA biosynthetic process	BP	1622	0	1	1
GO:1902713	regulation of interferon-gamma secretion	BP	13	0	1	1
GO:1902715	positive regulation of interferon-gamma secretion	BP	8	0	1	1
GO:1902903	regulation of supramolecular fiber organization	BP	352	0	1	1
GO:1902905	positive regulation of supramolecular fiber organization	BP	204	0	1	1
GO:1903053	regulation of extracellular matrix organization	BP	41	0	1	1
GO:1903169	regulation of calcium ion transmembrane transport	BP	151	0	1	1
GO:1903320	regulation of protein modification by small protein conjugation or removal	BP	231	0	1	1
GO:1903321	negative regulation of protein modification by small protein conjugation or removal	BP	88	0	1	1
GO:1903350	response to dopamine	BP	15	0	1	1
GO:1903351	cellular response to dopamine	BP	14	0	1	1
GO:1903391	regulation of adherens junction organization	BP	67	0	1	1
GO:1903393	positive regulation of adherens junction organization	BP	31	0	1	1
GO:1903508	positive regulation of nucleic acid-templated transcription	BP	1621	0	1	1
GO:1903670	regulation of sprouting angiogenesis	BP	137	0	1	1
GO:1903672	positive regulation of sprouting angiogenesis	BP	64	0	1	1
GO:1903706	regulation of hemopoiesis	BP	475	0	1	1
GO:1904018	positive regulation of vasculature development	BP	230	0	1	1
GO:1904019	epithelial cell apoptotic process	BP	111	0	1	1
GO:1904035	regulation of epithelial cell apoptotic process	BP	88	0	1	1
GO:1904036	negative regulation of epithelial cell apoptotic process	BP	46	0	1	1
GO:1904062	regulation of cation transmembrane transport	BP	342	0	1	1
GO:1904064	positive regulation of cation transmembrane transport	BP	144	0	1	1
GO:1904427	positive regulation of calcium ion transmembrane transport	BP	71	0	1	1
GO:1904526	regulation of microtubule binding	BP	10	0	1	1
GO:1904528	positive regulation of microtubule binding	BP	6	0	1	1
GO:1904529	regulation of actin filament binding	BP	2	0	1	1
GO:1904531	positive regulation of actin filament binding	BP	1	0	1	1
GO:1904616	regulation of actin binding	BP	3	0	1	1
GO:1904618	positive regulation of actin binding	BP	1	0	1	1
GO:1905244	regulation of modification of synaptic structure	BP	12	0	1	1
GO:1905330	regulation of morphogenesis of an epithelium	BP	180	0	1	1
GO:1905332	positive regulation of morphogenesis of an epithelium	BP	35	0	1	1
GO:1905553	regulation of blood vessel branching	BP	4	0	1	1
GO:1905555	positive regulation blood vessel branching	BP	3	0	1	1
GO:1990051	activation of protein kinase C activity	BP	2	0	1	1
GO:1990138	neuron projection extension	BP	168	0	1	1
GO:2000027	regulation of animal organ morphogenesis	BP	253	0	1	1
GO:2000050	regulation of non-canonical Wnt signaling pathway	BP	23	0	1	1
GO:2000052	positive regulation of non-canonical Wnt signaling pathway	BP	13	0	1	1
GO:2000095	regulation of Wnt signaling pathway, planar cell polarity pathway	BP	15	0	1	1
GO:2000096	positive regulation of Wnt signaling pathway, planar cell polarity pathway	BP	9	0	1	1
GO:2000249	regulation of actin cytoskeleton reorganization	BP	37	0	1	1
GO:2000251	positive regulation of actin cytoskeleton reorganization	BP	19	0	1	1
GO:2000351	regulation of endothelial cell apoptotic process	BP	59	0	1	1
GO:2000352	negative regulation of endothelial cell apoptotic process	BP	33	0	1	1
GO:2000736	regulation of stem cell differentiation	BP	116	0	1	1
GO:2000772	regulation of cellular senescence	BP	52	0	1	1
GO:2000773	negative regulation of cellular senescence	BP	22	0	1	1
GO:2001020	regulation of response to DNA damage stimulus	BP	214	0	1	1
GO:0009267	cellular response to starvation	BP	149	0	1	1
GO:0031668	cellular response to extracellular stimulus	BP	268	0	1	1
GO:0031669	cellular response to nutrient levels	BP	237	0	1	1
GO:0034776	response to histamine	BP	11	0	1	1
GO:0035874	cellular response to copper ion starvation	BP	1	0	1	1
GO:0042594	response to starvation	BP	191	0	1	1
GO:0055114	oxidation-reduction process	BP	999	0	1	1
GO:0061476	response to anticoagulant	BP	8	0	1	1
GO:0071241	cellular response to inorganic substance	BP	217	0	1	1
GO:0071248	cellular response to metal ion	BP	190	0	1	1
GO:0071280	cellular response to copper ion	BP	29	0	1	1
GO:0071420	cellular response to histamine	BP	8	0	1	1
GO:0071496	cellular response to external stimulus	BP	339	0	1	1
GO:0071503	response to heparin	BP	6	0	1	1
GO:0071504	cellular response to heparin	BP	5	0	1	1
GO:0097184	response to azide	BP	1	0	1	1
GO:0097185	cellular response to azide	BP	1	0	1	1
GO:0120126	response to copper ion starvation	BP	1	0	1	1
GO:0010518	positive regulation of phospholipase activity	BP	59	0	1	1
GO:0010863	positive regulation of phospholipase C activity	BP	43	0	1	1
GO:0035024	negative regulation of Rho protein signal transduction	BP	22	0	1	1
GO:0051345	positive regulation of hydrolase activity	BP	771	0	1	1
GO:0060193	positive regulation of lipase activity	BP	72	0	1	1
GO:0005975	carbohydrate metabolic process	BP	625	0	1	1
GO:0006486	protein glycosylation	BP	258	0	1	1
GO:0009100	glycoprotein metabolic process	BP	419	0	1	1
GO:0009101	glycoprotein biosynthetic process	BP	348	0	1	1
GO:0030258	lipid modification	BP	238	0	1	1
GO:0030259	lipid glycosylation	BP	12	0	1	1
GO:0043413	macromolecule glycosylation	BP	258	0	1	1
GO:0070085	glycosylation	BP	269	0	1	1
GO:1901135	carbohydrate derivative metabolic process	BP	1266	0	1	1
GO:1901137	carbohydrate derivative biosynthetic process	BP	773	0	1	1
GO:0001974	blood vessel remodeling	BP	45	0	1	1
GO:0002685	regulation of leukocyte migration	BP	196	0	1	1
GO:0002686	negative regulation of leukocyte migration	BP	49	0	1	1
GO:0002691	regulation of cellular extravasation	BP	28	0	1	1
GO:0002692	negative regulation of cellular extravasation	BP	9	0	1	1
GO:0002695	negative regulation of leukocyte activation	BP	175	0	1	1
GO:0002703	regulation of leukocyte mediated immunity	BP	201	0	1	1
GO:0002704	negative regulation of leukocyte mediated immunity	BP	49	0	1	1
GO:0002886	regulation of myeloid leukocyte mediated immunity	BP	55	0	1	1
GO:0002887	negative regulation of myeloid leukocyte mediated immunity	BP	11	0	1	1
GO:0003018	vascular process in circulatory system	BP	173	0	1	1
GO:0007423	sensory organ development	BP	548	0	1	1
GO:0017157	regulation of exocytosis	BP	217	0	1	1
GO:0030336	negative regulation of cell migration	BP	334	0	1	1
GO:0034103	regulation of tissue remodeling	BP	88	0	1	1
GO:0034104	negative regulation of tissue remodeling	BP	20	0	1	1
GO:0040013	negative regulation of locomotion	BP	396	0	1	1
GO:0042471	ear morphogenesis	BP	118	0	1	1
GO:0042472	inner ear morphogenesis	BP	98	0	1	1
GO:0043087	regulation of GTPase activity	BP	479	0	1	1
GO:0043114	regulation of vascular permeability	BP	37	0	1	1
GO:0043300	regulation of leukocyte degranulation	BP	46	0	1	1
GO:0043301	negative regulation of leukocyte degranulation	BP	13	0	1	1
GO:0043313	regulation of neutrophil degranulation	BP	8	0	1	1
GO:0043314	negative regulation of neutrophil degranulation	BP	2	0	1	1
GO:0043547	positive regulation of GTPase activity	BP	405	0	1	1
GO:0043583	ear development	BP	219	0	1	1
GO:0045123	cellular extravasation	BP	61	0	1	1
GO:0045807	positive regulation of endocytosis	BP	153	0	1	1
GO:0045920	negative regulation of exocytosis	BP	34	0	1	1
GO:0048562	embryonic organ morphogenesis	BP	288	0	1	1
GO:0048568	embryonic organ development	BP	428	0	1	1
GO:0048771	tissue remodeling	BP	179	0	1	1
GO:0048839	inner ear development	BP	192	0	1	1
GO:0050728	negative regulation of inflammatory response	BP	169	0	1	1
GO:0050764	regulation of phagocytosis	BP	98	0	1	1
GO:0050766	positive regulation of phagocytosis	BP	70	0	1	1
GO:0050900	leukocyte migration	BP	499	0	1	1
GO:0051271	negative regulation of cellular component movement	BP	384	0	1	1
GO:0060312	regulation of blood vessel remodeling	BP	13	0	1	1
GO:0060313	negative regulation of blood vessel remodeling	BP	3	0	1	1
GO:0090596	sensory organ morphogenesis	BP	256	0	1	1
GO:0090630	activation of GTPase activity	BP	97	0	1	1
GO:1902563	regulation of neutrophil activation	BP	11	0	1	1
GO:1902564	negative regulation of neutrophil activation	BP	5	0	1	1
GO:1903305	regulation of regulated secretory pathway	BP	160	0	1	1
GO:1903306	negative regulation of regulated secretory pathway	BP	25	0	1	1
GO:2000146	negative regulation of cell motility	BP	349	0	1	1
GO:0000038	very long-chain fatty acid metabolic process	BP	30	0	1	1
GO:0001676	long-chain fatty acid metabolic process	BP	109	0	1	1
GO:0006605	protein targeting	BP	432	0	1	1
GO:0006625	protein targeting to peroxisome	BP	68	0	1	1
GO:0006631	fatty acid metabolic process	BP	383	0	1	1
GO:0006635	fatty acid beta-oxidation	BP	72	0	1	1
GO:0006886	intracellular protein transport	BP	1119	0	1	1
GO:0007031	peroxisome organization	BP	81	0	1	1
GO:0008206	bile acid metabolic process	BP	47	0	1	1
GO:0009062	fatty acid catabolic process	BP	108	0	1	1
GO:0009404	toxin metabolic process	BP	25	0	1	1
GO:0009407	toxin catabolic process	BP	4	0	1	1
GO:0009850	auxin metabolic process	BP	2	0	1	1
GO:0009852	auxin catabolic process	BP	2	0	1	1
GO:0010124	phenylacetate catabolic process	BP	2	0	1	1
GO:0019395	fatty acid oxidation	BP	99	0	1	1
GO:0019439	aromatic compound catabolic process	BP	712	0	1	1
GO:0019748	secondary metabolic process	BP	67	0	1	1
GO:0033365	protein localization to organelle	BP	922	0	1	1
GO:0033540	fatty acid beta-oxidation using acyl-CoA oxidase	BP	15	0	1	1
GO:0033559	unsaturated fatty acid metabolic process	BP	110	0	1	1
GO:0034440	lipid oxidation	BP	101	0	1	1
GO:0036109	alpha-linolenic acid metabolic process	BP	13	0	1	1
GO:0042178	xenobiotic catabolic process	BP	13	0	1	1
GO:0042447	hormone catabolic process	BP	16	0	1	1
GO:0042537	benzene-containing compound metabolic process	BP	24	0	1	1
GO:0043574	peroxisomal transport	BP	69	0	1	1
GO:0072594	establishment of protein localization to organelle	BP	549	0	1	1
GO:0072662	protein localization to peroxisome	BP	68	0	1	1
GO:0072663	establishment of protein localization to peroxisome	BP	68	0	1	1
GO:0098754	detoxification	BP	131	0	1	1
GO:1901361	organic cyclic compound catabolic process	BP	745	0	1	1
GO:0006084	acetyl-CoA metabolic process	BP	38	0	1	1
GO:0006163	purine nucleotide metabolic process	BP	575	0	1	1
GO:0006164	purine nucleotide biosynthetic process	BP	300	0	1	1
GO:0006633	fatty acid biosynthetic process	BP	164	0	1	1
GO:0006637	acyl-CoA metabolic process	BP	105	0	1	1
GO:0006694	steroid biosynthetic process	BP	196	0	1	1
GO:0006695	cholesterol biosynthetic process	BP	75	0	1	1
GO:0006732	coenzyme metabolic process	BP	403	0	1	1
GO:0006753	nucleoside phosphate metabolic process	BP	716	0	1	1
GO:0006790	sulfur compound metabolic process	BP	372	0	1	1
GO:0006839	mitochondrial transport	BP	256	0	1	1
GO:0006853	carnitine shuttle	BP	11	0	1	1
GO:0008610	lipid biosynthetic process	BP	707	0	1	1
GO:0009108	coenzyme biosynthetic process	BP	261	0	1	1
GO:0009117	nucleotide metabolic process	BP	709	0	1	1
GO:0009150	purine ribonucleotide metabolic process	BP	542	0	1	1
GO:0009152	purine ribonucleotide biosynthetic process	BP	280	0	1	1
GO:0009165	nucleotide biosynthetic process	BP	386	0	1	1
GO:0009259	ribonucleotide metabolic process	BP	557	0	1	1
GO:0009260	ribonucleotide biosynthetic process	BP	293	0	1	1
GO:0015908	fatty acid transport	BP	97	0	1	1
GO:0015909	long-chain fatty acid transport	BP	69	0	1	1
GO:0016126	sterol biosynthetic process	BP	81	0	1	1
GO:0019218	regulation of steroid metabolic process	BP	124	0	1	1
GO:0019637	organophosphate metabolic process	BP	1177	0	1	1
GO:0019693	ribose phosphate metabolic process	BP	577	0	1	1
GO:0032870	cellular response to hormone stimulus	BP	701	0	1	1
GO:0033865	nucleoside bisphosphate metabolic process	BP	140	0	1	1
GO:0033866	nucleoside bisphosphate biosynthetic process	BP	68	0	1	1
GO:0033875	ribonucleoside bisphosphate metabolic process	BP	140	0	1	1
GO:0034030	ribonucleoside bisphosphate biosynthetic process	BP	68	0	1	1
GO:0034032	purine nucleoside bisphosphate metabolic process	BP	140	0	1	1
GO:0034033	purine nucleoside bisphosphate biosynthetic process	BP	68	0	1	1
GO:0035337	fatty-acyl-CoA metabolic process	BP	41	0	1	1
GO:0035383	thioester metabolic process	BP	105	0	1	1
GO:0035384	thioester biosynthetic process	BP	54	0	1	1
GO:0044272	sulfur compound biosynthetic process	BP	192	0	1	1
GO:0045540	regulation of cholesterol biosynthetic process	BP	50	0	1	1
GO:0046165	alcohol biosynthetic process	BP	175	0	1	1
GO:0046390	ribose phosphate biosynthetic process	BP	300	0	1	1
GO:0046890	regulation of lipid biosynthetic process	BP	198	0	1	1
GO:0046949	fatty-acyl-CoA biosynthetic process	BP	32	0	1	1
GO:0050810	regulation of steroid biosynthetic process	BP	95	0	1	1
GO:0051186	cofactor metabolic process	BP	602	0	1	1
GO:0051188	cofactor biosynthetic process	BP	326	0	1	1
GO:0051259	protein complex oligomerization	BP	568	0	1	1
GO:0051260	protein homooligomerization	BP	351	0	1	1
GO:0051262	protein tetramerization	BP	172	0	1	1
GO:0051289	protein homotetramerization	BP	94	0	1	1
GO:0055086	nucleobase-containing small molecule metabolic process	BP	801	0	1	1
GO:0062012	regulation of small molecule metabolic process	BP	459	0	1	1
GO:0071379	cellular response to prostaglandin stimulus	BP	22	0	1	1
GO:0071380	cellular response to prostaglandin E stimulus	BP	16	0	1	1
GO:0071398	cellular response to fatty acid	BP	57	0	1	1
GO:0071616	acyl-CoA biosynthetic process	BP	54	0	1	1
GO:0072521	purine-containing compound metabolic process	BP	613	0	1	1
GO:0072522	purine-containing compound biosynthetic process	BP	313	0	1	1
GO:0090181	regulation of cholesterol metabolic process	BP	63	0	1	1
GO:0090407	organophosphate biosynthetic process	BP	699	0	1	1
GO:0106118	regulation of sterol biosynthetic process	BP	50	0	1	1
GO:1901293	nucleoside phosphate biosynthetic process	BP	390	0	1	1
GO:1901568	fatty acid derivative metabolic process	BP	167	0	1	1
GO:1901570	fatty acid derivative biosynthetic process	BP	99	0	1	1
GO:1901617	organic hydroxy compound biosynthetic process	BP	271	0	1	1
GO:1901655	cellular response to ketone	BP	93	0	1	1
GO:1902001	fatty acid transmembrane transport	BP	16	0	1	1
GO:1902653	secondary alcohol biosynthetic process	BP	76	0	1	1
GO:1902930	regulation of alcohol biosynthetic process	BP	81	0	1	1
GO:1903825	organic acid transmembrane transport	BP	135	0	1	1
GO:1905039	carboxylic acid transmembrane transport	BP	135	0	1	1
GO:1990542	mitochondrial transmembrane transport	BP	101	0	1	1
GO:2001293	malonyl-CoA metabolic process	BP	3	0	1	1
GO:2001295	malonyl-CoA biosynthetic process	BP	2	0	1	1
GO:0005996	monosaccharide metabolic process	BP	292	0	1	1
GO:0006006	glucose metabolic process	BP	209	0	1	1
GO:0006109	regulation of carbohydrate metabolic process	BP	206	0	1	1
GO:0007507	heart development	BP	587	0	1	1
GO:0009895	negative regulation of catabolic process	BP	308	0	1	1
GO:0010565	regulation of cellular ketone metabolic process	BP	181	0	1	1
GO:0010675	regulation of cellular carbohydrate metabolic process	BP	142	0	1	1
GO:0010884	positive regulation of lipid storage	BP	22	0	1	1
GO:0010906	regulation of glucose metabolic process	BP	117	0	1	1
GO:0019217	regulation of fatty acid metabolic process	BP	96	0	1	1
GO:0019318	hexose metabolic process	BP	249	0	1	1
GO:0031330	negative regulation of cellular catabolic process	BP	264	0	1	1
GO:0031998	regulation of fatty acid beta-oxidation	BP	18	0	1	1
GO:0031999	negative regulation of fatty acid beta-oxidation	BP	5	0	1	1
GO:0035265	organ growth	BP	204	0	1	1
GO:0042180	cellular ketone metabolic process	BP	248	0	1	1
GO:0044262	cellular carbohydrate metabolic process	BP	286	0	1	1
GO:0045833	negative regulation of lipid metabolic process	BP	92	0	1	1
GO:0045922	negative regulation of fatty acid metabolic process	BP	32	0	1	1
GO:0045927	positive regulation of growth	BP	270	0	1	1
GO:0046320	regulation of fatty acid oxidation	BP	30	0	1	1
GO:0046322	negative regulation of fatty acid oxidation	BP	10	0	1	1
GO:0046620	regulation of organ growth	BP	113	0	1	1
GO:0046622	positive regulation of organ growth	BP	63	0	1	1
GO:0048639	positive regulation of developmental growth	BP	184	0	1	1
GO:0050995	negative regulation of lipid catabolic process	BP	23	0	1	1
GO:0060419	heart growth	BP	112	0	1	1
GO:0060420	regulation of heart growth	BP	84	0	1	1
GO:0060421	positive regulation of heart growth	BP	52	0	1	1
GO:0062014	negative regulation of small molecule metabolic process	BP	107	0	1	1
GO:0097009	energy homeostasis	BP	34	0	1	1
GO:0006575	cellular modified amino acid metabolic process	BP	202	0	1	1
GO:0006577	amino-acid betaine metabolic process	BP	17	0	1	1
GO:0006579	amino-acid betaine catabolic process	BP	3	0	1	1
GO:0009437	carnitine metabolic process	BP	13	0	1	1
GO:0009890	negative regulation of biosynthetic process	BP	1671	0	1	1
GO:0019254	carnitine metabolic process, CoA-linked	BP	3	0	1	1
GO:0031327	negative regulation of cellular biosynthetic process	BP	1647	0	1	1
GO:0033539	fatty acid beta-oxidation using acyl-CoA dehydrogenase	BP	11	0	1	1
GO:0042219	cellular modified amino acid catabolic process	BP	29	0	1	1
GO:0042304	regulation of fatty acid biosynthetic process	BP	55	0	1	1
GO:0042413	carnitine catabolic process	BP	1	0	1	1
GO:0042758	long-chain fatty acid catabolic process	BP	10	0	1	1
GO:0044270	cellular nitrogen compound catabolic process	BP	696	0	1	1
GO:0045717	negative regulation of fatty acid biosynthetic process	BP	22	0	1	1
GO:0051055	negative regulation of lipid biosynthetic process	BP	57	0	1	1
GO:0106106	cold-induced thermogenesis	BP	143	0	1	1
GO:0120161	regulation of cold-induced thermogenesis	BP	143	0	1	1
GO:0120162	positive regulation of cold-induced thermogenesis	BP	97	0	1	1
GO:1990845	adaptive thermogenesis	BP	154	0	1	1
GO:0006578	amino-acid betaine biosynthetic process	BP	7	0	1	1
GO:0042398	cellular modified amino acid biosynthetic process	BP	50	0	1	1
GO:0045329	carnitine biosynthetic process	BP	5	0	1	1
GO:0051791	medium-chain fatty acid metabolic process	BP	11	0	1	1
GO:0051793	medium-chain fatty acid catabolic process	BP	5	0	1	1
GO:0019605	butyrate metabolic process	BP	2	0	1	1
GO:0019626	short-chain fatty acid catabolic process	BP	9	0	1	1
GO:0046359	butyrate catabolic process	BP	1	0	1	1
GO:0046459	short-chain fatty acid metabolic process	BP	18	0	1	1
GO:0009081	branched-chain amino acid metabolic process	BP	21	0	1	1
GO:0009083	branched-chain amino acid catabolic process	BP	21	0	1	1
GO:0006091	generation of precursor metabolites and energy	BP	526	0	1	1
GO:0009409	response to cold	BP	50	0	1	1
GO:0015980	energy derivation by oxidation of organic compounds	BP	285	0	1	1
GO:0030968	endoplasmic reticulum unfolded protein response	BP	121	0	1	1
GO:0034976	response to endoplasmic reticulum stress	BP	285	0	1	1
GO:0036498	IRE1-mediated unfolded protein response	BP	64	0	1	1
GO:0001655	urogenital system development	BP	330	0	1	1
GO:0001656	metanephros development	BP	90	0	1	1
GO:0001822	kidney development	BP	278	0	1	1
GO:0001889	liver development	BP	135	0	1	1
GO:0006085	acetyl-CoA biosynthetic process	BP	22	0	1	1
GO:0006195	purine nucleotide catabolic process	BP	44	0	1	1
GO:0006549	isoleucine metabolic process	BP	2	0	1	1
GO:0006550	isoleucine catabolic process	BP	2	0	1	1
GO:0009109	coenzyme catabolic process	BP	15	0	1	1
GO:0009154	purine ribonucleotide catabolic process	BP	31	0	1	1
GO:0009166	nucleotide catabolic process	BP	182	0	1	1
GO:0009261	ribonucleotide catabolic process	BP	32	0	1	1
GO:0015936	coenzyme A metabolic process	BP	15	0	1	1
GO:0015937	coenzyme A biosynthetic process	BP	10	0	1	1
GO:0033869	nucleoside bisphosphate catabolic process	BP	6	0	1	1
GO:0034031	ribonucleoside bisphosphate catabolic process	BP	6	0	1	1
GO:0034034	purine nucleoside bisphosphate catabolic process	BP	6	0	1	1
GO:0034404	nucleobase-containing small molecule biosynthetic process	BP	226	0	1	1
GO:0034433	steroid esterification	BP	17	0	1	1
GO:0034434	sterol esterification	BP	17	0	1	1
GO:0034435	cholesterol esterification	BP	17	0	1	1
GO:0034655	nucleobase-containing compound catabolic process	BP	648	0	1	1
GO:0042737	drug catabolic process	BP	140	0	1	1
GO:0044273	sulfur compound catabolic process	BP	55	0	1	1
GO:0046356	acetyl-CoA catabolic process	BP	2	0	1	1
GO:0046434	organophosphate catabolic process	BP	248	0	1	1
GO:0046700	heterocycle catabolic process	BP	695	0	1	1
GO:0046950	cellular ketone body metabolic process	BP	11	0	1	1
GO:0046951	ketone body biosynthetic process	BP	9	0	1	1
GO:0046952	ketone body catabolic process	BP	4	0	1	1
GO:0051187	cofactor catabolic process	BP	65	0	1	1
GO:0060612	adipose tissue development	BP	43	0	1	1
GO:0061008	hepaticobiliary system development	BP	138	0	1	1
GO:0061326	renal tubule development	BP	95	0	1	1
GO:0072001	renal system development	BP	293	0	1	1
GO:0072006	nephron development	BP	142	0	1	1
GO:0072009	nephron epithelium development	BP	109	0	1	1
GO:0072014	proximal tubule development	BP	5	0	1	1
GO:0072019	proximal convoluted tubule development	BP	1	0	1	1
GO:0072073	kidney epithelium development	BP	140	0	1	1
GO:0072080	nephron tubule development	BP	93	0	1	1
GO:0072170	metanephric tubule development	BP	23	0	1	1
GO:0072207	metanephric epithelium development	BP	27	0	1	1
GO:0072229	metanephric proximal convoluted tubule development	BP	1	0	1	1
GO:0072234	metanephric nephron tubule development	BP	20	0	1	1
GO:0072237	metanephric proximal tubule development	BP	2	0	1	1
GO:0072243	metanephric nephron epithelium development	BP	23	0	1	1
GO:0072523	purine-containing compound catabolic process	BP	51	0	1	1
GO:1901136	carbohydrate derivative catabolic process	BP	192	0	1	1
GO:1901292	nucleoside phosphate catabolic process	BP	188	0	1	1
GO:1901569	fatty acid derivative catabolic process	BP	11	0	1	1
GO:1901605	alpha-amino acid metabolic process	BP	222	0	1	1
GO:1901606	alpha-amino acid catabolic process	BP	106	0	1	1
GO:1902224	ketone body metabolic process	BP	12	0	1	1
GO:1902858	propionyl-CoA metabolic process	BP	1	0	1	1
GO:1902860	propionyl-CoA biosynthetic process	BP	1	0	1	1
GO:0001976	neurological system process involved in regulation of systemic arterial blood pressure	BP	11	0	1	1
GO:0003025	regulation of systemic arterial blood pressure by baroreceptor feedback	BP	3	0	1	1
GO:0003026	regulation of systemic arterial blood pressure by aortic arch baroreceptor feedback	BP	1	0	1	1
GO:0003073	regulation of systemic arterial blood pressure	BP	93	0	1	1
GO:0006814	sodium ion transport	BP	218	0	1	1
GO:0007416	synapse assembly	BP	177	0	1	1
GO:0007422	peripheral nervous system development	BP	75	0	1	1
GO:0007605	sensory perception of sound	BP	145	0	1	1
GO:0007606	sensory perception of chemical stimulus	BP	526	0	1	1
GO:0009268	response to pH	BP	40	0	1	1
GO:0009612	response to mechanical stimulus	BP	210	0	1	1
GO:0010447	response to acidic pH	BP	23	0	1	1
GO:0015672	monovalent inorganic cation transport	BP	529	0	1	1
GO:0019229	regulation of vasoconstriction	BP	58	0	1	1
GO:0035150	regulation of tube size	BP	144	0	1	1
GO:0035296	regulation of tube diameter	BP	143	0	1	1
GO:0035418	protein localization to synapse	BP	63	0	1	1
GO:0035725	sodium ion transmembrane transport	BP	140	0	1	1
GO:0042310	vasoconstriction	BP	76	0	1	1
GO:0050880	regulation of blood vessel size	BP	143	0	1	1
GO:0050906	detection of stimulus involved in sensory perception	BP	531	0	1	1
GO:0050909	sensory perception of taste	BP	67	0	1	1
GO:0050915	sensory perception of sour taste	BP	5	0	1	1
GO:0050954	sensory perception of mechanical stimulus	BP	165	0	1	1
GO:0050974	detection of mechanical stimulus involved in sensory perception	BP	29	0	1	1
GO:0050982	detection of mechanical stimulus	BP	44	0	1	1
GO:0051963	regulation of synapse assembly	BP	106	0	1	1
GO:0051965	positive regulation of synapse assembly	BP	68	0	1	1
GO:0097746	regulation of blood vessel diameter	BP	143	0	1	1
GO:0097756	negative regulation of blood vessel diameter	BP	84	0	1	1
GO:1903522	regulation of blood circulation	BP	297	0	1	1
GO:0001662	behavioral fear response	BP	37	0	1	1
GO:0001975	response to amphetamine	BP	32	0	1	1
GO:0002209	behavioral defense response	BP	38	0	1	1
GO:0007269	neurotransmitter secretion	BP	169	0	1	1
GO:0007611	learning or memory	BP	256	0	1	1
GO:0007612	learning	BP	145	0	1	1
GO:0007613	memory	BP	117	0	1	1
GO:0008306	associative learning	BP	78	0	1	1
GO:0014075	response to amine	BP	46	0	1	1
GO:0033555	multicellular organismal response to stress	BP	73	0	1	1
GO:0042596	fear response	BP	40	0	1	1
GO:0046928	regulation of neurotransmitter secretion	BP	104	0	1	1
GO:0046929	negative regulation of neurotransmitter secretion	BP	12	0	1	1
GO:0050805	negative regulation of synaptic transmission	BP	72	0	1	1
GO:0050890	cognition	BP	296	0	1	1
GO:0070206	protein trimerization	BP	54	0	1	1
GO:0070207	protein homotrimerization	BP	32	0	1	1
GO:0071214	cellular response to abiotic stimulus	BP	331	0	1	1
GO:0071467	cellular response to pH	BP	23	0	1	1
GO:0097366	response to bronchodilator	BP	51	0	1	1
GO:0099643	signal release from synapse	BP	170	0	1	1
GO:0104004	cellular response to environmental stimulus	BP	331	0	1	1
GO:0001503	ossification	BP	398	0	1	1
GO:0001507	acetylcholine catabolic process in synaptic cleft	BP	2	0	1	1
GO:0001649	osteoblast differentiation	BP	225	0	1	1
GO:0001654	eye development	BP	362	0	1	1
GO:0001881	receptor recycling	BP	35	0	1	1
GO:0001919	regulation of receptor recycling	BP	24	0	1	1
GO:0002076	osteoblast development	BP	19	0	1	1
GO:0006260	DNA replication	BP	274	0	1	1
GO:0006581	acetylcholine catabolic process	BP	2	0	1	1
GO:0006644	phospholipid metabolic process	BP	430	0	1	1
GO:0006650	glycerophospholipid metabolic process	BP	319	0	1	1
GO:0006656	phosphatidylcholine biosynthetic process	BP	38	0	1	1
GO:0006898	receptor-mediated endocytosis	BP	316	0	1	1
GO:0007271	synaptic transmission, cholinergic	BP	29	0	1	1
GO:0007517	muscle organ development	BP	410	0	1	1
GO:0008291	acetylcholine metabolic process	BP	5	0	1	1
GO:0008654	phospholipid biosynthetic process	BP	260	0	1	1
GO:0031623	receptor internalization	BP	111	0	1	1
GO:0032222	regulation of synaptic transmission, cholinergic	BP	6	0	1	1
GO:0032223	negative regulation of synaptic transmission, cholinergic	BP	1	0	1	1
GO:0032800	receptor biosynthetic process	BP	26	0	1	1
GO:0042982	amyloid precursor protein metabolic process	BP	63	0	1	1
GO:0043010	camera-type eye development	BP	314	0	1	1
GO:0043112	receptor metabolic process	BP	192	0	1	1
GO:0045017	glycerolipid biosynthetic process	BP	251	0	1	1
GO:0045212	neurotransmitter receptor biosynthetic process	BP	1	0	1	1
GO:0045213	neurotransmitter receptor metabolic process	BP	3	0	1	1
GO:0046470	phosphatidylcholine metabolic process	BP	83	0	1	1
GO:0046474	glycerophospholipid biosynthetic process	BP	217	0	1	1
GO:0048880	sensory system development	BP	371	0	1	1
GO:0060041	retina development in camera-type eye	BP	144	0	1	1
GO:0150063	visual system development	BP	366	0	1	1
GO:1900619	acetate ester metabolic process	BP	5	0	1	1
GO:0006101	citrate metabolic process	BP	35	0	1	1
GO:0006107	oxaloacetate metabolic process	BP	8	0	1	1
GO:0016999	antibiotic metabolic process	BP	151	0	1	1
GO:0043648	dicarboxylic acid metabolic process	BP	99	0	1	1
GO:0072350	tricarboxylic acid metabolic process	BP	39	0	1	1
GO:0006099	tricarboxylic acid cycle	BP	34	0	1	1
GO:0009060	aerobic respiration	BP	87	0	1	1
GO:0010040	response to iron(II) ion	BP	5	0	1	1
GO:0045333	cellular respiration	BP	193	0	1	1
GO:0050892	intestinal absorption	BP	38	0	1	1
GO:0002077	acrosome matrix dispersal	BP	1	0	1	1
GO:0007190	activation of adenylate cyclase activity	BP	38	0	1	1
GO:0007338	single fertilization	BP	150	0	1	1
GO:0007339	binding of sperm to zona pellucida	BP	37	0	1	1
GO:0007340	acrosome reaction	BP	38	0	1	1
GO:0007341	penetration of zona pellucida	BP	8	0	1	1
GO:0008037	cell recognition	BP	215	0	1	1
GO:0009566	fertilization	BP	182	0	1	1
GO:0009988	cell-cell recognition	BP	73	0	1	1
GO:0032504	multicellular organism reproduction	BP	853	0	1	1
GO:0035036	sperm-egg recognition	BP	53	0	1	1
GO:0044706	multi-multicellular organism process	BP	222	0	1	1
GO:0048609	multicellular organismal reproductive process	BP	838	0	1	1
GO:0006102	isocitrate metabolic process	BP	6	0	1	1
GO:0035900	response to isolation stress	BP	6	0	1	1
GO:0006690	icosanoid metabolic process	BP	114	0	1	1
GO:0006692	prostanoid metabolic process	BP	43	0	1	1
GO:0006693	prostaglandin metabolic process	BP	43	0	1	1
GO:0007276	gamete generation	BP	698	0	1	1
GO:0007283	spermatogenesis	BP	543	0	1	1
GO:0048232	male gamete generation	BP	561	0	1	1
GO:0006470	protein dephosphorylation	BP	321	0	1	1
GO:0016311	dephosphorylation	BP	478	0	1	1
GO:0035335	peptidyl-tyrosine dephosphorylation	BP	102	0	1	1
GO:0001818	negative regulation of cytokine production	BP	296	0	1	1
GO:0006766	vitamin metabolic process	BP	134	0	1	1
GO:0006767	water-soluble vitamin metabolic process	BP	88	0	1	1
GO:0006771	riboflavin metabolic process	BP	7	0	1	1
GO:0006801	superoxide metabolic process	BP	73	0	1	1
GO:0006809	nitric oxide biosynthetic process	BP	77	0	1	1
GO:0032615	interleukin-12 production	BP	56	0	1	1
GO:0032640	tumor necrosis factor production	BP	163	0	1	1
GO:0032651	regulation of interleukin-1 beta production	BP	90	0	1	1
GO:0032652	regulation of interleukin-1 production	BP	103	0	1	1
GO:0032655	regulation of interleukin-12 production	BP	54	0	1	1
GO:0032680	regulation of tumor necrosis factor production	BP	160	0	1	1
GO:0032691	negative regulation of interleukin-1 beta production	BP	33	0	1	1
GO:0032692	negative regulation of interleukin-1 production	BP	39	0	1	1
GO:0032695	negative regulation of interleukin-12 production	BP	16	0	1	1
GO:0032720	negative regulation of tumor necrosis factor production	BP	70	0	1	1
GO:0032928	regulation of superoxide anion generation	BP	22	0	1	1
GO:0032929	negative regulation of superoxide anion generation	BP	3	0	1	1
GO:0042554	superoxide anion generation	BP	36	0	1	1
GO:0042726	flavin-containing compound metabolic process	BP	8	0	1	1
GO:0042742	defense response to bacterium	BP	330	0	1	1
GO:0045019	negative regulation of nitric oxide biosynthetic process	BP	20	0	1	1
GO:0045428	regulation of nitric oxide biosynthetic process	BP	66	0	1	1
GO:0045453	bone resorption	BP	62	0	1	1
GO:0046209	nitric oxide metabolic process	BP	82	0	1	1
GO:0046849	bone remodeling	BP	90	0	1	1
GO:0050830	defense response to Gram-positive bacterium	BP	101	0	1	1
GO:0071706	tumor necrosis factor superfamily cytokine production	BP	168	0	1	1
GO:0072593	reactive oxygen species metabolic process	BP	284	0	1	1
GO:0090322	regulation of superoxide metabolic process	BP	36	0	1	1
GO:0098542	defense response to other organism	BP	568	0	1	1
GO:1903409	reactive oxygen species biosynthetic process	BP	122	0	1	1
GO:1903426	regulation of reactive oxygen species biosynthetic process	BP	101	0	1	1
GO:1903427	negative regulation of reactive oxygen species biosynthetic process	BP	37	0	1	1
GO:1903555	regulation of tumor necrosis factor superfamily cytokine production	BP	163	0	1	1
GO:1903556	negative regulation of tumor necrosis factor superfamily cytokine production	BP	72	0	1	1
GO:1904406	negative regulation of nitric oxide metabolic process	BP	20	0	1	1
GO:2000377	regulation of reactive oxygen species metabolic process	BP	195	0	1	1
GO:2000378	negative regulation of reactive oxygen species metabolic process	BP	64	0	1	1
GO:2001057	reactive nitrogen species metabolic process	BP	85	0	1	1
GO:0001973	adenosine receptor signaling pathway	BP	13	0	1	1
GO:0006144	purine nucleobase metabolic process	BP	21	0	1	1
GO:0006772	thiamine metabolic process	BP	4	0	1	1
GO:0008277	regulation of G protein-coupled receptor signaling pathway	BP	149	0	1	1
GO:0009112	nucleobase metabolic process	BP	36	0	1	1
GO:0009116	nucleoside metabolic process	BP	123	0	1	1
GO:0009119	ribonucleoside metabolic process	BP	98	0	1	1
GO:0019233	sensory perception of pain	BP	104	0	1	1
GO:0035587	purinergic receptor signaling pathway	BP	32	0	1	1
GO:0035588	G protein-coupled purinergic receptor signaling pathway	BP	24	0	1	1
GO:0042278	purine nucleoside metabolic process	BP	76	0	1	1
GO:0042723	thiamine-containing compound metabolic process	BP	7	0	1	1
GO:0045745	positive regulation of G protein-coupled receptor signaling pathway	BP	32	0	1	1
GO:0046085	adenosine metabolic process	BP	9	0	1	1
GO:0046128	purine ribonucleoside metabolic process	BP	73	0	1	1
GO:0051930	regulation of sensory perception of pain	BP	39	0	1	1
GO:0051931	regulation of sensory perception	BP	40	0	1	1
GO:0060167	regulation of adenosine receptor signaling pathway	BP	4	0	1	1
GO:0060168	positive regulation of adenosine receptor signaling pathway	BP	3	0	1	1
GO:0072527	pyrimidine-containing compound metabolic process	BP	99	0	1	1
GO:1901657	glycosyl compound metabolic process	BP	147	0	1	1
GO:0007519	skeletal muscle tissue development	BP	160	0	1	1
GO:0010226	response to lithium ion	BP	22	0	1	1
GO:0010927	cellular component assembly involved in morphogenesis	BP	115	0	1	1
GO:0014706	striated muscle tissue development	BP	390	0	1	1
GO:0014866	skeletal myofibril assembly	BP	16	0	1	1
GO:0014888	striated muscle adaptation	BP	57	0	1	1
GO:0014902	myotube differentiation	BP	112	0	1	1
GO:0014904	myotube cell development	BP	35	0	1	1
GO:0030048	actin filament-based movement	BP	138	0	1	1
GO:0030049	muscle filament sliding	BP	39	0	1	1
GO:0030239	myofibril assembly	BP	73	0	1	1
GO:0030240	skeletal muscle thin filament assembly	BP	14	0	1	1
GO:0033275	actin-myosin filament sliding	BP	39	0	1	1
GO:0043500	muscle adaptation	BP	122	0	1	1
GO:0043501	skeletal muscle adaptation	BP	28	0	1	1
GO:0043503	skeletal muscle fiber adaptation	BP	4	0	1	1
GO:0048741	skeletal muscle fiber development	BP	32	0	1	1
GO:0048747	muscle fiber development	BP	67	0	1	1
GO:0051146	striated muscle cell differentiation	BP	293	0	1	1
GO:0055001	muscle cell development	BP	186	0	1	1
GO:0055002	striated muscle cell development	BP	173	0	1	1
GO:0060485	mesenchyme development	BP	278	0	1	1
GO:0060537	muscle tissue development	BP	408	0	1	1
GO:0060538	skeletal muscle organ development	BP	169	0	1	1
GO:0070252	actin-mediated cell contraction	BP	116	0	1	1
GO:0070925	organelle assembly	BP	845	0	1	1
GO:0072132	mesenchyme morphogenesis	BP	52	0	1	1
GO:0090131	mesenchyme migration	BP	5	0	1	1
GO:0002064	epithelial cell development	BP	207	0	1	1
GO:0009615	response to virus	BP	326	0	1	1
GO:0014829	vascular smooth muscle contraction	BP	25	0	1	1
GO:0032835	glomerulus development	BP	62	0	1	1
GO:0035850	epithelial cell differentiation involved in kidney development	BP	44	0	1	1
GO:0061005	cell differentiation involved in kidney development	BP	54	0	1	1
GO:0061437	renal system vasculature development	BP	27	0	1	1
GO:0061440	kidney vasculature development	BP	27	0	1	1
GO:0072007	mesangial cell differentiation	BP	7	0	1	1
GO:0072008	glomerular mesangial cell differentiation	BP	6	0	1	1
GO:0072012	glomerulus vasculature development	BP	25	0	1	1
GO:0072109	glomerular mesangium development	BP	16	0	1	1
GO:0072143	mesangial cell development	BP	6	0	1	1
GO:0072144	glomerular mesangial cell development	BP	5	0	1	1
GO:1904238	pericyte cell differentiation	BP	8	0	1	1
GO:0000079	regulation of cyclin-dependent protein serine/threonine kinase activity	BP	102	0	1	1
GO:0006325	chromatin organization	BP	800	0	1	1
GO:0006338	chromatin remodeling	BP	182	0	1	1
GO:0010046	response to mycotoxin	BP	7	0	1	1
GO:0015874	norepinephrine transport	BP	21	0	1	1
GO:0016579	protein deubiquitination	BP	283	0	1	1
GO:0021762	substantia nigra development	BP	43	0	1	1
[truncated: 20,912 more rows]

## Sheet: Gene Ontology - Event2
(Event #2)	Term	Ont	N	DE	P.DE	FDR
GO:0098798	mitochondrial protein complex	CC	262	82	9.50174e-32	2.17694e-27
GO:0005743	mitochondrial inner membrane	CC	473	108	3.61535e-28	4.14157e-24
GO:0019866	organelle inner membrane	CC	532	115	1.05125e-27	8.02841e-24
GO:0005737	cytoplasm	CC	11625	1021	2.0426e-27	1.16995e-23
GO:0044429	mitochondrial part	CC	1036	172	1.62422e-26	7.4425e-23
GO:0005740	mitochondrial envelope	CC	739	137	7.77302e-26	2.96813e-22
GO:0005515	protein binding	MF	11807	1025	2.96712e-25	9.71138e-22
GO:0031966	mitochondrial membrane	CC	698	130	9.77887e-25	2.80055e-21
GO:0044424	intracellular part	CC	15063	1227	7.88458e-24	2.00715e-20
GO:0005622	intracellular	CC	15073	1227	1.19576e-23	2.7396e-20
GO:0005739	mitochondrion	CC	1573	220	1.78543e-23	3.71873e-20
GO:0044444	cytoplasmic part	CC	9735	869	5.35479e-22	1.02236e-18
GO:0044446	intracellular organelle part	CC	9811	868	1.47461e-20	2.59884e-17
GO:0043229	intracellular organelle	CC	13294	1103	2.84658e-20	4.65843e-17
GO:0043231	intracellular membrane-bounded organelle	CC	11488	982	4.7872e-20	7.31196e-17
GO:0044422	organelle part	CC	10112	882	5.4617e-19	7.82081e-16
GO:0043226	organelle	CC	14144	1151	1.13885e-18	1.53483e-15
GO:0098800	inner mitochondrial membrane protein complex	CC	135	44	2.1909e-18	2.78865e-15
GO:0043227	membrane-bounded organelle	CC	13019	1075	6.22025e-18	7.50064e-15
GO:0005488	binding	MF	15267	1217	1.34459e-17	1.5403e-14
GO:0031967	organelle envelope	CC	1182	164	3.4802e-17	3.62431e-14
GO:0031975	envelope	CC	1182	164	3.4802e-17	3.62431e-14
GO:0006415	translational termination	BP	104	37	4.18666e-17	4.17046e-14
GO:0098803	respiratory chain complex	CC	85	33	1.00343e-16	9.57896e-14
GO:0000313	organellar ribosome	CC	87	33	2.28086e-16	2.00988e-13
GO:0005761	mitochondrial ribosome	CC	87	33	2.28086e-16	2.00988e-13
GO:0070125	mitochondrial translational elongation	BP	88	33	3.40293e-16	2.88757e-13
GO:0070126	mitochondrial translational termination	BP	89	33	5.043e-16	4.12644e-13
GO:0070469	respiratory chain	CC	100	35	5.32379e-16	4.20598e-13
GO:0042775	mitochondrial ATP synthesis coupled electron transport	BP	97	34	1.32163e-15	1.00933e-12
GO:0042773	ATP synthesis coupled electron transport	BP	98	34	1.88705e-15	1.39465e-12
GO:0044455	mitochondrial membrane part	CC	229	54	2.61154e-15	1.86978e-12
GO:0003674	molecular_function	MF	17697	1350	8.82945e-15	6.13004e-12
GO:0006996	organelle organization	BP	3885	391	1.62079e-14	1.09217e-11
GO:0022904	respiratory electron transport chain	BP	117	36	2.03036e-14	1.29215e-11
GO:0005746	mitochondrial respiratory chain	CC	88	31	2.02005e-14	1.29215e-11
GO:0006119	oxidative phosphorylation	BP	145	40	4.34744e-14	2.692e-11
GO:0022900	electron transport chain	BP	186	46	4.6817e-14	2.8227e-11
GO:0071840	cellular component organization or biogenesis	BP	6697	606	1.08574e-13	6.37829e-11
GO:1902494	catalytic complex	CC	1370	171	1.41732e-13	8.11806e-11
GO:0003824	catalytic activity	MF	5710	530	1.58981e-13	8.88392e-11
GO:1901564	organonitrogen compound metabolic process	BP	7040	630	2.22371e-13	1.21304e-10
GO:0031974	membrane-enclosed lumen	CC	5740	530	4.24096e-13	2.15921e-10
GO:0043233	organelle lumen	CC	5740	530	4.24096e-13	2.15921e-10
GO:0070013	intracellular organelle lumen	CC	5740	530	4.24096e-13	2.15921e-10
GO:0032543	mitochondrial translation	BP	135	37	4.83391e-13	2.4076e-10
GO:0005759	mitochondrial matrix	CC	469	79	5.33834e-13	2.60227e-10
GO:0005747	mitochondrial respiratory chain complex I	CC	50	22	6.16492e-13	2.82489e-10
GO:0030964	NADH dehydrogenase complex	CC	50	22	6.16492e-13	2.82489e-10
GO:0045271	respiratory chain complex I	CC	50	22	6.16492e-13	2.82489e-10
GO:0031090	organelle membrane	CC	2903	300	2.64215e-12	1.18695e-09
GO:0045333	cellular respiration	BP	193	44	3.40548e-12	1.50044e-09
GO:0016043	cellular component organization	BP	6512	583	4.30817e-12	1.86235e-09
GO:0005654	nucleoplasm	CC	3512	349	4.43327e-12	1.88094e-09
GO:0044237	cellular metabolic process	BP	11301	928	5.69497e-12	2.37232e-09
GO:0006120	mitochondrial electron transport, NADH to ubiquinone	BP	55	22	6.39157e-12	2.61495e-09
GO:0000315	organellar large ribosomal subunit	CC	57	22	1.49278e-11	5.89674e-09
GO:0005762	mitochondrial large ribosomal subunit	CC	57	22	1.49278e-11	5.89674e-09
GO:0043624	cellular protein complex disassembly	BP	217	46	1.64159e-11	6.37465e-09
GO:0010257	NADH dehydrogenase complex assembly	BP	64	23	2.89514e-11	1.08739e-08
GO:0032981	mitochondrial respiratory chain complex I assembly	BP	64	23	2.89514e-11	1.08739e-08
GO:0140053	mitochondrial gene expression	BP	162	38	4.09569e-11	1.51349e-08
GO:0007005	mitochondrion organization	BP	530	81	4.61198e-11	1.67722e-08
GO:0005829	cytosol	CC	5085	468	4.6982e-11	1.68188e-08
GO:0016655	oxidoreductase activity, acting on NAD(P)H, quinone or similar compound as acceptor	MF	60	22	4.92014e-11	1.73424e-08
GO:0009144	purine nucleoside triphosphate metabolic process	BP	342	60	6.39718e-11	2.22069e-08
GO:0003954	NADH dehydrogenase activity	MF	46	19	9.01398e-11	2.99303e-08
GO:0008137	NADH dehydrogenase (ubiquinone) activity	MF	46	19	9.01398e-11	2.99303e-08
GO:0050136	NADH dehydrogenase (quinone) activity	MF	46	19	9.01398e-11	2.99303e-08
GO:0009123	nucleoside monophosphate metabolic process	BP	375	63	1.38823e-10	4.47969e-08
GO:0046034	ATP metabolic process	BP	305	55	1.3767e-10	4.47969e-08
GO:0009167	purine ribonucleoside monophosphate metabolic process	BP	340	59	1.44636e-10	4.53938e-08
GO:1990204	oxidoreductase complex	CC	112	30	1.42756e-10	4.53938e-08
GO:0006414	translational elongation	BP	133	33	1.60087e-10	4.95644e-08
GO:0009126	purine nucleoside monophosphate metabolic process	BP	341	59	1.63059e-10	4.98113e-08
GO:0009161	ribonucleoside monophosphate metabolic process	BP	354	60	2.6642e-10	8.03153e-08
GO:0006091	generation of precursor metabolites and energy	BP	526	78	4.53906e-10	1.35058e-07
GO:0006807	nitrogen compound metabolic process	BP	10812	881	6.29491e-10	1.84901e-07
GO:0009205	purine ribonucleoside triphosphate metabolic process	BP	335	57	6.40994e-10	1.85896e-07
GO:0009141	nucleoside triphosphate metabolic process	BP	362	60	6.58366e-10	1.88548e-07
GO:0015980	energy derivation by oxidation of organic compounds	BP	285	51	8.49375e-10	2.40247e-07
GO:0032984	protein-containing complex disassembly	BP	329	56	8.92425e-10	2.49346e-07
GO:0009199	ribonucleoside triphosphate metabolic process	BP	341	57	1.27274e-09	3.51322e-07
GO:0043412	macromolecule modification	BP	4373	403	1.97677e-09	5.39165e-07
GO:0044267	cellular protein metabolic process	BP	5276	471	3.77197e-09	1.0167e-06
GO:0033108	mitochondrial respiratory chain complex assembly	BP	96	25	9.02233e-09	2.40361e-06
GO:0034641	cellular nitrogen compound metabolic process	BP	7161	609	1.26363e-08	3.32771e-06
GO:0044238	primary metabolic process	BP	11287	905	1.30975e-08	3.40998e-06
GO:0055114	oxidation-reduction process	BP	999	119	1.53448e-08	3.95016e-06
GO:0044281	small molecule metabolic process	BP	2115	216	1.64624e-08	4.19079e-06
GO:0009055	electron transfer activity	MF	114	27	2.12221e-08	5.34307e-06
GO:0072521	purine-containing compound metabolic process	BP	613	82	2.15412e-08	5.36446e-06
GO:0009150	purine ribonucleotide metabolic process	BP	542	74	4.56256e-08	1.12401e-05
GO:0006163	purine nucleotide metabolic process	BP	575	77	5.56217e-08	1.35569e-05
GO:0022411	cellular component disassembly	BP	546	74	6.18305e-08	1.49116e-05
GO:0019693	ribose phosphate metabolic process	BP	577	77	6.44014e-08	1.52113e-05
GO:0006626	protein targeting to mitochondrion	BP	98	24	6.43644e-08	1.52113e-05
GO:0044260	cellular macromolecule metabolic process	BP	8352	690	8.48797e-08	1.9656e-05
GO:0006753	nucleoside phosphate metabolic process	BP	716	90	8.49349e-08	1.9656e-05
GO:0016491	oxidoreductase activity	MF	748	93	8.62341e-08	1.97571e-05
GO:0072655	establishment of protein localization to mitochondrion	BP	137	29	9.20114e-08	2.0872e-05
GO:0016651	oxidoreductase activity, acting on NAD(P)H	MF	107	25	9.32117e-08	2.0937e-05
GO:0009117	nucleotide metabolic process	BP	709	89	1.06673e-07	2.3728e-05
GO:0006796	phosphate-containing compound metabolic process	BP	3320	309	1.26109e-07	2.77816e-05
GO:0009259	ribonucleotide metabolic process	BP	557	74	1.39314e-07	3.03984e-05
GO:0016071	mRNA metabolic process	BP	877	104	1.611e-07	3.48205e-05
GO:0006464	cellular protein modification process	BP	4160	374	1.71185e-07	3.59819e-05
GO:0036211	protein modification process	BP	4160	374	1.71185e-07	3.59819e-05
GO:0046700	heterocycle catabolic process	BP	695	87	1.68109e-07	3.59819e-05
GO:0070585	protein localization to mitochondrion	BP	141	29	1.7705e-07	3.68764e-05
GO:0019538	protein metabolic process	BP	5986	513	1.80378e-07	3.68986e-05
GO:0044270	cellular nitrogen compound catabolic process	BP	696	87	1.79122e-07	3.68986e-05
GO:0044464	cell part	CC	17521	1310	2.3051e-07	4.67364e-05
GO:0034655	nucleobase-containing compound catabolic process	BP	648	82	2.42494e-07	4.87349e-05
GO:0006793	phosphorus metabolic process	BP	3347	309	2.74447e-07	5.46771e-05
GO:0055086	nucleobase-containing small molecule metabolic process	BP	801	96	3.00767e-07	5.9404e-05
GO:0006839	mitochondrial transport	BP	256	42	3.15536e-07	6.17884e-05
GO:0008152	metabolic process	BP	12552	982	3.31546e-07	6.43733e-05
GO:2001234	negative regulation of apoptotic signaling pathway	BP	230	39	3.46436e-07	6.66992e-05
GO:0046907	intracellular transport	BP	1847	186	5.03254e-07	9.52896e-05
GO:1901361	organic cyclic compound catabolic process	BP	745	90	5.03026e-07	9.52896e-05
GO:0044391	ribosomal subunit	CC	190	34	5.35502e-07	0.000100565
GO:0005623	cell	CC	17590	1312	6.17767e-07	0.00011507
GO:0032991	protein-containing complex	CC	6151	521	6.57156e-07	0.00012142
GO:0019637	organophosphate metabolic process	BP	1177	128	7.77914e-07	0.000142582
GO:0019439	aromatic compound catabolic process	BP	712	86	9.0999e-07	0.000165466
GO:0043933	protein-containing complex subunit organization	BP	2290	221	9.3833e-07	0.000169276
GO:0065002	intracellular protein transmembrane transport	BP	56	16	1.08698e-06	0.000194561
GO:1901135	carbohydrate derivative metabolic process	BP	1266	135	1.12548e-06	0.00019989
GO:1901575	organic substance catabolic process	BP	2175	211	1.19941e-06	0.000211382
GO:0003723	RNA binding	MF	1950	192	1.48653e-06	0.000259984
GO:0009056	catabolic process	BP	2615	246	1.5215e-06	0.000264083
GO:1990542	mitochondrial transmembrane transport	BP	101	22	1.926e-06	0.000329303
GO:0043487	regulation of RNA stability	BP	183	32	1.92483e-06	0.000329303
GO:0071806	protein transmembrane transport	BP	65	17	1.97173e-06	0.000334624
GO:0016310	phosphorylation	BP	2417	229	2.26443e-06	0.000381473
GO:0031981	nuclear lumen	CC	4594	399	2.46731e-06	0.000412616
GO:0034470	ncRNA processing	BP	384	53	2.64581e-06	0.000439262
GO:0009894	regulation of catabolic process	BP	979	108	3.07477e-06	0.000506807
GO:1901360	organic cyclic compound metabolic process	BP	6839	566	3.50097e-06	0.000572933
GO:0015934	large ribosomal subunit	CC	121	24	3.88541e-06	0.000631338
GO:0017144	drug metabolic process	BP	851	96	4.35066e-06	0.000701958
GO:0009057	macromolecule catabolic process	BP	1396	143	4.89127e-06	0.000783664
GO:0097190	apoptotic signaling pathway	BP	602	73	5.27096e-06	0.000838631
GO:0006139	nucleobase-containing compound metabolic process	BP	6411	532	6.52751e-06	0.00103139
GO:0007007	inner mitochondrial membrane organization	BP	44	13	7.33463e-06	0.00115099
GO:0043488	regulation of mRNA stability	BP	177	30	7.61115e-06	0.00117966
GO:0005634	nucleus	CC	7932	643	7.6213e-06	0.00117966
GO:0044451	nucleoplasm part	CC	1126	119	7.67181e-06	0.00117966
GO:0046483	heterocycle metabolic process	BP	6570	543	7.9588e-06	0.00121563
GO:0044248	cellular catabolic process	BP	2324	218	8.22242e-06	0.00124758
GO:0006886	intracellular protein transport	BP	1119	118	9.28962e-06	0.00140023
GO:0071704	organic substance metabolic process	BP	12093	938	9.40105e-06	0.00140776
GO:0005840	ribosome	CC	272	40	9.65029e-06	0.0014357
GO:0061013	regulation of mRNA catabolic process	BP	199	32	1.18446e-05	0.00175079
GO:1903311	regulation of mRNA metabolic process	BP	324	45	1.25011e-05	0.00183598
GO:0000314	organellar small ribosomal subunit	CC	28	10	1.29211e-05	0.00187364
GO:0005763	mitochondrial small ribosomal subunit	CC	28	10	1.29211e-05	0.00187364
GO:0070069	cytochrome complex	CC	34	11	1.41498e-05	0.00203891
GO:0006725	cellular aromatic compound metabolic process	BP	6615	544	1.43577e-05	0.00205594
GO:0070647	protein modification by small protein conjugation or removal	BP	1108	116	1.53507e-05	0.00218447
GO:0044085	cellular component biogenesis	BP	3355	297	1.79207e-05	0.00253446
GO:0044743	protein transmembrane import into intracellular organelle	BP	41	12	1.8295e-05	0.00257151
GO:0051649	establishment of localization in cell	BP	2242	209	1.94218e-05	0.00271325
GO:0044428	nuclear part	CC	5023	424	2.03661e-05	0.00282792
GO:0008121	ubiquinol-cytochrome-c reductase activity	MF	10	6	2.10345e-05	0.00288576
GO:0016681	oxidoreductase activity, acting on diphenols and related substances as donors, cytochrome as acceptor	MF	10	6	2.10345e-05	0.00288576
GO:0006364	rRNA processing	BP	214	33	2.12349e-05	0.00289591
GO:0051641	cellular localization	BP	2927	263	2.14988e-05	0.00291455
GO:0043604	amide biosynthetic process	BP	876	95	2.39973e-05	0.00323413
GO:0006402	mRNA catabolic process	BP	364	48	2.60152e-05	0.00348558
GO:2001233	regulation of apoptotic signaling pathway	BP	406	52	2.73343e-05	0.00364102
GO:0034613	cellular protein localization	BP	1872	178	2.93343e-05	0.00388484
GO:0006401	RNA catabolic process	BP	397	51	3.00225e-05	0.00395313
GO:0044265	cellular macromolecule catabolic process	BP	1162	119	3.2061e-05	0.00419742
GO:0009451	RNA modification	BP	163	27	3.24598e-05	0.00422549
GO:0009060	aerobic respiration	BP	87	18	3.38152e-05	0.00437707
GO:0042254	ribosome biogenesis	BP	297	41	3.44588e-05	0.00443531
GO:0006122	mitochondrial electron transport, ubiquinol to cytochrome c	BP	15	7	3.52388e-05	0.00451037
GO:0006914	autophagy	BP	496	60	3.82646e-05	0.00484353
GO:0061919	process utilizing autophagic mechanism	BP	496	60	3.82646e-05	0.00484353
GO:1903214	regulation of protein targeting to mitochondrion	BP	44	12	4.00138e-05	0.00503712
GO:0034660	ncRNA metabolic process	BP	562	66	4.04869e-05	0.00506439
GO:0070727	cellular macromolecule localization	BP	1883	178	4.06725e-05	0.00506439
GO:0010033	response to organic substance	BP	3302	290	4.23343e-05	0.00524281
GO:0016679	oxidoreductase activity, acting on diphenols and related substances as donors	MF	11	6	4.34789e-05	0.00535562
GO:1905368	peptidase complex	CC	89	18	4.65177e-05	0.00569929
GO:0045184	establishment of protein localization	BP	2113	196	4.89161e-05	0.00592972
GO:1903955	positive regulation of protein targeting to mitochondrion	BP	32	10	4.88473e-05	0.00592972
GO:0006986	response to unfolded protein	BP	176	28	4.94334e-05	0.00596089
GO:0031329	regulation of cellular catabolic process	BP	871	93	5.25271e-05	0.00630078
GO:0016072	rRNA metabolic process	BP	253	36	5.3592e-05	0.00639504
GO:1901565	organonitrogen compound catabolic process	BP	1296	129	5.53929e-05	0.00657568
GO:0006412	translation	BP	714	79	5.92908e-05	0.00700212
GO:0043603	cellular amide metabolic process	BP	1157	117	6.41772e-05	0.00754032
GO:0042407	cristae formation	BP	33	10	6.56386e-05	0.00767269
GO:0043043	peptide biosynthetic process	BP	739	81	6.61766e-05	0.00769631
GO:1901566	organonitrogen compound biosynthetic process	BP	1957	182	8.15693e-05	0.00943855
GO:0070646	protein modification by small protein removal	BP	299	40	8.64105e-05	0.00994849
GO:0016462	pyrophosphatase activity	MF	914	95	0.000118552	0.0135807
GO:0006473	protein acetylation	BP	204	30	0.000119695	0.0136328
GO:0030687	preribosome, large subunit precursor	CC	23	8	0.000120196	0.0136328
GO:0016817	hydrolase activity, acting on acid anhydrides	MF	917	95	0.000133412	0.0149834
GO:0016818	hydrolase activity, acting on acid anhydrides, in phosphorus-containing anhydrides	MF	917	95	0.000133412	0.0149834
GO:0006518	peptide metabolic process	BP	894	93	0.00013541	0.0150883
GO:0016236	macroautophagy	BP	295	39	0.000135664	0.0150883
GO:1903747	regulation of establishment of protein localization to mitochondrion	BP	72	15	0.000137624	0.0152324
GO:0033605	positive regulation of catecholamine secretion	BP	13	6	0.0001426	0.0157072
GO:2000757	negative regulation of peptidyl-lysine acetylation	BP	18	7	0.000144101	0.0157966
GO:0008104	protein localization	BP	2765	244	0.000146854	0.0159459
GO:0010506	regulation of autophagy	BP	327	42	0.000146466	0.0159459
GO:1903533	regulation of protein targeting	BP	81	16	0.000161573	0.0174614
GO:0000278	mitotic cell cycle	BP	1017	103	0.000166088	0.017865
GO:0031252	cell leading edge	CC	403	49	0.000167935	0.0179793
GO:1903749	positive regulation of establishment of protein localization to mitochondrion	BP	58	13	0.000175018	0.0186504
GO:0009058	biosynthetic process	BP	6339	513	0.000175896	0.0186572
GO:0042180	cellular ketone metabolic process	BP	248	34	0.000177397	0.0187297
GO:0022613	ribonucleoprotein complex biogenesis	BP	502	58	0.000179859	0.0188352
GO:1901576	organic substance biosynthetic process	BP	6259	507	0.000180041	0.0188352
GO:0035966	response to topologically incorrect protein	BP	199	29	0.00018089	0.018838
GO:0016787	hydrolase activity	MF	2533	225	0.00018983	0.0196797
GO:0033036	macromolecule localization	BP	3116	270	0.000206878	0.0213504
GO:0030150	protein import into mitochondrial matrix	BP	19	7	0.000214182	0.0220051
GO:0009394	2'-deoxyribonucleotide metabolic process	BP	31	9	0.000219226	0.022323
GO:0140098	catalytic activity, acting on RNA	MF	386	47	0.000218541	0.022323
GO:0031400	negative regulation of protein modification process	BP	618	68	0.000222782	0.0225848
GO:0071310	cellular response to organic substance	BP	2707	238	0.000225138	0.0227231
GO:0015833	peptide transport	BP	2034	185	0.000231978	0.0233107
GO:0005750	mitochondrial respiratory chain complex III	CC	14	6	0.000234529	0.0233622
GO:0045275	respiratory chain complex III	CC	14	6	0.000234529	0.0233622
GO:0015031	protein transport	BP	1998	182	0.000242491	0.0240507
GO:0016579	protein deubiquitination	BP	283	37	0.000248643	0.0245545
GO:1901363	heterocyclic compound binding	MF	6241	503	0.000321078	0.0315717
GO:0051128	regulation of cellular component organization	BP	2507	221	0.000336887	0.0328443
GO:0043618	regulation of transcription from RNA polymerase II promoter in response to stress	BP	121	20	0.000336594	0.0328443
GO:0016853	isomerase activity	MF	158	24	0.000338381	0.0328502
GO:0030163	protein catabolic process	BP	931	94	0.000352644	0.0340904
GO:0007050	cell cycle arrest	BP	237	32	0.000357045	0.034227
GO:0072594	establishment of protein localization to organelle	BP	549	61	0.000356189	0.034227
GO:0005010	insulin-like growth factor-activated receptor activity	MF	3	3	0.000359702	0.0343381
GO:0044249	cellular biosynthetic process	BP	6168	497	0.000366454	0.0344771
GO:0008630	intrinsic apoptotic signaling pathway in response to DNA damage	BP	104	18	0.000368683	0.0344771
GO:0034620	cellular response to unfolded protein	BP	140	22	0.000363459	0.0344771
GO:0019692	deoxyribose phosphate metabolic process	BP	33	9	0.000368492	0.0344771
GO:0035067	negative regulation of histone acetylation	BP	15	6	0.00036739	0.0344771
GO:0034708	methyltransferase complex	CC	113	19	0.000375493	0.0349712
GO:0051130	positive regulation of cellular component organization	BP	1258	121	0.000379789	0.0352281
GO:0051173	positive regulation of nitrogen compound metabolic process	BP	3200	274	0.000397835	0.0367533
GO:0034612	response to tumor necrosis factor	BP	312	39	0.000430613	0.0396216
GO:2000737	negative regulation of stem cell differentiation	BP	21	7	0.000435662	0.0397667
GO:0031970	organelle envelope lumen	CC	88	16	0.000434809	0.0397667
GO:0016241	regulation of macroautophagy	BP	171	25	0.000465144	0.0422893
GO:1905369	endopeptidase complex	CC	64	13	0.000489007	0.0442831
GO:0016567	protein ubiquitination	BP	822	84	0.000494758	0.0446276
GO:0042886	amide transport	BP	2065	185	0.000496903	0.0446453
GO:0051247	positive regulation of protein metabolic process	BP	1713	157	0.000506102	0.0452587
GO:0007006	mitochondrial membrane organization	BP	134	21	0.000507681	0.0452587
GO:2001243	negative regulation of intrinsic apoptotic signaling pathway	BP	98	17	0.000516389	0.0458566
GO:0044271	cellular nitrogen compound biosynthetic process	BP	5029	411	0.000519515	0.045956
GO:1902600	proton transmembrane transport	BP	163	24	0.000538875	0.0474852
GO:0071495	cellular response to endogenous stimulus	BP	1393	131	0.000549583	0.0482433
GO:0009151	purine deoxyribonucleotide metabolic process	BP	11	5	0.000582256	0.0503399
GO:0031057	negative regulation of histone modification	BP	42	10	0.000579679	0.0503399
GO:1990234	transferase complex	CC	779	80	0.000576512	0.0503399
GO:0019774	proteasome core complex, beta-subunit complex	CC	11	5	0.000582256	0.0503399
GO:0009262	deoxyribonucleotide metabolic process	BP	35	9	0.000592886	0.0510662
GO:0033365	protein localization to organelle	BP	922	92	0.000596979	0.0512262
GO:1901984	negative regulation of protein acetylation	BP	22	7	0.000599964	0.0512902
GO:0009719	response to endogenous stimulus	BP	1658	152	0.000615728	0.0522479
GO:0097191	extrinsic apoptotic signaling pathway	BP	224	30	0.000615297	0.0522479
GO:0051246	regulation of protein metabolic process	BP	2936	252	0.000619879	0.0524061
GO:0043620	regulation of DNA-templated transcription in response to stress	BP	127	20	0.000640719	0.0539688
GO:0017111	nucleoside-triphosphatase activity	MF	865	87	0.000652368	0.0547487
GO:0019899	enzyme binding	MF	2217	196	0.000656633	0.0549056
GO:0006974	cellular response to DNA damage stimulus	BP	854	86	0.000673085	0.0560765
GO:0007049	cell cycle	BP	1854	167	0.000743011	0.0614553
GO:0044769	ATPase activity, coupled to transmembrane movement of ions, rotational mechanism	MF	36	9	0.000741142	0.0614553
GO:0010638	positive regulation of organelle organization	BP	623	66	0.000763358	0.0629111
GO:0016469	proton-transporting two-sector ATPase complex	CC	51	11	0.000768826	0.0631346
GO:0009987	cellular process	BP	16968	1251	0.000786516	0.0637141
GO:0010604	positive regulation of macromolecule metabolic process	BP	3366	284	0.000779912	0.0637141
GO:0032446	protein modification by small protein conjugation	BP	906	90	0.000784835	0.0637141
GO:0001836	release of cytochrome c from mitochondria	BP	59	12	0.000787006	0.0637141
GO:0001522	pseudouridine synthesis	BP	17	6	0.000802763	0.0647609
GO:0042776	mitochondrial ATP synthesis coupled proton transport	BP	23	7	0.000809862	0.0651044
GO:0048522	positive regulation of cellular process	BP	5490	443	0.000831869	0.0664075
GO:0006605	protein targeting	BP	432	49	0.000829776	0.0664075
GO:1901698	response to nitrogen compound	BP	1089	105	0.000842639	0.0670337
GO:0071356	cellular response to tumor necrosis factor	BP	291	36	0.000848393	0.0672579
GO:0008033	tRNA processing	BP	130	20	0.000866678	0.0682353
GO:0033043	regulation of organelle organization	BP	1261	119	0.000864303	0.0682353
GO:0051248	negative regulation of protein metabolic process	BP	1188	113	0.000880026	0.0690489
GO:0097159	organic cyclic compound binding	MF	6328	504	0.000962965	0.0752986
GO:0033554	cellular response to stress	BP	2069	183	0.000981965	0.0765231
GO:0015630	microtubule cytoskeleton	CC	1192	113	0.000990552	0.0768236
GO:0140101	catalytic activity, acting on a tRNA	MF	122	19	0.000992527	0.0768236
GO:0007018	microtubule-based movement	BP	283	35	0.000998673	0.0770391
GO:0031399	regulation of protein modification process	BP	1867	167	0.0010138	0.0779437
GO:0010243	response to organonitrogen compound	BP	998	97	0.00101812	0.0780142
GO:0031248	protein acetyltransferase complex	CC	95	16	0.00103641	0.0788874
GO:1902493	acetyltransferase complex	CC	95	16	0.00103641	0.0788874
GO:0035967	cellular response to topologically incorrect protein	BP	161	23	0.00106129	0.0805139
GO:0010565	regulation of cellular ketone metabolic process	BP	181	25	0.00108173	0.0817936
GO:0006511	ubiquitin-dependent protein catabolic process	BP	620	65	0.00108844	0.0820305
GO:0022402	cell cycle process	BP	1394	129	0.00112267	0.0843326
GO:0016032	viral process	BP	833	83	0.00113276	0.0848126
GO:0036064	ciliary basal body	CC	133	20	0.001158	0.0861393
GO:0003735	structural constituent of ribosome	MF	202	27	0.00115621	0.0861393
GO:0006397	mRNA processing	BP	541	58	0.00117081	0.0868106
GO:0000287	magnesium ion binding	MF	213	28	0.00122551	0.090573
GO:0022607	cellular component assembly	BP	3116	263	0.00124317	0.0915832
GO:0005758	mitochondrial intermembrane space	CC	79	14	0.00125912	0.0924603
GO:0006469	negative regulation of protein kinase activity	BP	235	30	0.00134418	0.0983913
GO:0043632	modification-dependent macromolecule catabolic process	BP	637	66	0.00134963	0.0984758
GO:0032268	regulation of cellular protein metabolic process	BP	2679	229	0.00141182	0.099876
GO:2000736	regulation of stem cell differentiation	BP	116	18	0.00138942	0.099876
GO:0007217	tachykinin receptor signaling pathway	BP	8	4	0.00141677	0.099876
GO:0019941	modification-dependent protein catabolic process	BP	626	65	0.00138575	0.099876
GO:0000209	protein polyubiquitination	BP	310	37	0.00139784	0.099876
GO:1902042	negative regulation of extrinsic apoptotic signaling pathway via death domain receptors	BP	39	9	0.00137531	0.099876
GO:0036289	peptidyl-serine autophosphorylation	BP	8	4	0.00141677	0.099876
GO:0000931	gamma-tubulin large complex	CC	8	4	0.00141677	0.099876
GO:0008274	gamma-tubulin ring complex	CC	8	4	0.00141677	0.099876
GO:0035327	transcriptionally active chromatin	CC	25	7	0.00140056	0.099876
GO:0005869	dynactin complex	CC	8	4	0.00141677	0.099876
GO:0097193	intrinsic apoptotic signaling pathway	BP	289	35	0.00144255	0.101071
GO:0000502	proteasome complex	CC	63	12	0.00144173	0.101071
GO:0000166	nucleotide binding	MF	2125	186	0.00144711	0.101082
GO:1901265	nucleoside phosphate binding	MF	2126	186	0.00147848	0.102959
GO:0010823	negative regulation of mitochondrion organization	BP	55	11	0.00148692	0.103233
GO:0031323	regulation of cellular metabolic process	BP	6305	500	0.00150026	0.103844
GO:0060548	negative regulation of cell death	BP	1023	98	0.00152293	0.105096
GO:0048471	perinuclear region of cytoplasm	CC	711	72	0.00154252	0.106128
GO:0043543	protein acylation	BP	248	31	0.00158744	0.108648
GO:0060071	Wnt signaling pathway, planar cell polarity pathway	BP	108	17	0.00158863	0.108648
GO:0005815	microtubule organizing center	CC	736	74	0.00161808	0.110333
GO:0071456	cellular response to hypoxia	BP	207	27	0.0016638	0.113114
GO:0031325	positive regulation of cellular metabolic process	BP	3330	278	0.00167893	0.113804
GO:0090199	regulation of release of cytochrome c from mitochondria	BP	48	10	0.00174522	0.117949
GO:0062012	regulation of small molecule metabolic process	BP	459	50	0.00177173	0.119039
GO:1901983	regulation of protein acetylation	BP	73	13	0.00176999	0.119039
GO:0007346	regulation of mitotic cell cycle	BP	656	67	0.00178781	0.119768
GO:0015985	energy coupled proton transport, down electrochemical gradient	BP	26	7	0.00180013	0.119892
GO:0015986	ATP synthesis coupled proton transport	BP	26	7	0.00180013	0.119892
GO:0043069	negative regulation of programmed cell death	BP	932	90	0.00184824	0.122739
GO:0044403	symbiont process	BP	884	86	0.00187264	0.124
GO:0009893	positive regulation of metabolic process	BP	3642	301	0.00192145	0.126865
GO:0090175	regulation of establishment of planar polarity	BP	110	17	0.00194683	0.128172
GO:0042995	cell projection	CC	2178	189	0.00196204	0.128803
GO:0051539	4 iron, 4 sulfur cluster binding	MF	41	9	0.00199963	0.130896
GO:0018394	peptidyl-lysine acetylation	BP	169	23	0.00203926	0.133109
GO:0043066	negative regulation of apoptotic process	BP	911	88	0.00204732	0.133256
GO:0032269	negative regulation of cellular protein metabolic process	BP	1119	105	0.00205826	0.133588
GO:0009264	deoxyribonucleotide catabolic process	BP	20	6	0.00208992	0.134444
GO:0042574	retinal metabolic process	BP	14	5	0.00210665	0.134444
GO:0090151	establishment of protein localization to mitochondrial membrane	BP	14	5	0.00210665	0.134444
GO:0010421	hydrogen peroxide-mediated programmed cell death	BP	14	5	0.00210665	0.134444
GO:0097468	programmed cell death in response to reactive oxygen species	BP	14	5	0.00210665	0.134444
GO:0005839	proteasome core complex	CC	20	6	0.00208992	0.134444
GO:0001933	negative regulation of protein phosphorylation	BP	429	47	0.00213283	0.135582
GO:0044782	cilium organization	BP	384	43	0.00213632	0.135582
GO:0070887	cellular response to chemical stimulus	BP	3281	273	0.00224398	0.142022
GO:0030520	intracellular estrogen receptor signaling pathway	BP	58	11	0.00232653	0.146437
GO:0008023	transcription elongation factor complex	CC	58	11	0.00232653	0.146437
GO:0043279	response to alkaloid	BP	112	17	0.0023704	0.148383
GO:0016570	histone modification	BP	454	49	0.0023641	0.148383
GO:0009215	purine deoxyribonucleoside triphosphate metabolic process	BP	9	4	0.00240683	0.149439
GO:0005797	Golgi medial cisterna	CC	9	4	0.00240683	0.149439
GO:0097677	STAT family protein binding	MF	9	4	0.00240683	0.149439
GO:0044092	negative regulation of molecular function	BP	1162	108	0.00242967	0.150449
GO:0042802	identical protein binding	MF	1728	153	0.00247216	0.152668
GO:0043967	histone H4 acetylation	BP	67	12	0.00249187	0.153471
GO:0051172	negative regulation of nitrogen compound metabolic process	BP	2488	212	0.00250732	0.153597
GO:0071453	cellular response to oxygen levels	BP	234	29	0.00250635	0.153597
GO:0051726	regulation of cell cycle	BP	1213	112	0.00252287	0.153644
GO:0070925	organelle assembly	BP	845	82	0.00252821	0.153644
GO:0010821	regulation of mitochondrion organization	BP	182	24	0.00252746	0.153644
GO:0007568	aging	BP	321	37	0.00257424	0.155616
GO:0006470	protein dephosphorylation	BP	321	37	0.00257424	0.155616
GO:0000123	histone acetyltransferase complex	CC	85	14	0.00258278	0.155721
GO:0034645	cellular macromolecule biosynthetic process	BP	4961	398	0.00263781	0.158622
GO:0042326	negative regulation of phosphorylation	BP	468	50	0.00264528	0.158655
GO:0120025	plasma membrane bounded cell projection	CC	2103	182	0.00267556	0.160052
GO:0071312	cellular response to alkaloid	BP	35	8	0.00268412	0.160146
GO:0006915	apoptotic process	BP	1988	173	0.00271761	0.161647
GO:0046386	deoxyribose phosphate catabolic process	BP	21	6	0.00275162	0.161647
GO:0006123	mitochondrial electron transport, cytochrome c to oxygen	BP	21	6	0.00275162	0.161647
GO:0019646	aerobic electron transport chain	BP	21	6	0.00275162	0.161647
GO:0004298	threonine-type endopeptidase activity	MF	21	6	0.00275162	0.161647
GO:0070003	threonine-type peptidase activity	MF	21	6	0.00275162	0.161647
GO:0033673	negative regulation of kinase activity	BP	257	31	0.00277508	0.162194
GO:0033157	regulation of intracellular protein transport	BP	225	28	0.00277267	0.162194
GO:0031050	dsRNA processing	BP	51	10	0.00280788	0.163278
GO:0070918	production of small RNA involved in gene silencing by RNA	BP	51	10	0.00280788	0.163278
GO:0071242	cellular response to ammonium ion	BP	68	12	0.00283391	0.163769
GO:2001025	positive regulation of response to drug	BP	28	7	0.00285923	0.163769
GO:0090383	phagosome acidification	BP	28	7	0.00285923	0.163769
GO:0005732	small nucleolar ribonucleoprotein complex	CC	28	7	0.00285923	0.163769
GO:0005184	neuropeptide hormone activity	MF	28	7	0.00285923	0.163769
GO:0005520	insulin-like growth factor binding	MF	28	7	0.00285923	0.163769
GO:0006400	tRNA modification	BP	86	14	0.00288739	0.16497
GO:0080090	regulation of primary metabolic process	BP	6233	491	0.00296505	0.167542
GO:0001736	establishment of planar polarity	BP	124	18	0.00296263	0.167542
GO:0007164	establishment of tissue polarity	BP	124	18	0.00296263	0.167542
GO:0019882	antigen processing and presentation	BP	226	28	0.00295562	0.167542
GO:0033549	MAP kinase phosphatase activity	MF	15	5	0.00297627	0.167542
GO:0019215	intermediate filament binding	MF	15	5	0.00297627	0.167542
GO:1902750	negative regulation of cell cycle G2/M phase transition	BP	105	16	0.00301379	0.169238
GO:0043086	negative regulation of catalytic activity	BP	815	79	0.00309065	0.173129
GO:0032270	positive regulation of cellular protein metabolic process	BP	1611	143	0.00310387	0.173446
GO:0005681	spliceosomal complex	CC	185	24	0.00313478	0.174747
GO:1901699	cellular response to nitrogen compound	BP	648	65	0.00318016	0.176846
GO:0036293	response to decreased oxygen levels	BP	370	41	0.00322414	0.177171
GO:0090241	negative regulation of histone H4 acetylation	BP	5	3	0.00322467	0.177171
GO:0097368	establishment of Sertoli cell barrier	BP	5	3	0.00322467	0.177171
GO:0070545	PeBoW complex	CC	5	3	0.00322467	0.177171
GO:0002054	nucleobase binding	MF	5	3	0.00322467	0.177171
GO:0090304	nucleic acid metabolic process	BP	5735	454	0.00323317	0.177213
GO:0051171	regulation of nitrogen compound metabolic process	BP	6063	478	0.00327013	0.177567
GO:0001666	response to hypoxia	BP	359	40	0.00326144	0.177567
GO:0036294	cellular response to decreased oxygen levels	BP	217	27	0.00327062	0.177567
GO:2001242	regulation of intrinsic apoptotic signaling pathway	BP	165	22	0.00325546	0.177567
GO:0060359	response to ammonium ion	BP	135	19	0.00328562	0.177772
GO:2001236	regulation of extrinsic apoptotic signaling pathway	BP	155	21	0.00328992	0.177772
GO:0071901	negative regulation of protein serine/threonine kinase activity	BP	145	20	0.0033016	0.177984
GO:0120031	plasma membrane bounded cell projection assembly	BP	555	57	0.0033502	0.18018
GO:0071705	nitrogen compound transport	BP	2374	202	0.00339121	0.181533
GO:0030031	cell projection assembly	BP	567	58	0.00338447	0.181533
GO:0006259	DNA metabolic process	BP	1026	96	0.00341305	0.18206
GO:0016569	covalent chromatin modification	BP	474	50	0.00341695	0.18206
GO:0070482	response to oxygen levels	BP	394	43	0.00344418	0.183085
GO:0009968	negative regulation of signal transduction	BP	1313	119	0.00348949	0.185064
GO:0044283	small molecule biosynthetic process	BP	807	78	0.00352166	0.185482
GO:0032370	positive regulation of lipid transport	BP	61	11	0.00351416	0.185482
GO:0006475	internal protein amino acid acetylation	BP	166	22	0.0035072	0.185482
GO:0032868	response to insulin	BP	272	32	0.00353493	0.185754
GO:0016573	histone acetylation	BP	156	21	0.00355336	0.186295
GO:0098796	membrane protein complex	CC	1278	116	0.0037244	0.194817
GO:0033209	tumor necrosis factor-mediated signaling pathway	BP	167	22	0.00377503	0.195829
GO:0031398	positive regulation of protein ubiquitination	BP	117	17	0.00377549	0.195829
GO:0046498	S-adenosylhomocysteine metabolic process	BP	10	4	0.00378649	0.195829
GO:0030681	multimeric ribonuclease P complex	CC	10	4	0.00378649	0.195829
GO:0033204	ribonuclease P RNA binding	MF	10	4	0.00378649	0.195829
GO:0043161	proteasome-mediated ubiquitin-dependent protein catabolic process	BP	419	45	0.00380592	0.19639
GO:1901657	glycosyl compound metabolic process	BP	147	20	0.00386981	0.199239
GO:0048518	positive regulation of biological process	BP	6254	491	0.00387891	0.199259
GO:0031304	intrinsic component of mitochondrial inner membrane	CC	45	9	0.0039149	0.199764
GO:0031305	integral component of mitochondrial inner membrane	CC	45	9	0.0039149	0.199764
GO:0008138	protein tyrosine/serine/threonine phosphatase activity	MF	45	9	0.0039149	0.199764
GO:1903827	regulation of cellular protein localization	BP	524	54	0.00393479	0.200333
GO:0017038	protein import	BP	199	25	0.0039995	0.202919
GO:0006521	regulation of cellular amino acid metabolic process	BP	62	11	0.00400328	0.202919
GO:1903047	mitotic cell cycle process	BP	873	83	0.0041289	0.208824
GO:0009895	negative regulation of catabolic process	BP	308	35	0.00415382	0.209622
GO:0071347	cellular response to interleukin-1	BP	179	23	0.00425417	0.214214
GO:0048523	negative regulation of cellular process	BP	4903	391	0.00437437	0.219783
GO:0006913	nucleocytoplasmic transport	BP	343	38	0.00446773	0.223983
GO:1905330	regulation of morphogenesis of an epithelium	BP	180	23	0.00455794	0.22497
GO:0035196	production of miRNAs involved in gene silencing by miRNA	BP	46	9	0.00456597	0.22497
GO:0060271	cilium assembly	BP	366	40	0.00455475	0.22497
GO:0031145	anaphase-promoting complex-dependent catabolic process	BP	81	13	0.00454736	0.22497
GO:0010499	proteasomal ubiquitin-independent protein catabolic process	BP	23	6	0.00452859	0.22497
GO:0033177	proton-transporting two-sector ATPase complex, proton-transporting domain	CC	23	6	0.00452859	0.22497
GO:0051536	iron-sulfur cluster binding	MF	63	11	0.00454515	0.22497
GO:0051540	metal cluster binding	MF	63	11	0.00454515	0.22497
GO:1902036	regulation of hematopoietic stem cell differentiation	BP	72	12	0.00460221	0.225302
GO:0038034	signal transduction in absence of ligand	BP	72	12	0.00460221	0.225302
GO:0097192	extrinsic apoptotic signaling pathway in absence of ligand	BP	72	12	0.00460221	0.225302
GO:0044839	cell cycle G2/M phase transition	BP	266	31	0.00465168	0.227238
GO:0071418	cellular response to amine stimulus	BP	2	2	0.00506103	0.235677
GO:0052151	positive regulation by symbiont of host apoptotic process	BP	2	2	0.00506103	0.235677
GO:0060139	positive regulation of apoptotic process by virus	BP	2	2	0.00506103	0.235677
GO:2000854	positive regulation of corticosterone secretion	BP	2	2	0.00506103	0.235677
GO:0006696	ergosterol biosynthetic process	BP	2	2	0.00506103	0.235677
GO:0008204	ergosterol metabolic process	BP	2	2	0.00506103	0.235677
GO:0006788	heme oxidation	BP	2	2	0.00506103	0.235677
GO:0044463	cell projection part	CC	1467	130	0.00499717	0.235677
GO:0120038	plasma membrane bounded cell projection part	CC	1467	130	0.00499717	0.235677
GO:0005900	oncostatin-M receptor complex	CC	2	2	0.00506103	0.235677
GO:0071819	DUBm complex	CC	2	2	0.00506103	0.235677
GO:0048037	cofactor binding	MF	506	52	0.00486099	0.235677
GO:0050178	phenylpyruvate tautomerase activity	MF	2	2	0.00506103	0.235677
GO:0004392	heme oxygenase (decyclizing) activity	MF	2	2	0.00506103	0.235677
GO:0004905	type I interferon receptor activity	MF	2	2	0.00506103	0.235677
GO:0008160	protein tyrosine phosphatase activator activity	MF	2	2	0.00506103	0.235677
GO:0035870	dITP diphosphatase activity	MF	2	2	0.00506103	0.235677
GO:0000703	oxidized pyrimidine nucleobase lesion DNA N-glycosylase activity	MF	2	2	0.00506103	0.235677
GO:0032028	myosin head/neck binding	MF	2	2	0.00506103	0.235677
GO:0000215	tRNA 2'-phosphotransferase activity	MF	2	2	0.00506103	0.235677
GO:0008768	UDP-sugar diphosphatase activity	MF	2	2	0.00506103	0.235677
GO:0052856	NADHX epimerase activity	MF	2	2	0.00506103	0.235677
GO:0052857	NADPHX epimerase activity	MF	2	2	0.00506103	0.235677
GO:0018393	internal peptidyl-lysine acetylation	BP	161	21	0.00514903	0.238319
GO:0051169	nuclear transport	BP	346	38	0.00515659	0.238319
GO:0072401	signal transduction involved in DNA integrity checkpoint	BP	73	12	0.00515936	0.238319
GO:0072422	signal transduction involved in DNA damage checkpoint	BP	73	12	0.00515936	0.238319
GO:0071702	organic substance transport	BP	2791	232	0.00522279	0.24028
GO:0009166	nucleotide catabolic process	BP	182	23	0.00521979	0.24028
GO:0045648	positive regulation of erythrocyte differentiation	BP	31	7	0.00526686	0.241338
GO:1902555	endoribonuclease complex	CC	31	7	0.00526686	0.241338
GO:0060341	regulation of cellular localization	BP	906	85	0.00528871	0.241603
GO:1903829	positive regulation of cellular protein localization	BP	324	36	0.00529373	0.241603
GO:0030968	endoplasmic reticulum unfolded protein response	BP	121	17	0.00534066	0.24326
GO:0030027	lamellipodium	CC	193	24	0.005382	0.244249
GO:0001726	ruffle	CC	172	22	0.0053837	0.244249
GO:0007017	microtubule-based process	BP	748	72	0.00542859	0.245597
GO:0043232	intracellular non-membrane-bounded organelle	CC	4784	381	0.00543484	0.245597
GO:0033146	regulation of intracellular estrogen receptor signaling pathway	BP	39	8	0.00544881	0.245743
GO:0044419	interspecies interaction between organisms	BP	932	87	0.00549615	0.247392
GO:0031324	negative regulation of cellular metabolic process	BP	2650	221	0.00555236	0.248943
GO:0044257	cellular protein catabolic process	BP	773	74	0.00554747	0.248943
GO:0060218	hematopoietic stem cell differentiation	BP	83	13	0.00561923	0.249985
GO:0000050	urea cycle	BP	11	4	0.00561748	0.249985
GO:0043619	regulation of transcription from RNA polymerase II promoter in response to oxidative stress	BP	11	4	0.00561748	0.249985
GO:0000491	small nucleolar ribonucleoprotein complex assembly	BP	11	4	0.00561748	0.249985
GO:0019219	regulation of nucleobase-containing compound metabolic process	BP	4140	333	0.00564584	0.250682
GO:0032870	cellular response to hormone stimulus	BP	701	68	0.00568147	0.251776
GO:0045786	negative regulation of cell cycle	BP	641	63	0.00571989	0.252016
GO:1903706	regulation of hemopoiesis	BP	475	49	0.00571083	0.252016
GO:0016740	transferase activity	MF	2272	192	0.00569932	0.252016
GO:0001938	positive regulation of endothelial cell proliferation	BP	112	16	0.00574834	0.252784
GO:0072395	signal transduction involved in cell cycle checkpoint	BP	74	12	0.00576891	0.253202
GO:0006282	regulation of DNA repair	BP	122	17	0.00580501	0.253814
GO:0045739	positive regulation of DNA repair	BP	65	11	0.00580267	0.253814
GO:0051252	regulation of RNA metabolic process	BP	3822	309	0.005953	0.259789
GO:0045930	negative regulation of mitotic cell cycle	BP	338	37	0.00602915	0.260612
GO:0009146	purine nucleoside triphosphate catabolic process	BP	6	3	0.00610835	0.260612
GO:0009155	purine deoxyribonucleotide catabolic process	BP	6	3	0.00610835	0.260612
GO:0051607	defense response to virus	BP	238	28	0.00607855	0.260612
GO:0090316	positive regulation of intracellular protein transport	BP	153	20	0.00608089	0.260612
GO:2000618	regulation of histone H4-K16 acetylation	BP	6	3	0.00610835	0.260612
GO:0030174	regulation of DNA-dependent DNA replication initiation	BP	6	3	0.00610835	0.260612
GO:2000851	positive regulation of glucocorticoid secretion	BP	6	3	0.00610835	0.260612
GO:0035740	CD8-positive, alpha-beta T cell proliferation	BP	6	3	0.00610835	0.260612
GO:2000564	regulation of CD8-positive, alpha-beta T cell proliferation	BP	6	3	0.00610835	0.260612
GO:0072526	pyridine-containing compound catabolic process	BP	6	3	0.00610835	0.260612
GO:1905634	regulation of protein localization to chromatin	BP	6	3	0.00610835	0.260612
GO:0043228	non-membrane-bounded organelle	CC	4793	381	0.0061207	0.260653
GO:1905269	positive regulation of chromatin organization	BP	103	15	0.00615254	0.261523
GO:0010498	proteasomal protein catabolic process	BP	477	49	0.00617685	0.261586
GO:2001252	positive regulation of chromosome organization	BP	174	22	0.00616885	0.261586
GO:0051603	proteolysis involved in cellular protein catabolic process	BP	716	69	0.00623111	0.262428
GO:0010507	negative regulation of autophagy	BP	84	13	0.00622605	0.262428
GO:0006368	transcription elongation from RNA polymerase II promoter	BP	84	13	0.00622605	0.262428
GO:0042770	signal transduction in response to DNA damage	BP	133	18	0.00627438	0.263283
GO:0015078	proton transmembrane transporter activity	MF	133	18	0.00627438	0.263283
GO:1905348	endonuclease complex	CC	32	7	0.00633526	0.265351
GO:0043170	macromolecule metabolic process	BP	10507	794	0.00637358	0.265984
GO:0016788	hydrolase activity, acting on ester bonds	MF	741	71	0.00637164	0.265984
GO:0071417	cellular response to organonitrogen compound	BP	585	58	0.0065261	0.271701
GO:0090501	RNA phosphodiester bond hydrolysis	BP	154	20	0.00653431	0.271701
GO:0070555	response to interleukin-1	BP	207	25	0.00662973	0.27517
GO:0051234	establishment of localization	BP	5315	419	0.00665647	0.27578
GO:2001237	negative regulation of extrinsic apoptotic signaling pathway	BP	104	15	0.00672926	0.277291
GO:0098732	macromolecule deacylation	BP	104	15	0.00672926	0.277291
GO:0003712	transcription coregulator activity	MF	562	56	0.00672374	0.277291
GO:0045936	negative regulation of phosphate metabolic process	BP	586	58	0.00675661	0.277919
GO:0032355	response to estradiol	BP	134	18	0.00677943	0.278358
GO:0004540	ribonuclease activity	MF	114	16	0.00682084	0.279557
GO:1901532	regulation of hematopoietic progenitor cell differentiation	BP	85	13	0.00688386	0.281636
GO:0010563	negative regulation of phosphorus metabolic process	BP	587	58	0.00699399	0.285632
GO:0051348	negative regulation of transferase activity	BP	285	32	0.00706953	0.287691
GO:0034976	response to endoplasmic reticulum stress	BP	285	32	0.00706953	0.287691
GO:0009200	deoxyribonucleoside triphosphate metabolic process	BP	18	5	0.00710054	0.28844
GO:0006281	DNA repair	BP	552	55	0.00719403	0.291721
GO:1903322	positive regulation of protein modification by small protein conjugation or removal	BP	135	18	0.00731694	0.295659
GO:1902041	regulation of extrinsic apoptotic signaling pathway via death domain receptors	BP	58	10	0.00730432	0.295659
GO:0009896	positive regulation of catabolic process	BP	423	44	0.00735791	0.296791
GO:0042981	regulation of apoptotic process	BP	1587	138	0.00737183	0.296829
GO:0043067	regulation of programmed cell death	BP	1613	140	0.00742601	0.297964
GO:0080135	regulation of cellular response to stress	BP	746	71	0.00742312	0.297964
GO:0003676	nucleic acid binding	MF	4349	347	0.00747772	0.299514
GO:0016242	negative regulation of macroautophagy	BP	33	7	0.00755695	0.301633
GO:0043928	exonucleolytic nuclear-transcribed mRNA catabolic process involved in deadenylation-dependent decay	BP	33	7	0.00755695	0.301633
GO:0051179	localization	BP	6735	522	0.00757609	0.301871
GO:0008625	extrinsic apoptotic signaling pathway via death domain receptors	BP	86	13	0.00759556	0.302121
GO:1901292	nucleoside phosphate catabolic process	BP	188	23	0.00769874	0.305695
GO:0061418	regulation of transcription from RNA polymerase II promoter in response to hypoxia	BP	77	12	0.00794549	0.312136
GO:0016575	histone deacetylation	BP	77	12	0.00794549	0.312136
GO:1901298	regulation of hydrogen peroxide-mediated programmed cell death	BP	12	4	0.00795632	0.312136
GO:0001682	tRNA 5'-leader removal	BP	12	4	0.00795632	0.312136
GO:0005614	interstitial matrix	CC	12	4	0.00795632	0.312136
GO:0004859	phospholipase inhibitor activity	MF	12	4	0.00795632	0.312136
GO:0004526	ribonuclease P activity	MF	12	4	0.00795632	0.312136
GO:0034656	nucleobase-containing small molecule catabolic process	BP	50	9	0.00804742	0.31517
GO:0000377	RNA splicing, via transesterification reactions with bulged adenosine as nucleophile	BP	379	40	0.00812383	0.317078
GO:0000398	mRNA splicing, via spliceosome	BP	379	40	0.00812383	0.317078
GO:0009059	macromolecule biosynthetic process	BP	5114	403	0.00817353	0.318476
GO:0036094	small molecule binding	MF	2503	208	0.00827236	0.321779
GO:0006325	chromatin organization	BP	800	75	0.00859588	0.33064
GO:0030194	positive regulation of blood coagulation	BP	26	6	0.00860116	0.33064
GO:1900048	positive regulation of hemostasis	BP	26	6	0.00860116	0.33064
GO:0001835	blastocyst hatching	BP	26	6	0.00860116	0.33064
GO:0035188	hatching	BP	26	6	0.00860116	0.33064
GO:0071684	organism emergence from protective structure	BP	26	6	0.00860116	0.33064
GO:0033176	proton-transporting V-type ATPase complex	CC	26	6	0.00860116	0.33064
GO:0040007	growth	BP	986	90	0.00862172	0.330875
GO:0006468	protein phosphorylation	BP	1983	168	0.00872078	0.333653
GO:0030330	DNA damage response, signal transduction by p53 class mediator	BP	107	15	0.00872323	0.333653
GO:1901988	negative regulation of cell cycle phase transition	BP	267	30	0.00880967	0.335837
GO:0072332	intrinsic apoptotic signaling pathway by p53 class mediator	BP	78	12	0.00879857	0.335837
GO:0051100	negative regulation of binding	BP	169	21	0.00889943	0.338696
GO:0030705	cytoskeleton-dependent intracellular transport	BP	180	22	0.00910617	0.341459
GO:0090201	negative regulation of release of cytochrome c from mitochondria	BP	19	5	0.00908082	0.341459
GO:1901796	regulation of signal transduction by p53 class mediator	BP	180	22	0.00910617	0.341459
GO:1902176	negative regulation of oxidative stress-induced intrinsic apoptotic signaling pathway	BP	19	5	0.00908082	0.341459
GO:0042789	mRNA transcription by RNA polymerase II	BP	19	5	0.00908082	0.341459
GO:1903798	regulation of production of miRNAs involved in gene silencing by miRNA	BP	19	5	0.00908082	0.341459
GO:0002689	negative regulation of leukocyte chemotaxis	BP	19	5	0.00908082	0.341459
GO:0031690	adrenergic receptor binding	MF	19	5	0.00908082	0.341459
GO:0004653	polypeptide N-acetylgalactosaminyltransferase activity	MF	19	5	0.00908082	0.341459
GO:0008584	male gonad development	BP	138	18	0.00913905	0.342132
GO:0072523	purine-containing compound catabolic process	BP	51	9	0.00917018	0.342737
GO:0000375	RNA splicing, via transesterification reactions	BP	382	40	0.00921649	0.343907
GO:0016070	RNA metabolic process	BP	5206	409	0.00928437	0.345877
GO:0048863	stem cell differentiation	BP	257	29	0.00934793	0.347116
GO:0051052	regulation of DNA metabolic process	BP	429	44	0.00934511	0.347116
GO:1902749	regulation of cell cycle G2/M phase transition	BP	213	25	0.00942624	0.349457
GO:0005856	cytoskeleton	CC	2197	184	0.0095877	0.354869
GO:0042641	actomyosin	CC	79	12	0.00972134	0.359235
GO:0046546	development of primary male sexual characteristics	BP	139	18	0.00982136	0.362347
GO:0000086	G2/M transition of mitotic cell cycle	BP	247	28	0.00991358	0.365161
GO:1901985	positive regulation of protein acetylation	BP	43	8	0.00998526	0.367211
GO:0010760	negative regulation of macrophage chemotaxis	BP	7	3	0.0101266	0.370033
GO:1905206	positive regulation of hydrogen peroxide-induced cell death	BP	7	3	0.0101266	0.370033
GO:0070531	BRCA1-A complex	CC	7	3	0.0101266	0.370033
GO:0052739	phosphatidylserine 1-acylhydrolase activity	MF	7	3	0.0101266	0.370033
GO:0050820	positive regulation of coagulation	BP	27	6	0.0104064	0.378447
GO:0000188	inactivation of MAPK activity	BP	27	6	0.0104064	0.378447
GO:0016866	intramolecular transferase activity	MF	27	6	0.0104064	0.378447
GO:0006399	tRNA metabolic process	BP	193	23	0.0104348	0.378785
GO:0051954	positive regulation of amine transport	BP	35	7	0.0105092	0.378785
GO:0034404	nucleobase-containing small molecule biosynthetic process	BP	226	26	0.0105441	0.378785
GO:0032388	positive regulation of intracellular transport	BP	215	25	0.010548	0.378785
GO:0032801	receptor catabolic process	BP	35	7	0.0105092	0.378785
GO:0010970	transport along microtubule	BP	161	20	0.010538	0.378785
GO:0099111	microtubule-based transport	BP	161	20	0.010538	0.378785
GO:0000291	nuclear-transcribed mRNA catabolic process, exonucleolytic	BP	35	7	0.0105092	0.378785
GO:0019627	urea metabolic process	BP	13	4	0.0108533	0.385521
GO:0090239	regulation of histone H4 acetylation	BP	13	4	0.0108533	0.385521
GO:0009162	deoxyribonucleoside monophosphate metabolic process	BP	13	4	0.0108533	0.385521
GO:2001034	positive regulation of double-strand break repair via nonhomologous end joining	BP	13	4	0.0108533	0.385521
GO:0008253	5'-nucleotidase activity	MF	13	4	0.0108533	0.385521
GO:0009982	pseudouridine synthase activity	MF	13	4	0.0108533	0.385521
GO:0017017	MAP kinase tyrosine/serine/threonine phosphatase activity	MF	13	4	0.0108533	0.385521
GO:0038061	NIK/NF-kappaB signaling	BP	183	22	0.0109516	0.388409
GO:0008380	RNA splicing	BP	469	47	0.0111152	0.393601
GO:0032869	cellular response to insulin stimulus	BP	216	25	0.0111481	0.393709
GO:0004857	enzyme inhibitor activity	MF	375	39	0.0111526	0.393709
GO:0070498	interleukin-1-mediated signaling pathway	BP	100	14	0.0111738	0.39385
GO:0034097	response to cytokine	BP	1211	107	0.0112158	0.394725
GO:0042273	ribosomal large subunit biogenesis	BP	71	11	0.0112622	0.395751
GO:0001738	morphogenesis of a polarized epithelium	BP	141	18	0.0113078	0.396741
GO:0070848	response to growth factor	BP	736	69	0.0113802	0.397326
GO:0031061	negative regulation of histone methylation	BP	20	5	0.0114111	0.397326
GO:0045277	respiratory chain complex IV	CC	20	5	0.0114111	0.397326
GO:0035145	exon-exon junction complex	CC	20	5	0.0114111	0.397326
GO:0001091	RNA polymerase II basal transcription factor binding	MF	20	5	0.0114111	0.397326
GO:0048511	rhythmic process	BP	295	32	0.0114653	0.397402
GO:0006195	purine nucleotide catabolic process	BP	44	8	0.0114623	0.397402
GO:0090382	phagosome maturation	BP	44	8	0.0114623	0.397402
GO:1905268	negative regulation of chromatin organization	BP	62	10	0.011647	0.403089
GO:0032386	regulation of intracellular transport	BP	423	43	0.0116701	0.40328
GO:0033238	regulation of cellular amine metabolic process	BP	81	12	0.0117905	0.404887
GO:0051054	positive regulation of DNA metabolic process	BP	228	26	0.0117371	0.404887
GO:0042073	intraciliary transport	BP	53	9	0.0117659	0.404887
GO:0001510	RNA methylation	BP	81	12	0.0117905	0.404887
GO:0044430	cytoskeletal part	CC	1688	144	0.011805	0.404887
GO:0065009	regulation of molecular function	BP	2989	243	0.0118371	0.40538
GO:0050790	regulation of catalytic activity	BP	2328	193	0.0119131	0.407373
GO:0009725	response to hormone	BP	987	89	0.0121102	0.413496
GO:1903008	organelle disassembly	BP	101	14	0.0121482	0.414178
GO:0010648	negative regulation of cell communication	BP	1419	123	0.0121729	0.414405
GO:0033572	transferrin transport	BP	36	7	0.012264	0.416268
GO:0008180	COP9 signalosome	CC	36	7	0.012264	0.416268
GO:0044389	ubiquitin-like protein ligase binding	MF	308	33	0.012319	0.417515
GO:0006810	transport	BP	5190	406	0.0124722	0.418375
GO:0035456	response to interferon-beta	BP	28	6	0.0124648	0.418375
GO:0071168	protein localization to chromatin	BP	28	6	0.0124648	0.418375
GO:0015935	small ribosomal subunit	CC	72	11	0.0124632	0.418375
GO:0004129	cytochrome-c oxidase activity	MF	28	6	0.0124648	0.418375
GO:0015002	heme-copper terminal oxidase activity	MF	28	6	0.0124648	0.418375
GO:0016676	oxidoreductase activity, acting on a heme group of donors, oxygen as acceptor	MF	28	6	0.0124648	0.418375
GO:0019079	viral genome replication	BP	122	16	0.0128191	0.429385
GO:0010941	regulation of cell death	BP	1736	147	0.013986	0.432044
GO:1905954	positive regulation of lipid localization	BP	82	12	0.0129442	0.432044
GO:0010557	positive regulation of macromolecule biosynthetic process	BP	1880	158	0.0141987	0.432044
GO:0023057	negative regulation of signaling	BP	1423	123	0.0132072	0.432044
GO:0046128	purine ribonucleoside metabolic process	BP	73	11	0.0137591	0.432044
GO:0032091	negative regulation of protein binding	BP	103	14	0.014294	0.432044
GO:0035357	peroxisome proliferator activated receptor signaling pathway	BP	21	5	0.0141172	0.432044
GO:0009124	nucleoside monophosphate biosynthetic process	BP	208	24	0.0131548	0.432044
GO:0035455	response to interferon-alpha	BP	21	5	0.0141172	0.432044
GO:0036473	cell death in response to oxidative stress	BP	93	13	0.0143387	0.432044
GO:0002478	antigen processing and presentation of exogenous peptide antigen	BP	175	21	0.0129625	0.432044
GO:0051595	response to methylglyoxal	BP	3	2	0.0144637	0.432044
GO:0044111	development involved in symbiotic interaction	BP	3	2	0.0144637	0.432044
GO:0043627	response to estrogen	BP	73	11	0.0137591	0.432044
GO:0071941	nitrogen cycle metabolic process	BP	14	4	0.014352	0.432044
GO:0036499	PERK-mediated unfolded protein response	BP	21	5	0.0141172	0.432044
GO:0010972	negative regulation of G2/M transition of mitotic cell cycle	BP	93	13	0.0143387	0.432044
GO:0072425	signal transduction involved in G2 DNA damage checkpoint	BP	14	4	0.014352	0.432044
GO:0044533	positive regulation of apoptotic process in other organism	BP	3	2	0.0144637	0.432044
GO:0052042	positive regulation by symbiont of host programmed cell death	BP	3	2	0.0144637	0.432044
GO:0052330	positive regulation by organism of programmed cell death in other organism involved in symbiotic interaction	BP	3	2	0.0144637	0.432044
GO:0052501	positive regulation by organism of apoptotic process in other organism involved in symbiotic interaction	BP	3	2	0.0144637	0.432044
GO:0060154	cellular process regulating host cell cycle in response to virus	BP	3	2	0.0144637	0.432044
GO:0042771	intrinsic apoptotic signaling pathway in response to DNA damage by p53 class mediator	BP	45	8	0.0130941	0.432044
GO:0006476	protein deacetylation	BP	93	13	0.0143387	0.432044
GO:0035601	protein deacylation	BP	103	14	0.014294	0.432044
GO:0043316	cytotoxic T cell degranulation	BP	3	2	0.0144637	0.432044
GO:0070920	regulation of production of small RNA involved in gene silencing by RNA	BP	21	5	0.0141172	0.432044
GO:0043984	histone H4-K16 acetylation	BP	21	5	0.0141172	0.432044
GO:0071314	cellular response to cocaine	BP	3	2	0.0144637	0.432044
GO:0046782	regulation of viral transcription	BP	64	10	0.0144395	0.432044
GO:0061110	dense core granule biogenesis	BP	3	2	0.0144637	0.432044
GO:2000705	regulation of dense core granule biogenesis	BP	3	2	0.0144637	0.432044
GO:0035684	helper T cell extravasation	BP	3	2	0.0144637	0.432044
GO:0060465	pharynx development	BP	3	2	0.0144637	0.432044
GO:0033962	cytoplasmic mRNA processing body assembly	BP	21	5	0.0141172	0.432044
GO:0016128	phytosteroid metabolic process	BP	3	2	0.0144637	0.432044
GO:0016129	phytosteroid biosynthetic process	BP	3	2	0.0144637	0.432044
GO:1904880	response to hydrogen sulfide	BP	3	2	0.0144637	0.432044
GO:0031937	positive regulation of chromatin silencing	BP	14	4	0.014352	0.432044
GO:0046066	dGDP metabolic process	BP	3	2	0.0144637	0.432044
GO:1905335	regulation of aggrephagy	BP	3	2	0.0144637	0.432044
GO:1905337	positive regulation of aggrephagy	BP	3	2	0.0144637	0.432044
GO:1901069	guanosine-containing compound catabolic process	BP	3	2	0.0144637	0.432044
GO:0000470	maturation of LSU-rRNA	BP	21	5	0.0141172	0.432044
GO:0007468	regulation of rhodopsin gene expression	BP	3	2	0.0144637	0.432044
GO:0003383	apical constriction	BP	3	2	0.0144637	0.432044
GO:0016108	tetraterpenoid metabolic process	BP	3	2	0.0144637	0.432044
GO:0016116	carotenoid metabolic process	BP	3	2	0.0144637	0.432044
GO:1904046	negative regulation of vascular endothelial growth factor production	BP	3	2	0.0144637	0.432044
GO:0045204	MAPK export from nucleus	BP	3	2	0.0144637	0.432044
GO:0060830	ciliary receptor clustering involved in smoothened signaling pathway	BP	3	2	0.0144637	0.432044
GO:0044375	regulation of peroxisome size	BP	3	2	0.0144637	0.432044
GO:2000619	negative regulation of histone H4-K16 acetylation	BP	3	2	0.0144637	0.432044
GO:0080009	mRNA methylation	BP	14	4	0.014352	0.432044
GO:0006742	NADP catabolic process	BP	3	2	0.0144637	0.432044
GO:0019364	pyridine nucleotide catabolic process	BP	3	2	0.0144637	0.432044
GO:0031984	organelle subcompartment	CC	1711	145	0.0142358	0.432044
GO:0016604	nuclear body	CC	778	72	0.013088	0.432044
GO:0005777	peroxisome	CC	134	17	0.0143717	0.432044
GO:0042579	microbody	CC	134	17	0.0143717	0.432044
GO:0043296	apical junction complex	CC	143	18	0.0129672	0.432044
GO:0032592	integral component of mitochondrial membrane	CC	73	11	0.0137591	0.432044
GO:0005744	TIM23 mitochondrial import inner membrane translocase complex	CC	14	4	0.014352	0.432044
GO:1990498	mitotic spindle microtubule	CC	3	2	0.0144637	0.432044
GO:0005588	collagen type V trimer	CC	3	2	0.0144637	0.432044
GO:0005697	telomerase holoenzyme complex	CC	21	5	0.0141172	0.432044
GO:1905286	serine-type peptidase complex	CC	3	2	0.0144637	0.432044
GO:0030677	ribonuclease P complex	CC	14	4	0.014352	0.432044
GO:0017076	purine nucleotide binding	MF	1891	159	0.0136988	0.432044
GO:0042393	histone binding	MF	197	23	0.0131475	0.432044
GO:0004521	endoribonuclease activity	MF	64	10	0.0144395	0.432044
GO:0002060	purine nucleobase binding	MF	3	2	0.0144637	0.432044
GO:0004860	protein kinase inhibitor activity	MF	63	10	0.012987	0.432044
GO:0000293	ferric-chelate reductase activity	MF	3	2	0.0144637	0.432044
GO:0004167	dopachrome isomerase activity	MF	3	2	0.0144637	0.432044
GO:0016862	intramolecular oxidoreductase activity, interconverting keto- and enol-groups	MF	3	2	0.0144637	0.432044
GO:0004924	oncostatin-M receptor activity	MF	3	2	0.0144637	0.432044
GO:0050816	phosphothreonine residue binding	MF	3	2	0.0144637	0.432044
GO:0036402	proteasome-activating ATPase activity	MF	3	2	0.0144637	0.432044
GO:0004744	retinal isomerase activity	MF	3	2	0.0144637	0.432044
GO:0010698	acetyltransferase activator activity	MF	3	2	0.0144637	0.432044
GO:0106006	microtubule cortical anchor activity	MF	3	2	0.0144637	0.432044
GO:0008299	isoprenoid biosynthetic process	BP	29	6	0.0147927	0.44015
GO:2000036	regulation of stem cell population maintenance	BP	29	6	0.0147927	0.44015
GO:0016675	oxidoreductase activity, acting on a heme group of donors	MF	29	6	0.0147927	0.44015
GO:1904813	ficolin-1-rich granule lumen	CC	124	16	0.0148251	0.440541
GO:0001047	core promoter binding	MF	55	9	0.0148738	0.441417
GO:0035556	intracellular signal transduction	BP	2952	239	0.0149568	0.443107
GO:0000165	MAPK cascade	BP	958	86	0.0149694	0.443107
GO:0012501	programmed cell death	BP	2132	177	0.0150332	0.444421
GO:0016311	dephosphorylation	BP	478	47	0.0152838	0.444679
GO:0043903	regulation of symbiosis, encompassing mutualism through parasitism	BP	222	25	0.0153523	0.444679
GO:0006081	cellular aldehyde metabolic process	BP	74	11	0.0151542	0.444679
GO:0072331	signal transduction by p53 class mediator	BP	267	29	0.0152669	0.444679
GO:2000848	positive regulation of corticosteroid hormone secretion	BP	8	3	0.0153525	0.444679
GO:2000427	positive regulation of apoptotic cell clearance	BP	8	3	0.0153525	0.444679
GO:2001040	positive regulation of cellular response to drug	BP	8	3	0.0153525	0.444679
GO:0097384	cellular lipid biosynthetic process	BP	8	3	0.0153525	0.444679
GO:0071169	establishment of protein localization to chromatin	BP	8	3	0.0153525	0.444679
GO:0045039	protein import into mitochondrial inner membrane	BP	8	3	0.0153525	0.444679
GO:0005929	cilium	CC	611	58	0.0151997	0.444679
GO:0098573	intrinsic component of mitochondrial membrane	CC	74	11	0.0151542	0.444679
GO:0036396	RNA N6-methyladenosine methyltransferase complex	CC	8	3	0.0153525	0.444679
GO:0045293	mRNA editing complex	CC	8	3	0.0153525	0.444679
GO:0016723	oxidoreductase activity, oxidizing metal ions, NAD or NADP as acceptor	MF	8	3	0.0153525	0.444679
GO:0031995	insulin-like growth factor II binding	MF	8	3	0.0153525	0.444679
GO:0003777	microtubule motor activity	MF	84	12	0.0155082	0.448622
GO:0048002	antigen processing and presentation of peptide antigen	BP	189	22	0.0155399	0.448971
GO:0016887	ATPase activity	MF	384	39	0.0159303	0.459673
GO:0051187	cofactor catabolic process	BP	65	10	0.0160098	0.460805
GO:0072665	protein localization to vacuole	BP	65	10	0.0160098	0.460805
GO:0051098	regulation of binding	BP	373	38	0.0164153	0.466615
GO:0006656	phosphatidylcholine biosynthetic process	BP	38	7	0.0163898	0.466615
GO:0009615	response to virus	BP	326	34	0.0162817	0.466615
GO:0030522	intracellular receptor signaling pathway	BP	280	30	0.0164146	0.466615
GO:1901987	regulation of cell cycle phase transition	BP	480	47	0.016365	0.466615
GO:1901990	regulation of mitotic cell cycle phase transition	BP	444	44	0.0163279	0.466615
GO:0048009	insulin-like growth factor receptor signaling pathway	BP	38	7	0.0163898	0.466615
GO:0015682	ferric iron transport	BP	38	7	0.0163898	0.466615
GO:0072512	trivalent inorganic cation transport	BP	38	7	0.0163898	0.466615
GO:0006611	protein export from nucleus	BP	179	21	0.0164067	0.466615
GO:0048585	negative regulation of response to stimulus	BP	1693	143	0.0164603	0.466736
GO:0003774	motor activity	MF	136	17	0.0164594	0.466736
GO:1901653	cellular response to peptide	BP	385	39	0.0165505	0.468712
GO:1903201	regulation of oxidative stress-induced cell death	BP	75	11	0.016653	0.470451
GO:0003725	double-stranded RNA binding	MF	75	11	0.016653	0.470451
GO:0140096	catalytic activity, acting on a protein	MF	2165	179	0.0167646	0.473021
GO:0090263	positive regulation of canonical Wnt signaling pathway	BP	147	18	0.0168576	0.475062
GO:0031146	SCF-dependent proteasomal ubiquitin-dependent protein catabolic process	BP	95	13	0.0169241	0.476348
GO:0016197	endosomal transport	BP	224	25	0.0170048	0.478034
GO:0031503	protein-containing complex localization	BP	281	30	0.0171686	0.481207
GO:2001032	regulation of double-strand break repair via nonhomologous end joining	BP	22	5	0.0172227	0.481207
GO:0005753	mitochondrial proton-transporting ATP synthase complex	CC	22	5	0.0172227	0.481207
GO:0046961	proton-transporting ATPase activity, rotational mechanism	MF	22	5	0.0172227	0.481207
GO:0070034	telomerase RNA binding	MF	22	5	0.0172227	0.481207
GO:0035639	purine ribonucleoside triphosphate binding	MF	1813	152	0.0172863	0.482396
GO:0010586	miRNA metabolic process	BP	30	6	0.017406	0.484556
GO:0036442	proton-exporting ATPase activity	MF	30	6	0.017406	0.484556
GO:0019829	cation-transporting ATPase activity	MF	66	10	0.0177033	0.491637
GO:0008173	RNA methyltransferase activity	MF	66	10	0.0177033	0.491637
GO:0010038	response to metal ion	BP	364	37	0.018275	0.498932
GO:2001020	regulation of response to DNA damage stimulus	BP	214	24	0.018085	0.498932
GO:0009109	coenzyme catabolic process	BP	15	4	0.0184886	0.498932
GO:0046434	organophosphate catabolic process	BP	248	27	0.018215	0.498932
GO:0042278	purine nucleoside metabolic process	BP	76	11	0.0182597	0.498932
GO:0031054	pre-miRNA processing	BP	15	4	0.0184886	0.498932
GO:1901991	negative regulation of mitotic cell cycle phase transition	BP	248	27	0.018215	0.498932
GO:0045727	positive regulation of translation	BP	127	16	0.0182805	0.498932
GO:0006303	double-strand break repair via nonhomologous end joining	BP	86	12	0.0184389	0.498932
GO:0098840	protein transport along microtubule	BP	15	4	0.0184886	0.498932
GO:0099118	microtubule-based protein transport	BP	15	4	0.0184886	0.498932
GO:2001185	regulation of CD8-positive, alpha-beta T cell activation	BP	15	4	0.0184886	0.498932
GO:0042983	amyloid precursor protein biosynthetic process	BP	15	4	0.0184886	0.498932
GO:0042984	regulation of amyloid precursor protein biosynthetic process	BP	15	4	0.0184886	0.498932
GO:0070603	SWI/SNF superfamily-type complex	CC	76	11	0.0182597	0.498932
GO:0030117	membrane coat	CC	96	13	0.0183422	0.498932
GO:0048475	coated membrane	CC	96	13	0.0183422	0.498932
GO:0005779	integral component of peroxisomal membrane	CC	15	4	0.0184886	0.498932
GO:0031231	intrinsic component of peroxisomal membrane	CC	15	4	0.0184886	0.498932
GO:0031301	integral component of organelle membrane	CC	214	24	0.018085	0.498932
GO:0030684	preribosome	CC	76	11	0.0182597	0.498932
GO:0035097	histone methyltransferase complex	CC	86	12	0.0184389	0.498932
GO:0008252	nucleotidase activity	MF	15	4	0.0184886	0.498932
GO:0019208	phosphatase regulator activity	MF	96	13	0.0183422	0.498932
GO:0031300	intrinsic component of organelle membrane	CC	237	26	0.0185203	0.499199
GO:0043434	response to peptide hormone	BP	436	43	0.018764	0.505094
GO:0072595	maintenance of protein localization in organelle	BP	39	7	0.0187831	0.505094
GO:0010822	positive regulation of mitochondrion organization	BP	117	15	0.0189117	0.507956
GO:0072666	establishment of protein localization to vacuole	BP	48	8	0.0190047	0.509857
GO:0043281	regulation of cysteine-type endopeptidase activity involved in apoptotic process	BP	215	24	0.019032	0.509992
GO:0044770	cell cycle phase transition	BP	631	59	0.019103	0.511296
GO:0031396	regulation of protein ubiquitination	BP	204	23	0.0192237	0.513924
GO:0046661	male sex differentiation	BP	160	19	0.0193253	0.516039
GO:0023014	signal transduction by protein phosphorylation	BP	969	86	0.019414	0.516479
GO:0006338	chromatin remodeling	BP	182	21	0.0194319	0.516479
GO:0019884	antigen processing and presentation of exogenous antigen	BP	182	21	0.0194319	0.516479
GO:0030426	growth cone	CC	171	20	0.0194251	0.516479
GO:0019210	kinase inhibitor activity	MF	67	10	0.0195251	0.517156
GO:0022853	active ion transmembrane transporter activity	MF	67	10	0.0195251	0.517156
GO:0042625	ATPase coupled ion transmembrane transporter activity	MF	67	10	0.0195251	0.517156
GO:0031401	positive regulation of protein modification process	BP	1237	107	0.0195778	0.517952
GO:0030030	cell projection organization	BP	1534	130	0.0196794	0.520041
GO:0032259	methylation	BP	366	37	0.0197292	0.520757
GO:0043167	ion binding	MF	6218	478	0.019768	0.521178
GO:2000779	regulation of double-strand break repair	BP	77	11	0.0199787	0.524923
GO:0090502	RNA phosphodiester bond hydrolysis, endonucleolytic	BP	77	11	0.0199787	0.524923
GO:0000288	nuclear-transcribed mRNA catabolic process, deadenylation-dependent decay	BP	77	11	0.0199787	0.524923
GO:0009154	purine ribonucleotide catabolic process	BP	31	6	0.0203194	0.532044
GO:2000781	positive regulation of double-strand break repair	BP	31	6	0.0203194	0.532044
GO:1902230	negative regulation of intrinsic apoptotic signaling pathway in response to DNA damage	BP	31	6	0.0203194	0.532044
GO:0051168	nuclear export	BP	194	22	0.0204214	0.534105
GO:0009127	purine nucleoside monophosphate biosynthetic process	BP	183	21	0.0205312	0.535753
GO:0009168	purine ribonucleoside monophosphate biosynthetic process	BP	183	21	0.0205312	0.535753
GO:0030120	vesicle coat	CC	58	9	0.0206124	0.537258
GO:0051254	positive regulation of RNA metabolic process	BP	1706	143	0.0207191	0.537757
GO:1902254	negative regulation of intrinsic apoptotic signaling pathway by p53 class mediator	BP	23	5	0.0207489	0.537757
GO:0016578	histone deubiquitination	BP	23	5	0.0207489	0.537757
GO:0045259	proton-transporting ATP synthase complex	CC	23	5	0.0207489	0.537757
GO:0022884	macromolecule transmembrane transporter activity	MF	23	5	0.0207489	0.537757
GO:0043414	macromolecule methylation	BP	309	32	0.0211257	0.546905
GO:0002686	negative regulation of leukocyte migration	BP	49	8	0.0213408	0.550608
GO:0061912	selective autophagy	BP	49	8	0.0213408	0.550608
GO:1990090	cellular response to nerve growth factor stimulus	BP	49	8	0.0213408	0.550608
GO:0031124	mRNA 3'-end processing	BP	98	13	0.0214446	0.552664
GO:0072347	response to anesthetic	BP	78	11	0.0218143	0.553141
GO:0043409	negative regulation of MAPK cascade	BP	184	21	0.0216781	0.553141
GO:0006152	purine nucleoside catabolic process	BP	9	3	0.0218253	0.553141
GO:0009204	deoxyribonucleoside triphosphate catabolic process	BP	9	3	0.0218253	0.553141
GO:0046130	purine ribonucleoside catabolic process	BP	9	3	0.0218253	0.553141
GO:0033143	regulation of intracellular steroid hormone receptor signaling pathway	BP	78	11	0.0218143	0.553141
GO:0030433	ubiquitin-dependent ERAD pathway	BP	78	11	0.0218143	0.553141
GO:0043407	negative regulation of MAP kinase activity	BP	78	11	0.0218143	0.553141
GO:1903147	negative regulation of autophagy of mitochondrion	BP	9	3	0.0218253	0.553141
GO:1902459	positive regulation of stem cell population maintenance	BP	9	3	0.0218253	0.553141
GO:0000492	box C/D snoRNP assembly	BP	9	3	0.0218253	0.553141
GO:0061617	MICOS complex	CC	9	3	0.0218253	0.553141
GO:0099511	voltage-gated calcium channel activity involved in regulation of cytosolic calcium levels	MF	9	3	0.0218253	0.553141
GO:0000774	adenyl-nucleotide exchange factor activity	MF	9	3	0.0218253	0.553141
GO:0008970	phospholipase A1 activity	MF	9	3	0.0218253	0.553141
GO:0010035	response to inorganic substance	BP	562	53	0.0219143	0.554782
GO:0019221	cytokine-mediated signaling pathway	BP	798	72	0.0220801	0.558364
GO:0008134	transcription factor binding	MF	661	61	0.0221692	0.559999
GO:0031330	negative regulation of cellular catabolic process	BP	264	28	0.0224305	0.565975
GO:0048589	developmental growth	BP	674	62	0.0225333	0.567944
GO:0010389	regulation of G2/M transition of mitotic cell cycle	BP	196	22	0.0226782	0.570967
GO:0008286	insulin receptor signaling pathway	BP	141	17	0.0227067	0.571057
GO:0044772	mitotic cell cycle phase transition	BP	588	55	0.022864	0.573369
GO:2000756	regulation of peptidyl-lysine acetylation	BP	59	9	0.0228379	0.573369
GO:0044450	microtubule organizing center part	CC	185	21	0.0228737	0.573369
GO:2000027	regulation of animal organ morphogenesis	BP	253	27	0.0229471	0.573954
GO:0005875	microtubule associated complex	CC	152	18	0.0229294	0.573954
GO:0016114	terpenoid biosynthetic process	BP	16	4	0.0232922	0.578166
GO:1902166	negative regulation of intrinsic apoptotic signaling pathway in response to DNA damage by p53 class mediator	BP	16	4	0.0232922	0.578166
GO:0061684	chaperone-mediated autophagy	BP	16	4	0.0232922	0.578166
GO:0099116	tRNA 5'-end processing	BP	16	4	0.0232922	0.578166
GO:0098799	outer mitochondrial membrane protein complex	CC	16	4	0.0232922	0.578166
GO:0071004	U2-type prespliceosome	CC	16	4	0.0232922	0.578166
GO:0071010	prespliceosome	CC	16	4	0.0232922	0.578166
GO:0007623	circadian rhythm	BP	208	23	0.0235708	0.580678
GO:0009261	ribonucleotide catabolic process	BP	32	6	0.0235465	0.580678
GO:0050792	regulation of viral process	BP	208	23	0.0235708	0.580678
GO:1901661	quinone metabolic process	BP	32	6	0.0235465	0.580678
GO:0051721	protein phosphatase 2A binding	MF	32	6	0.0235465	0.580678
GO:0071855	neuropeptide receptor binding	MF	32	6	0.0235465	0.580678
GO:0030291	protein serine/threonine kinase inhibitor activity	MF	32	6	0.0235465	0.580678
GO:0071345	cellular response to cytokine stimulus	BP	1118	97	0.0236421	0.581808
GO:0019901	protein kinase binding	MF	651	60	0.0236721	0.581923
GO:0030193	regulation of blood coagulation	BP	79	11	0.0237705	0.582466
GO:1903312	negative regulation of mRNA metabolic process	BP	79	11	0.0237705	0.582466
GO:0042590	antigen processing and presentation of exogenous peptide antigen via MHC class I	BP	79	11	0.0237705	0.582466
GO:0009156	ribonucleoside monophosphate biosynthetic process	BP	197	22	0.0238763	0.584021
GO:0010639	negative regulation of organelle organization	BP	395	39	0.0238849	0.584021
GO:1903320	regulation of protein modification by small protein conjugation or removal	BP	231	25	0.0239201	0.584258
GO:0010564	regulation of cell cycle process	BP	789	71	0.0241132	0.587721
GO:0043168	anion binding	MF	2773	223	0.0241031	0.587721
GO:1901362	organic cyclic compound biosynthetic process	BP	4500	351	0.0243219	0.592177
GO:0045935	positive regulation of nucleobase-containing compound metabolic process	BP	1899	157	0.0243514	0.592266
GO:1900078	positive regulation of cellular response to insulin stimulus	BP	24	5	0.0247143	0.600455
GO:0006006	glucose metabolic process	BP	209	23	0.0247677	0.601115
GO:0044438	microbody part	CC	100	13	0.0249224	0.602955
GO:0044439	peroxisomal part	CC	100	13	0.0249224	0.602955
GO:0004725	protein tyrosine phosphatase activity	MF	100	13	0.0249224	0.602955
GO:0030518	intracellular steroid hormone receptor signaling pathway	BP	132	16	0.0253692	0.613115
GO:0008022	protein C-terminus binding	MF	187	21	0.0254163	0.613608
GO:0010948	negative regulation of cell cycle process	BP	361	36	0.0254843	0.6146
GO:0031058	positive regulation of histone modification	BP	90	12	0.025516	0.614718
GO:0018205	peptidyl-lysine modification	BP	397	39	0.025621	0.616291
GO:0030427	site of polarized growth	CC	176	20	0.0256351	0.616291
GO:0120036	plasma membrane bounded cell projection organization	BP	1497	126	0.0258037	0.619694
GO:1900046	regulation of hemostasis	BP	80	11	0.0258514	0.620191
GO:1901652	response to peptide	BP	520	49	0.0270341	0.62778
GO:0002244	hematopoietic progenitor cell differentiation	BP	166	19	0.0272241	0.62778
GO:0009891	positive regulation of biosynthetic process	BP	2025	166	0.0273776	0.62778
GO:0010628	positive regulation of gene expression	BP	2012	165	0.0274603	0.62778
GO:0034622	cellular protein-containing complex assembly	BP	1175	101	0.0265398	0.62778
GO:0071363	cellular response to growth factor stimulus	BP	706	64	0.0271531	0.62778
GO:0045639	positive regulation of myeloid cell differentiation	BP	91	12	0.0275589	0.62778
GO:0048146	positive regulation of fibroblast proliferation	BP	51	8	0.0266083	0.62778
GO:0001907	killing by symbiont of host cells	BP	4	2	0.0275652	0.62778
GO:0044004	disruption by symbiont of host cell	BP	4	2	0.0275652	0.62778
GO:0051443	positive regulation of ubiquitin-protein transferase activity	BP	33	6	0.0270998	0.62778
GO:0071985	multivesicular body sorting pathway	BP	33	6	0.0270998	0.62778
GO:0019086	late viral transcription	BP	4	2	0.0275652	0.62778
GO:0009137	purine nucleoside diphosphate catabolic process	BP	4	2	0.0275652	0.62778
GO:0009181	purine ribonucleoside diphosphate catabolic process	BP	4	2	0.0275652	0.62778
GO:0018076	N-terminal peptidyl-lysine acetylation	BP	4	2	0.0275652	0.62778
GO:2000852	regulation of corticosterone secretion	BP	4	2	0.0275652	0.62778
GO:0015743	malate transport	BP	4	2	0.0275652	0.62778
GO:0071423	malate transmembrane transport	BP	4	2	0.0275652	0.62778
GO:0046070	dGTP metabolic process	BP	4	2	0.0275652	0.62778
GO:0000720	pyrimidine dimer repair by nucleotide-excision repair	BP	4	2	0.0275652	0.62778
GO:0071733	transcriptional activation by promoter-enhancer looping	BP	4	2	0.0275652	0.62778
GO:0090202	gene looping	BP	4	2	0.0275652	0.62778
GO:0090579	dsDNA loop formation	BP	4	2	0.0275652	0.62778
GO:0009182	purine deoxyribonucleoside diphosphate metabolic process	BP	4	2	0.0275652	0.62778
GO:0038165	oncostatin-M-mediated signaling pathway	BP	4	2	0.0275652	0.62778
GO:0010701	positive regulation of norepinephrine secretion	BP	4	2	0.0275652	0.62778
GO:1902304	positive regulation of potassium ion export	BP	4	2	0.0275652	0.62778
GO:1903766	positive regulation of potassium ion export across plasma membrane	BP	4	2	0.0275652	0.62778
GO:0021914	negative regulation of smoothened signaling pathway involved in ventral spinal cord patterning	BP	4	2	0.0275652	0.62778
GO:0010793	regulation of mRNA export from nucleus	BP	4	2	0.0275652	0.62778
GO:0031590	wybutosine metabolic process	BP	4	2	0.0275652	0.62778
GO:0031591	wybutosine biosynthetic process	BP	4	2	0.0275652	0.62778
GO:0002943	tRNA dihydrouridine synthesis	BP	4	2	0.0275652	0.62778
GO:0043328	protein transport to vacuole involved in ubiquitin-dependent protein catabolic process via the multivesicular body sorting pathway	BP	4	2	0.0275652	0.62778
GO:0035720	intraciliary anterograde transport	BP	4	2	0.0275652	0.62778
GO:0032447	protein urmylation	BP	4	2	0.0275652	0.62778
GO:0099738	cell cortex region	CC	42	7	0.0274088	0.62778
GO:0032555	purine ribonucleotide binding	MF	1878	155	0.0265028	0.62778
GO:0047696	beta-adrenergic receptor kinase activity	MF	4	2	0.0275652	0.62778
GO:0043021	ribonucleoprotein complex binding	MF	133	16	0.0270048	0.62778
GO:0004082	bisphosphoglycerate mutase activity	MF	4	2	0.0275652	0.62778
GO:0004619	phosphoglycerate mutase activity	MF	4	2	0.0275652	0.62778
GO:0097200	cysteine-type endopeptidase activity involved in execution phase of apoptosis	MF	4	2	0.0275652	0.62778
GO:0015140	malate transmembrane transporter activity	MF	4	2	0.0275652	0.62778
GO:0008330	protein tyrosine/threonine phosphatase activity	MF	4	2	0.0275652	0.62778
GO:0004045	aminoacyl-tRNA hydrolase activity	MF	4	2	0.0275652	0.62778
GO:0008440	inositol-1,4,5-trisphosphate 3-kinase activity	MF	4	2	0.0275652	0.62778
GO:0004839	ubiquitin activating enzyme activity	MF	4	2	0.0275652	0.62778
GO:0098519	nucleotide phosphatase activity, acting on free nucleotides	MF	4	2	0.0275652	0.62778
GO:0017150	tRNA dihydrouridine synthase activity	MF	4	2	0.0275652	0.62778
GO:0008219	cell death	BP	2264	184	0.0277232	0.629689
GO:0051817	modification of morphology or physiology of other organism involved in symbiotic interaction	BP	112	14	0.0277315	0.629689
GO:0032553	ribonucleotide binding	MF	1894	156	0.0277237	0.629689
GO:0048306	calcium-dependent protein binding	MF	61	9	0.0277942	0.630489
GO:0032204	regulation of telomere maintenance	BP	81	11	0.028061	0.635282
GO:2001021	negative regulation of response to DNA damage stimulus	BP	81	11	0.028061	0.635282
GO:0009116	nucleoside metabolic process	BP	123	15	0.028349	0.64117
GO:0035335	peptidyl-tyrosine dephosphorylation	BP	102	13	0.0287993	0.644356
GO:0048521	negative regulation of behavior	BP	17	4	0.0287844	0.644356
GO:0046500	S-adenosylmethionine metabolic process	BP	17	4	0.0287844	0.644356
GO:1903209	positive regulation of oxidative stress-induced cell death	BP	17	4	0.0287844	0.644356
GO:0098588	bounding membrane of organelle	CC	2081	170	0.0287186	0.644356
GO:0033178	proton-transporting two-sector ATPase complex, catalytic domain	CC	17	4	0.0287844	0.644356
GO:0016471	vacuolar proton-transporting V-type ATPase complex	CC	17	4	0.0287844	0.644356
GO:0030554	adenyl nucleotide binding	MF	1542	129	0.0286212	0.644356
GO:0048038	quinone binding	MF	17	4	0.0287844	0.644356
GO:0055102	lipase inhibitor activity	MF	17	4	0.0287844	0.644356
GO:0004549	tRNA-specific ribonuclease activity	MF	17	4	0.0287844	0.644356
GO:1990089	response to nerve growth factor	BP	52	8	0.0295539	0.648003
GO:2000425	regulation of apoptotic cell clearance	BP	10	3	0.0295562	0.648003
GO:0009299	mRNA transcription	BP	25	5	0.029135	0.648003
GO:1900101	regulation of endoplasmic reticulum unfolded protein response	BP	25	5	0.029135	0.648003
GO:2000271	positive regulation of fibroblast apoptotic process	BP	10	3	0.0295562	0.648003
GO:2000833	positive regulation of steroid hormone secretion	BP	10	3	0.0295562	0.648003
GO:0034770	histone H4-K20 methylation	BP	10	3	0.0295562	0.648003
GO:0032509	endosome transport via multivesicular body sorting pathway	BP	25	5	0.029135	0.648003
GO:0043471	regulation of cellular carbohydrate catabolic process	BP	10	3	0.0295562	0.648003
GO:0034350	regulation of glial cell apoptotic process	BP	10	3	0.0295562	0.648003
GO:2000849	regulation of glucocorticoid secretion	BP	10	3	0.0295562	0.648003
GO:0000338	protein deneddylation	BP	10	3	0.0295562	0.648003
GO:1901033	positive regulation of response to reactive oxygen species	BP	10	3	0.0295562	0.648003
GO:0051307	meiotic chromosome separation	BP	25	5	0.029135	0.648003
GO:2000628	regulation of miRNA metabolic process	BP	10	3	0.0295562	0.648003
GO:0006285	base-excision repair, AP site formation	BP	10	3	0.0295562	0.648003
GO:0016559	peroxisome fission	BP	10	3	0.0295562	0.648003
GO:0097346	INO80-type complex	CC	25	5	0.029135	0.648003
GO:0033179	proton-transporting V-type ATPase, V0 domain	CC	10	3	0.0295562	0.648003
GO:0016791	phosphatase activity	MF	270	28	0.0290247	0.648003
GO:0046790	virion binding	MF	10	3	0.0295562	0.648003
GO:0043200	response to amino acid	BP	113	14	0.0296593	0.64964
GO:0019319	hexose biosynthetic process	BP	92	12	0.0297179	0.650304
GO:0005802	trans-Golgi network	CC	236	25	0.0300654	0.657279
GO:0018193	peptidyl-amino acid modification	BP	1259	107	0.0301612	0.658558
GO:0051101	regulation of DNA binding	BP	124	15	0.0302101	0.658558
GO:0008637	apoptotic mitochondrial changes	BP	124	15	0.0302101	0.658558
GO:0031589	cell-substrate adhesion	BP	354	35	0.0304685	0.663559
GO:0006508	proteolysis	BP	1874	154	0.0306149	0.666113
GO:1901658	glycosyl compound catabolic process	BP	43	7	0.0307967	0.668799
GO:0008631	intrinsic apoptotic signaling pathway in response to oxidative stress	BP	43	7	0.0307967	0.668799
GO:0002009	morphogenesis of an epithelium	BP	537	50	0.0310395	0.670978
GO:0009164	nucleoside catabolic process	BP	34	6	0.0309903	0.670978
GO:0036474	cell death in response to hydrogen peroxide	BP	34	6	0.0309903	0.670978
GO:0004674	protein serine/threonine kinase activity	MF	439	42	0.0310434	0.670978
GO:0016891	endoribonuclease activity, producing 5'-phosphomonoesters	MF	34	6	0.0309903	0.670978
GO:0001935	endothelial cell proliferation	BP	191	21	0.0311417	0.672466
GO:0034654	nucleobase-containing compound biosynthetic process	BP	4278	333	0.0312465	0.674095
GO:0042325	regulation of phosphorylation	BP	1614	134	0.0320114	0.689947
GO:0045851	pH reduction	BP	53	8	0.0327162	0.703813
GO:0035065	regulation of histone acetylation	BP	53	8	0.0327162	0.703813
GO:0010810	regulation of cell-substrate adhesion	BP	215	23	0.0329546	0.708276
GO:0007167	enzyme linked receptor protein signaling pathway	BP	1045	90	0.0333664	0.715855
GO:0071383	cellular response to steroid hormone stimulus	BP	250	26	0.0333697	0.715855
GO:0032155	cell division site part	CC	63	9	0.0334611	0.717144
GO:0035265	organ growth	BP	204	22	0.0336721	0.720991
GO:0051186	cofactor metabolic process	BP	602	55	0.0337544	0.721405
GO:0071375	cellular response to peptide hormone stimulus	BP	321	32	0.0337373	0.721405
GO:1901701	cellular response to oxygen-containing compound	BP	1136	97	0.0339576	0.725073
GO:0030515	snoRNA binding	MF	26	5	0.034024	0.725813
GO:0018130	heterocycle biosynthetic process	BP	4341	337	0.0342561	0.729211
GO:0051592	response to calcium ion	BP	148	17	0.0342787	0.729211
GO:0051668	localization within membrane	BP	148	17	0.0342787	0.729211
GO:0000726	non-recombinational repair	BP	94	12	0.0343972	0.731052
GO:0018023	peptidyl-lysine trimethylation	BP	44	7	0.0344546	0.731593
GO:0045637	regulation of myeloid cell differentiation	BP	251	26	0.0348048	0.735924
GO:1902165	regulation of intrinsic apoptotic signaling pathway in response to DNA damage by p53 class mediator	BP	18	4	0.0349798	0.735924
GO:0031065	positive regulation of histone deacetylation	BP	18	4	0.0349798	0.735924
GO:0009048	dosage compensation by inactivation of X chromosome	BP	18	4	0.0349798	0.735924
GO:0006743	ubiquinone metabolic process	BP	18	4	0.0349798	0.735924
GO:0002098	tRNA wobble uridine modification	BP	18	4	0.0349798	0.735924
GO:0070064	proline-rich region binding	MF	18	4	0.0349798	0.735924
GO:0004721	phosphoprotein phosphatase activity	MF	182	20	0.0349551	0.735924
GO:0046933	proton-transporting ATP synthase activity, rotational mechanism	MF	18	4	0.0349798	0.735924
GO:0016854	racemase and epimerase activity	MF	18	4	0.0349798	0.735924
GO:0004518	nuclease activity	MF	205	22	0.0352861	0.741687
GO:0050818	regulation of coagulation	BP	84	11	0.0354991	0.743436
GO:0009206	purine ribonucleoside triphosphate biosynthetic process	BP	171	19	0.0354888	0.743436
GO:0045185	maintenance of protein location	BP	105	13	0.0354121	0.743436
GO:0017053	transcriptional repressor complex	CC	84	11	0.0354991	0.743436
GO:1903508	positive regulation of nucleic acid-templated transcription	BP	1621	134	0.0358962	0.750945
GO:0006754	ATP biosynthetic process	BP	160	18	0.0359231	0.750945
GO:0007569	cell aging	BP	116	14	0.0360295	0.751998
GO:0019900	kinase binding	MF	730	65	0.0360392	0.751998
GO:0043393	regulation of protein binding	BP	217	23	0.0360913	0.752401
GO:0051338	regulation of transferase activity	BP	972	84	0.0362081	0.754149
GO:0004519	endonuclease activity	MF	127	15	0.036331	0.756021
GO:1902680	positive regulation of RNA biosynthetic process	BP	1622	134	0.0364805	0.758444
GO:0036498	IRE1-mediated unfolded protein response	BP	64	9	0.0365737	0.759003
GO:0043297	apical junction assembly	BP	64	9	0.0365737	0.759003
GO:0001932	regulation of protein phosphorylation	BP	1465	122	0.0366235	0.75935
GO:0031328	positive regulation of cellular biosynthetic process	BP	1992	162	0.0368599	0.763559
GO:2000147	positive regulation of cell motility	BP	568	52	0.0369247	0.764211
GO:0009145	purine nucleoside triphosphate biosynthetic process	BP	172	19	0.0373424	0.772158
GO:0046390	ribose phosphate biosynthetic process	BP	300	30	0.0374482	0.773648
GO:0003924	GTPase activity	MF	324	32	0.0376435	0.776982
GO:0030335	positive regulation of cell migration	BP	544	50	0.0377963	0.777144
GO:0019438	aromatic compound biosynthetic process	BP	4351	337	0.0380531	0.777144
GO:0035567	non-canonical Wnt signaling pathway	BP	150	17	0.0382644	0.777144
GO:0031123	RNA 3'-end processing	BP	150	17	0.0382644	0.777144
GO:0051573	negative regulation of histone H3-K9 methylation	BP	11	3	0.0385333	0.777144
GO:0072321	chaperone-mediated protein transport	BP	11	3	0.0385333	0.777144
GO:0045899	positive regulation of RNA polymerase II transcriptional preinitiation complex assembly	BP	11	3	0.0385333	0.777144
GO:0035933	glucocorticoid secretion	BP	11	3	0.0385333	0.777144
GO:0072683	T cell extravasation	BP	11	3	0.0385333	0.777144
GO:2001241	positive regulation of extrinsic apoptotic signaling pathway in absence of ligand	BP	11	3	0.0385333	0.777144
GO:1905383	protein localization to presynapse	BP	11	3	0.0385333	0.777144
GO:0032060	bleb assembly	BP	11	3	0.0385333	0.777144
GO:0070933	histone H4 deacetylation	BP	11	3	0.0385333	0.777144
GO:0030422	production of siRNA involved in RNA interference	BP	11	3	0.0385333	0.777144
GO:0018095	protein polyglutamylation	BP	11	3	0.0385333	0.777144
GO:0098791	Golgi subcompartment	CC	859	75	0.0378332	0.777144
GO:0016607	nuclear speck	CC	397	38	0.0384173	0.777144
GO:0000276	mitochondrial proton-transporting ATP synthase complex, coupling factor F(o)	CC	11	3	0.0385333	0.777144
GO:0048156	tau protein binding	MF	45	7	0.0383894	0.777144
GO:0001094	TFIID-class transcription factor complex binding	MF	11	3	0.0385333	0.777144
GO:0008429	phosphatidylethanolamine binding	MF	11	3	0.0385333	0.777144
GO:0001046	core promoter sequence-specific DNA binding	MF	45	7	0.0383894	0.777144
GO:0070181	small ribosomal subunit rRNA binding	MF	11	3	0.0385333	0.777144
GO:0047429	nucleoside-triphosphate diphosphatase activity	MF	11	3	0.0385333	0.777144
GO:0016859	cis-trans isomerase activity	MF	45	7	0.0383894	0.777144
GO:0043295	glutathione binding	MF	11	3	0.0385333	0.777144
GO:0043687	post-translational protein modification	BP	361	35	0.0388799	0.783446
GO:0051240	positive regulation of multicellular organismal process	BP	1811	148	0.0392093	0.788146
GO:0006396	RNA processing	BP	1456	121	0.0392258	0.788146
GO:0023056	positive regulation of signaling	BP	1851	151	0.0394228	0.788146
GO:1902175	regulation of oxidative stress-induced intrinsic apoptotic signaling pathway	BP	27	5	0.0393916	0.788146
GO:0060259	regulation of feeding behavior	BP	27	5	0.0393916	0.788146
GO:0006730	one-carbon metabolic process	BP	27	5	0.0393916	0.788146
GO:0002479	antigen processing and presentation of exogenous peptide antigen via MHC class I, TAP-dependent	BP	75	10	0.0393039	0.788146
GO:0032482	Rab protein signal transduction	BP	75	10	0.0393039	0.788146
GO:0030990	intraciliary transport particle	CC	27	5	0.0393916	0.788146
GO:0045893	positive regulation of transcription, DNA-templated	BP	1535	127	0.0394771	0.788544
GO:0042304	regulation of fatty acid biosynthetic process	BP	55	8	0.0397144	0.789155
GO:0070830	bicellular tight junction assembly	BP	55	8	0.0397144	0.789155
GO:0043113	receptor clustering	BP	55	8	0.0397144	0.789155
GO:0002474	antigen processing and presentation of peptide antigen via MHC class I	BP	96	12	0.0395779	0.789155
GO:0032154	cleavage furrow	CC	55	8	0.0397144	0.789155
GO:0005871	kinesin complex	CC	55	8	0.0397144	0.789155
GO:0071392	cellular response to estradiol stimulus	BP	36	6	0.0398205	0.789893
GO:0000154	rRNA modification	BP	36	6	0.0398205	0.789893
GO:0072657	protein localization to membrane	BP	621	56	0.0399901	0.792571
GO:0031625	ubiquitin protein ligase binding	MF	290	29	0.040211	0.796261
GO:1903708	positive regulation of hemopoiesis	BP	185	20	0.0404613	0.799835
GO:0101002	ficolin-1-rich granule	CC	185	20	0.0404613	0.799835
GO:0010605	negative regulation of macromolecule metabolic process	BP	3314	260	0.0415953	0.811751
GO:0080134	regulation of response to stress	BP	1645	135	0.0426339	0.811751
GO:0009967	positive regulation of signal transduction	BP	1685	138	0.0429375	0.811751
GO:0010647	positive regulation of cell communication	BP	1844	150	0.0432308	0.811751
GO:0009152	purine ribonucleotide biosynthetic process	BP	280	28	0.043191	0.811751
GO:0120192	tight junction assembly	BP	56	8	0.0435607	0.811751
GO:0009217	purine deoxyribonucleoside triphosphate catabolic process	BP	5	2	0.0437923	0.811751
GO:0033628	regulation of cell adhesion mediated by integrin	BP	46	7	0.0426073	0.811751
GO:0046060	dATP metabolic process	BP	5	2	0.0437923	0.811751
GO:0001678	cellular glucose homeostasis	BP	152	17	0.042576	0.811751
GO:0006167	AMP biosynthetic process	BP	5	2	0.0437923	0.811751
GO:0009411	response to UV	BP	141	16	0.043032	0.811751
GO:0010952	positive regulation of peptidase activity	BP	197	21	0.0414731	0.811751
GO:0072656	maintenance of protein location in mitochondrion	BP	5	2	0.0437923	0.811751
GO:1903202	negative regulation of oxidative stress-induced cell death	BP	56	8	0.0435607	0.811751
GO:0009435	NAD biosynthetic process	BP	56	8	0.0435607	0.811751
GO:0006984	ER-nucleus signaling pathway	BP	46	7	0.0426073	0.811751
GO:0006977	DNA damage response, signal transduction by p53 class mediator resulting in cell cycle arrest	BP	56	8	0.0435607	0.811751
GO:0033133	positive regulation of glucokinase activity	BP	5	2	0.0437923	0.811751
GO:0052150	modulation by symbiont of host apoptotic process	BP	5	2	0.0437923	0.811751
GO:0072733	response to staurosporine	BP	5	2	0.0437923	0.811751
GO:0072734	cellular response to staurosporine	BP	5	2	0.0437923	0.811751
GO:0007096	regulation of exit from mitosis	BP	19	4	0.0418861	0.811751
GO:0008628	hormone-mediated apoptotic signaling pathway	BP	5	2	0.0437923	0.811751
GO:0035934	corticosterone secretion	BP	5	2	0.0437923	0.811751
GO:0051464	positive regulation of cortisol secretion	BP	5	2	0.0437923	0.811751
GO:0000380	alternative mRNA splicing, via spliceosome	BP	76	10	0.0424924	0.811751
GO:0016074	snoRNA metabolic process	BP	19	4	0.0418861	0.811751
GO:0060406	positive regulation of penile erection	BP	5	2	0.0437923	0.811751
GO:1900409	positive regulation of cellular response to oxidative stress	BP	19	4	0.0418861	0.811751
GO:1901300	positive regulation of hydrogen peroxide-mediated programmed cell death	BP	5	2	0.0437923	0.811751
GO:0048254	snoRNA localization	BP	5	2	0.0437923	0.811751
GO:0045338	farnesyl diphosphate metabolic process	BP	5	2	0.0437923	0.811751
GO:0009438	methylglyoxal metabolic process	BP	5	2	0.0437923	0.811751
GO:0034471	ncRNA 5'-end processing	BP	19	4	0.0418861	0.811751
GO:0045040	protein import into mitochondrial outer membrane	BP	5	2	0.0437923	0.811751
GO:0031204	posttranslational protein targeting to membrane, translocation	BP	5	2	0.0437923	0.811751
GO:0022614	membrane to membrane docking	BP	5	2	0.0437923	0.811751
GO:0000738	DNA catabolic process, exonucleolytic	BP	5	2	0.0437923	0.811751
GO:0035617	stress granule disassembly	BP	5	2	0.0437923	0.811751
GO:1902267	regulation of polyamine transmembrane transport	BP	5	2	0.0437923	0.811751
GO:0061086	negative regulation of histone H3-K27 methylation	BP	5	2	0.0437923	0.811751
GO:0071922	regulation of cohesin loading	BP	5	2	0.0437923	0.811751
GO:0061551	trigeminal ganglion development	BP	5	2	0.0437923	0.811751
GO:1900113	negative regulation of histone H3-K9 trimethylation	BP	5	2	0.0437923	0.811751
GO:2000197	regulation of ribonucleoprotein complex localization	BP	5	2	0.0437923	0.811751
GO:0048209	regulation of vesicle targeting, to, from or within Golgi	BP	5	2	0.0437923	0.811751
GO:0036481	intrinsic apoptotic signaling pathway in response to hydrogen peroxide	BP	5	2	0.0437923	0.811751
GO:0006567	threonine catabolic process	BP	5	2	0.0437923	0.811751
GO:0019518	L-threonine catabolic process to glycine	BP	5	2	0.0437923	0.811751
GO:0034227	tRNA thio-modification	BP	5	2	0.0437923	0.811751
GO:0044441	ciliary part	CC	462	43	0.0430952	0.811751
GO:0031045	dense core granule	CC	19	4	0.0418861	0.811751
GO:0030118	clathrin coat	CC	46	7	0.0426073	0.811751
GO:0005813	centrosome	CC	510	47	0.0413256	0.811751
GO:0043034	costamere	CC	19	4	0.0418861	0.811751
GO:0005770	late endosome	CC	256	26	0.0426852	0.811751
GO:0000938	GARP complex	CC	5	2	0.0437923	0.811751
GO:1990745	EARP complex	CC	5	2	0.0437923	0.811751
GO:0005899	insulin receptor complex	CC	5	2	0.0437923	0.811751
GO:0032783	ELL-EAF complex	CC	5	2	0.0437923	0.811751
GO:0001401	mitochondrial sorting and assembly machinery complex	CC	5	2	0.0437923	0.811751
GO:0000125	PCAF complex	CC	5	2	0.0437923	0.811751
GO:0097255	R2TP complex	CC	5	2	0.0437923	0.811751
GO:0035658	Mon1-Ccz1 complex	CC	5	2	0.0437923	0.811751
GO:0042719	mitochondrial intermembrane space protein transporter complex	CC	5	2	0.0437923	0.811751
GO:0005524	ATP binding	MF	1473	122	0.0418489	0.811751
GO:0016453	C-acetyltransferase activity	MF	5	2	0.0437923	0.811751
GO:0051287	NAD binding	MF	56	8	0.0435607	0.811751
GO:0031694	alpha-2A adrenergic receptor binding	MF	5	2	0.0437923	0.811751
GO:0016500	protein-hormone receptor activity	MF	19	4	0.0418861	0.811751
GO:0070063	RNA polymerase binding	MF	76	10	0.0424924	0.811751
GO:0004904	interferon receptor activity	MF	5	2	0.0437923	0.811751
GO:0051766	inositol trisphosphate kinase activity	MF	5	2	0.0437923	0.811751
GO:0000702	oxidized base lesion DNA N-glycosylase activity	MF	5	2	0.0437923	0.811751
GO:0008379	thioredoxin peroxidase activity	MF	5	2	0.0437923	0.811751
GO:0015288	porin activity	MF	5	2	0.0437923	0.811751
GO:0035091	phosphatidylinositol binding	MF	245	25	0.044054	0.815942
GO:0071013	catalytic step 2 spliceosome	CC	87	11	0.0442233	0.818417
GO:0045934	negative regulation of nucleobase-containing compound metabolic process	BP	1490	123	0.0445799	0.824302
GO:0051253	negative regulation of RNA metabolic process	BP	1359	113	0.0446133	0.824302
GO:0006979	response to oxidative stress	BP	451	42	0.0448076	0.824568
GO:0043243	positive regulation of protein complex disassembly	BP	37	6	0.0447753	0.824568
GO:0031076	embryonic camera-type eye development	BP	37	6	0.0447753	0.824568
GO:0050691	regulation of defense response to virus by host	BP	37	6	0.0447753	0.824568
GO:0042162	telomeric DNA binding	MF	37	6	0.0447753	0.824568
GO:0034250	positive regulation of cellular amide metabolic process	BP	153	17	0.0448579	0.82483
GO:0070371	ERK1 and ERK2 cascade	BP	317	31	0.0449726	0.826277
GO:0097367	carbohydrate derivative binding	MF	2219	178	0.0450314	0.826695
GO:0042730	fibrinolysis	BP	28	5	0.0452452	0.828628
GO:0044295	axonal growth cone	CC	28	5	0.0452452	0.828628
GO:0070461	SAGA-type complex	CC	28	5	0.0452452	0.828628
GO:0046364	monosaccharide biosynthetic process	BP	98	12	0.0452822	0.828642
GO:0010675	regulation of cellular carbohydrate metabolic process	BP	142	16	0.0454301	0.830023
GO:0007034	vacuolar transport	BP	142	16	0.0454301	0.830023
GO:0001936	regulation of endothelial cell proliferation	BP	176	19	0.0454694	0.83008
GO:0044440	endosomal part	CC	526	48	0.0455804	0.831443
GO:0007166	cell surface receptor signaling pathway	BP	3052	240	0.0456256	0.831605
GO:0006950	response to stress	BP	4110	318	0.04578	0.832433
GO:0051276	chromosome organization	BP	1230	103	0.0458137	0.832433
GO:1901224	positive regulation of NIK/NF-kappaB signaling	BP	77	10	0.0458526	0.832433
GO:1902911	protein kinase complex	CC	109	13	0.0458268	0.832433
GO:0015030	Cajal body	CC	77	10	0.0458526	0.832433
GO:0000785	chromatin	CC	564	51	0.0462228	0.838488
GO:0009142	nucleoside triphosphate biosynthetic process	BP	188	20	0.0465752	0.844212
GO:0008206	bile acid metabolic process	BP	47	7	0.0471136	0.849937
GO:0045646	regulation of erythrocyte differentiation	BP	47	7	0.0471136	0.849937
GO:2001239	regulation of extrinsic apoptotic signaling pathway in absence of ligand	BP	47	7	0.0471136	0.849937
GO:0001725	stress fiber	CC	67	9	0.0470816	0.849937
GO:0097517	contractile actin filament bundle	CC	67	9	0.0470816	0.849937
GO:0019212	phosphatase inhibitor activity	MF	47	7	0.0471136	0.849937
GO:0008150	biological_process	BP	18670	1346	0.0513338	0.852289
GO:0016192	vesicle-mediated transport	BP	2107	167	0.070785	0.852289
GO:0009892	negative regulation of metabolic process	BP	3549	276	0.0508871	0.852289
GO:0009966	regulation of signal transduction	BP	3170	246	0.0684499	0.852289
GO:0048519	negative regulation of biological process	BP	5869	445	0.0539578	0.852289
GO:0052547	regulation of peptidase activity	BP	452	41	0.0653026	0.852289
GO:0052548	regulation of endopeptidase activity	BP	425	39	0.0616879	0.852289
GO:0042221	response to chemical	BP	4797	368	0.0476341	0.852289
GO:0040017	positive regulation of locomotion	BP	598	53	0.0576172	0.852289
GO:0051272	positive regulation of cellular component movement	BP	585	52	0.0571158	0.852289
GO:0001101	response to acid chemical	BP	343	33	0.0478889	0.852289
GO:1901700	response to oxygen-containing compound	BP	1637	133	0.0563118	0.852289
GO:0006520	cellular amino acid metabolic process	BP	366	34	0.0671937	0.852289
GO:0019752	carboxylic acid metabolic process	BP	1083	90	0.0679187	0.852289
GO:0032880	regulation of protein localization	BP	1014	85	0.0635431	0.852289
GO:0044282	small molecule catabolic process	BP	445	41	0.0538275	0.852289
GO:0061041	regulation of wound healing	BP	148	16	0.0618249	0.852289
GO:0007584	response to nutrient	BP	219	22	0.0642989	0.852289
GO:0065003	protein-containing complex assembly	BP	1971	159	0.0482063	0.852289
GO:0006366	transcription by RNA polymerase II	BP	2818	221	0.0589752	0.852289
GO:0097659	nucleic acid-templated transcription	BP	3716	286	0.0697667	0.852289
GO:0001558	regulation of cell growth	BP	416	39	0.0474598	0.852289
GO:0002520	immune system development	BP	985	83	0.0601482	0.852289
GO:0007169	transmembrane receptor protein tyrosine kinase signaling pathway	BP	719	63	0.0502806	0.852289
GO:0010811	positive regulation of cell-substrate adhesion	BP	121	14	0.0487361	0.852289
GO:0016049	cell growth	BP	484	44	0.0563626	0.852289
GO:0019220	regulation of phosphate metabolic process	BP	1816	147	0.0512532	0.852289
GO:0030177	positive regulation of Wnt signaling pathway	BP	179	19	0.0523473	0.852289
GO:0034446	substrate adhesion-dependent cell spreading	BP	100	12	0.0515298	0.852289
GO:0035690	cellular response to drug	BP	369	35	0.0505211	0.852289
GO:0040008	regulation of growth	BP	679	60	0.0481193	0.852289
GO:0043408	regulation of MAPK cascade	BP	768	67	0.0481463	0.852289
GO:0045766	positive regulation of angiogenesis	BP	204	21	0.0564545	0.852289
GO:0048534	hematopoietic or lymphoid organ development	BP	929	79	0.0555474	0.852289
GO:0048729	tissue morphogenesis	BP	670	58	0.0697341	0.852289
GO:0051174	regulation of phosphorus metabolic process	BP	1818	147	0.0527337	0.852289
GO:0060560	developmental growth involved in morphogenesis	BP	235	24	0.0473374	0.852289
GO:0070372	regulation of ERK1 and ERK2 cascade	BP	300	29	0.0576052	0.852289
GO:1901216	positive regulation of neuron death	BP	94	11	0.0700019	0.852289
GO:1902532	negative regulation of intracellular signal transduction	BP	566	50	0.0664716	0.852289
GO:1901137	carbohydrate derivative biosynthetic process	BP	773	67	0.0536653	0.852289
GO:0002685	regulation of leukocyte migration	BP	196	20	0.0660671	0.852289
GO:0006164	purine nucleotide biosynthetic process	BP	300	29	0.0576052	0.852289
GO:0009165	nucleotide biosynthetic process	BP	386	36	0.0584357	0.852289
GO:0009260	ribonucleotide biosynthetic process	BP	293	28	0.0685248	0.852289
GO:0072522	purine-containing compound biosynthetic process	BP	313	30	0.0593169	0.852289
GO:1901293	nucleoside phosphate biosynthetic process	BP	390	36	0.0657401	0.852289
GO:0045717	negative regulation of fatty acid biosynthetic process	BP	22	4	0.0668556	0.852289
GO:0001649	osteoblast differentiation	BP	225	23	0.0508847	0.852289
GO:0046470	phosphatidylcholine metabolic process	BP	83	10	0.0697716	0.852289
GO:0120193	tight junction organization	BP	60	8	0.0613561	0.852289
GO:0001701	in utero embryonic development	BP	373	35	0.0572223	0.852289
GO:0009135	purine nucleoside diphosphate metabolic process	BP	138	15	0.0663913	0.852289
GO:0009179	purine ribonucleoside diphosphate metabolic process	BP	138	15	0.0663913	0.852289
GO:0009201	ribonucleoside triphosphate biosynthetic process	BP	177	19	0.0476856	0.852289
GO:0045778	positive regulation of ossification	BP	90	11	0.0543142	0.852289
GO:0043900	regulation of multi-organism process	BP	405	37	0.0707327	0.852289
GO:0008406	gonad development	BP	217	22	0.059374	0.852289
GO:0044319	wound healing, spreading of cells	BP	31	5	0.0657544	0.852289
GO:0050679	positive regulation of epithelial cell proliferation	BP	206	21	0.061358	0.852289
GO:0090505	epiboly involved in wound healing	BP	31	5	0.0657544	0.852289
GO:0009143	nucleoside triphosphate catabolic process	BP	13	3	0.0600873	0.852289
GO:0033627	cell adhesion mediated by integrin	BP	68	9	0.0509868	0.852289
GO:0002688	regulation of leukocyte chemotaxis	BP	114	13	0.0616118	0.852289
GO:1902473	regulation of protein localization to synapse	BP	21	4	0.0578314	0.852289
GO:0071826	ribonucleoprotein complex subunit organization	BP	291	28	0.0640722	0.852289
GO:0035264	multicellular organism growth	BP	146	16	0.0559688	0.852289
GO:0033500	carbohydrate homeostasis	BP	242	24	0.0622627	0.852289
GO:0042593	glucose homeostasis	BP	241	24	0.0599501	0.852289
GO:0071384	cellular response to corticosteroid stimulus	BP	61	8	0.0664221	0.852289
GO:0071385	cellular response to glucocorticoid stimulus	BP	58	8	0.0519696	0.852289
GO:1901550	regulation of endothelial cell development	BP	13	3	0.0600873	0.852289
GO:1903140	regulation of establishment of endothelial barrier	BP	13	3	0.0600873	0.852289
GO:0035304	regulation of protein dephosphorylation	BP	139	15	0.0697642	0.852289
GO:0032230	positive regulation of synaptic transmission, GABAergic	BP	12	3	0.0487256	0.852289
GO:2000116	regulation of cysteine-type endopeptidase activity	BP	239	24	0.0555081	0.852289
GO:0033044	regulation of chromosome organization	BP	342	32	0.0685523	0.852289
GO:0034644	cellular response to UV	BP	82	10	0.065327	0.852289
GO:1900180	regulation of protein localization to nucleus	BP	116	13	0.0688318	0.852289
GO:1900407	regulation of cellular response to oxidative stress	BP	88	11	0.0474316	0.852289
GO:2001251	negative regulation of chromosome organization	BP	146	16	0.0559688	0.852289
GO:0003108	negative regulation of the force of heart contraction by chemical signal	BP	1	1	0.0711636	0.852289
GO:0060828	regulation of canonical Wnt signaling pathway	BP	286	28	0.0538426	0.852289
GO:0010950	positive regulation of endopeptidase activity	BP	178	19	0.0499779	0.852289
GO:0046628	positive regulation of insulin receptor signaling pathway	BP	22	4	0.0668556	0.852289
GO:2001238	positive regulation of extrinsic apoptotic signaling pathway	BP	49	7	0.057008	0.852289
GO:0046822	regulation of nucleocytoplasmic transport	BP	104	12	0.0657212	0.852289
GO:0002030	inhibitory G protein-coupled receptor phosphorylation	BP	1	1	0.0711636	0.852289
GO:1904323	regulation of inhibitory G protein-coupled receptor phosphorylation	BP	1	1	0.0711636	0.852289
GO:1904325	positive regulation of inhibitory G protein-coupled receptor phosphorylation	BP	1	1	0.0711636	0.852289
GO:0060008	Sertoli cell differentiation	BP	20	4	0.0495049	0.852289
GO:0019510	S-adenosylhomocysteine catabolic process	BP	1	1	0.0711636	0.852289
GO:0009136	purine nucleoside diphosphate biosynthetic process	BP	6	2	0.0626342	0.852289
GO:0009180	purine ribonucleoside diphosphate biosynthetic process	BP	6	2	0.0626342	0.852289
GO:0009188	ribonucleoside diphosphate biosynthetic process	BP	6	2	0.0626342	0.852289
GO:0010761	fibroblast migration	BP	39	6	0.0557911	0.852289
GO:0031929	TOR signaling	BP	125	14	0.0609215	0.852289
GO:0032069	regulation of nuclease activity	BP	22	4	0.0668556	0.852289
GO:0032873	negative regulation of stress-activated MAPK cascade	BP	50	7	0.0624021	0.852289
GO:0046329	negative regulation of JNK cascade	BP	38	6	0.0500976	0.852289
GO:0060709	glycogen cell differentiation involved in embryonic placenta development	BP	1	1	0.0711636	0.852289
GO:0070303	negative regulation of stress-activated protein kinase signaling cascade	BP	50	7	0.0624021	0.852289
GO:0100002	negative regulation of protein kinase activity by protein phosphorylation	BP	1	1	0.0711636	0.852289
GO:1900408	negative regulation of cellular response to oxidative stress	BP	57	8	0.0476445	0.852289
GO:1902883	negative regulation of response to oxidative stress	BP	59	8	0.0565393	0.852289
GO:0006906	vesicle fusion	BP	94	11	0.0700019	0.852289
GO:0006094	gluconeogenesis	BP	89	11	0.0507944	0.852289
GO:0006061	sorbitol biosynthetic process	BP	1	1	0.0711636	0.852289
GO:0019401	alditol biosynthetic process	BP	6	2	0.0626342	0.852289
GO:0019406	hexitol biosynthetic process	BP	1	1	0.0711636	0.852289
GO:0043280	positive regulation of cysteine-type endopeptidase activity involved in apoptotic process	BP	132	15	0.0484428	0.852289
GO:0036503	ERAD pathway	BP	100	12	0.0515298	0.852289
GO:0090317	negative regulation of intracellular protein transport	BP	41	6	0.0682997	0.852289
GO:0051451	myoblast migration	BP	13	3	0.0600873	0.852289
GO:0006900	vesicle budding from membrane	BP	102	12	0.058338	0.852289
GO:0006308	DNA catabolic process	BP	41	6	0.0682997	0.852289
GO:0050760	negative regulation of thymidylate synthase biosynthetic process	BP	1	1	0.0711636	0.852289
GO:0070534	protein K63-linked ubiquitination	BP	50	7	0.0624021	0.852289
GO:0016556	mRNA modification	BP	22	4	0.0668556	0.852289
GO:0043489	RNA stabilization	BP	50	7	0.0624021	0.852289
GO:1902275	regulation of chromatin organization	BP	185	19	0.0682408	0.852289
GO:1902369	negative regulation of RNA catabolic process	BP	59	8	0.0565393	0.852289
GO:0043525	positive regulation of neuron apoptotic process	BP	57	8	0.0476445	0.852289
GO:0051452	intracellular pH reduction	BP	51	7	0.0680966	0.852289
GO:0003401	axis elongation	BP	31	5	0.0657544	0.852289
GO:0060602	branch elongation of an epithelium	BP	20	4	0.0495049	0.852289
GO:0060333	interferon-gamma-mediated signaling pathway	BP	91	11	0.0579931	0.852289
GO:0071606	chemokine (C-C motif) ligand 4 production	BP	1	1	0.0711636	0.852289
GO:0071643	regulation of chemokine (C-C motif) ligand 4 production	BP	1	1	0.0711636	0.852289
GO:0071644	negative regulation of chemokine (C-C motif) ligand 4 production	BP	1	1	0.0711636	0.852289
GO:1905403	negative regulation of activated CD8-positive, alpha-beta T cell apoptotic process	BP	1	1	0.0711636	0.852289
GO:0051457	maintenance of protein location in nucleus	BP	22	4	0.0668556	0.852289
GO:0031056	regulation of histone modification	BP	143	16	0.0479214	0.852289
GO:0000053	argininosuccinate metabolic process	BP	1	1	0.0711636	0.852289
GO:0034201	response to oleic acid	BP	6	2	0.0626342	0.852289
GO:0000077	DNA damage checkpoint	BP	145	16	0.0531894	0.852289
GO:0006403	RNA localization	BP	230	23	0.0620974	0.852289
GO:0031572	G2 DNA damage checkpoint	BP	31	5	0.0657544	0.852289
GO:0071158	positive regulation of cell cycle arrest	BP	82	10	0.065327	0.852289
GO:0071480	cellular response to gamma radiation	BP	30	5	0.0584262	0.852289
GO:0072413	signal transduction involved in mitotic cell cycle checkpoint	BP	59	8	0.0565393	0.852289
GO:0072431	signal transduction involved in mitotic G1 DNA damage checkpoint	BP	57	8	0.0476445	0.852289
GO:1902400	intracellular signal transduction involved in G1 DNA damage checkpoint	BP	57	8	0.0476445	0.852289
GO:1902402	signal transduction involved in mitotic DNA damage checkpoint	BP	59	8	0.0565393	0.852289
GO:1902403	signal transduction involved in mitotic DNA integrity checkpoint	BP	59	8	0.0565393	0.852289
GO:0006479	protein methylation	BP	179	19	0.0523473	0.852289
GO:0008213	protein alkylation	BP	179	19	0.0523473	0.852289
GO:0019048	modulation by virus of host morphology or physiology	BP	39	6	0.0557911	0.852289
GO:0044531	modulation of programmed cell death in other organism	BP	6	2	0.0626342	0.852289
GO:0044532	modulation of apoptotic process in other organism	BP	6	2	0.0626342	0.852289
GO:0046687	response to chromate	BP	1	1	0.0711636	0.852289
GO:0052040	modulation by symbiont of host programmed cell death	BP	6	2	0.0626342	0.852289
GO:0052248	modulation of programmed cell death in other organism involved in symbiotic interaction	BP	6	2	0.0626342	0.852289
GO:0052433	modulation by organism of apoptotic process in other organism involved in symbiotic interaction	BP	6	2	0.0626342	0.852289
GO:0071247	cellular response to chromate	BP	1	1	0.0711636	0.852289
GO:0090200	positive regulation of release of cytochrome c from mitochondria	BP	30	5	0.0584262	0.852289
GO:1902218	regulation of intrinsic apoptotic signaling pathway in response to osmotic stress	BP	6	2	0.0626342	0.852289
GO:1902220	positive regulation of intrinsic apoptotic signaling pathway in response to osmotic stress	BP	1	1	0.0711636	0.852289
GO:1903301	positive regulation of hexokinase activity	BP	6	2	0.0626342	0.852289
GO:1904710	positive regulation of granulosa cell apoptotic process	BP	1	1	0.0711636	0.852289
GO:1903894	regulation of IRE1-mediated unfolded protein response	BP	12	3	0.0487256	0.852289
GO:0046825	regulation of protein export from nucleus	BP	38	6	0.0500976	0.852289
GO:1902229	regulation of intrinsic apoptotic signaling pathway in response to DNA damage	BP	39	6	0.0557911	0.852289
GO:1902253	regulation of intrinsic apoptotic signaling pathway by p53 class mediator	BP	31	5	0.0657544	0.852289
GO:0031063	regulation of histone deacetylation	BP	29	5	0.0515895	0.852289
GO:0090312	positive regulation of protein deacetylation	BP	22	4	0.0668556	0.852289
GO:0031550	positive regulation of brain-derived neurotrophic factor receptor signaling pathway	BP	1	1	0.0711636	0.852289
GO:0038016	insulin receptor internalization	BP	1	1	0.0711636	0.852289
GO:0050860	negative regulation of T cell receptor signaling pathway	BP	20	4	0.0495049	0.852289
GO:1901142	insulin metabolic process	BP	6	2	0.0626342	0.852289
GO:0007549	dosage compensation	BP	20	4	0.0495049	0.852289
GO:0033147	negative regulation of intracellular estrogen receptor signaling pathway	BP	13	3	0.0600873	0.852289
GO:0043970	histone H3-K9 acetylation	BP	13	3	0.0600873	0.852289
GO:0070510	regulation of histone H4-K20 methylation	BP	1	1	0.0711636	0.852289
GO:0070512	positive regulation of histone H4-K20 methylation	BP	1	1	0.0711636	0.852289
GO:0061014	positive regulation of mRNA catabolic process	BP	48	7	0.0519127	0.852289
GO:0061157	mRNA destabilization	BP	30	5	0.0584262	0.852289
GO:0042256	mature ribosome assembly	BP	6	2	0.0626342	0.852289
GO:1905522	negative regulation of macrophage migration	BP	12	3	0.0487256	0.852289
GO:0035458	cellular response to interferon-beta	BP	20	4	0.0495049	0.852289
GO:0045652	regulation of megakaryocyte differentiation	BP	79	10	0.0531003	0.852289
GO:1903366	negative regulation of fear response	BP	1	1	0.0711636	0.852289
GO:2000986	negative regulation of behavioral fear response	BP	1	1	0.0711636	0.852289
GO:0006354	DNA-templated transcription, elongation	BP	112	13	0.0549156	0.852289
GO:0009191	ribonucleoside diphosphate catabolic process	BP	6	2	0.0626342	0.852289
GO:0032298	positive regulation of DNA-dependent DNA replication initiation	BP	1	1	0.0711636	0.852289
GO:0034243	regulation of transcription elongation from RNA polymerase II promoter	BP	30	5	0.0584262	0.852289
GO:0010458	exit from mitosis	BP	31	5	0.0657544	0.852289
GO:0051316	attachment of spindle microtubules to kinetochore involved in meiotic chromosome segregation	BP	1	1	0.0711636	0.852289
GO:0051455	attachment of spindle microtubules to kinetochore involved in homologous chromosome segregation	BP	1	1	0.0711636	0.852289
GO:0033603	positive regulation of dopamine secretion	BP	6	2	0.0626342	0.852289
GO:0043400	cortisol secretion	BP	6	2	0.0626342	0.852289
GO:0051459	regulation of corticotropin secretion	BP	6	2	0.0626342	0.852289
GO:0051462	regulation of cortisol secretion	BP	6	2	0.0626342	0.852289
GO:0051460	negative regulation of corticotropin secretion	BP	1	1	0.0711636	0.852289
GO:1900010	regulation of corticotropin-releasing hormone receptor activity	BP	1	1	0.0711636	0.852289
GO:1900011	negative regulation of corticotropin-releasing hormone receptor activity	BP	1	1	0.0711636	0.852289
GO:0035563	positive regulation of chromatin binding	BP	13	3	0.0600873	0.852289
GO:0010310	regulation of hydrogen peroxide metabolic process	BP	21	4	0.0578314	0.852289
GO:0061550	cranial ganglion development	BP	6	2	0.0626342	0.852289
GO:0044107	cellular alcohol metabolic process	BP	6	2	0.0626342	0.852289
GO:0044108	cellular alcohol biosynthetic process	BP	6	2	0.0626342	0.852289
GO:0031038	myosin II filament organization	BP	1	1	0.0711636	0.852289
GO:0043519	regulation of myosin II filament organization	BP	1	1	0.0711636	0.852289
GO:0009219	pyrimidine deoxyribonucleotide metabolic process	BP	20	4	0.0495049	0.852289
GO:0046078	dUMP metabolic process	BP	6	2	0.0626342	0.852289
GO:0070914	UV-damage excision repair	BP	13	3	0.0600873	0.852289
GO:0006983	ER overload response	BP	12	3	0.0487256	0.852289
GO:0008617	guanosine metabolic process	BP	1	1	0.0711636	0.852289
GO:0031118	rRNA pseudouridine synthesis	BP	6	2	0.0626342	0.852289
GO:0099640	axo-dendritic protein transport	BP	12	3	0.0487256	0.852289
GO:0009186	deoxyribonucleoside diphosphate metabolic process	BP	6	2	0.0626342	0.852289
GO:0090027	negative regulation of monocyte chemotaxis	BP	6	2	0.0626342	0.852289
GO:0120179	adherens junction disassembly	BP	1	1	0.0711636	0.852289
GO:0120180	cell-substrate adherens junction disassembly	BP	1	1	0.0711636	0.852289
GO:0120181	focal adhesion disassembly	BP	1	1	0.0711636	0.852289
GO:0120182	regulation of focal adhesion disassembly	BP	1	1	0.0711636	0.852289
GO:0120183	positive regulation of focal adhesion disassembly	BP	1	1	0.0711636	0.852289
GO:0009223	pyrimidine deoxyribonucleotide catabolic process	BP	13	3	0.0600873	0.852289
GO:0006406	mRNA export from nucleus	BP	111	13	0.0517603	0.852289
GO:0071426	ribonucleoprotein complex export from nucleus	BP	127	14	0.0677223	0.852289
GO:0071427	mRNA-containing ribonucleoprotein complex export from nucleus	BP	111	13	0.0517603	0.852289
GO:1902884	positive regulation of response to oxidative stress	BP	21	4	0.0578314	0.852289
GO:1903205	regulation of hydrogen peroxide-induced cell death	BP	30	5	0.0584262	0.852289
GO:0036268	swimming	BP	1	1	0.0711636	0.852289
GO:0061921	peptidyl-lysine propionylation	BP	1	1	0.0711636	0.852289
GO:0140067	peptidyl-lysine butyrylation	BP	1	1	0.0711636	0.852289
GO:1904783	positive regulation of NMDA glutamate receptor activity	BP	6	2	0.0626342	0.852289
GO:0036290	protein trans-autophosphorylation	BP	1	1	0.0711636	0.852289
GO:0070054	mRNA splicing, via endonucleolytic cleavage and ligation	BP	1	1	0.0711636	0.852289
GO:1990579	peptidyl-serine trans-autophosphorylation	BP	1	1	0.0711636	0.852289
GO:0010037	response to carbon dioxide	BP	1	1	0.0711636	0.852289
GO:1904400	response to Thyroid stimulating hormone	BP	1	1	0.0711636	0.852289
GO:1905217	response to astaxanthin	BP	1	1	0.0711636	0.852289
GO:0140214	positive regulation of long-chain fatty acid import into cell	BP	1	1	0.0711636	0.852289
GO:0014843	growth factor dependent regulation of skeletal muscle satellite cell proliferation	BP	1	1	0.0711636	0.852289
GO:0016266	O-glycan processing	BP	61	8	0.0664221	0.852289
GO:0097707	ferroptosis	BP	1	1	0.0711636	0.852289
GO:0110075	regulation of ferroptosis	BP	1	1	0.0711636	0.852289
GO:0110076	negative regulation of ferroptosis	BP	1	1	0.0711636	0.852289
GO:0006185	dGDP biosynthetic process	BP	1	1	0.0711636	0.852289
GO:0009170	purine deoxyribonucleoside monophosphate metabolic process	BP	1	1	0.0711636	0.852289
GO:0046054	dGMP metabolic process	BP	1	1	0.0711636	0.852289
GO:0046711	GDP biosynthetic process	BP	1	1	0.0711636	0.852289
GO:0000966	RNA 5'-end processing	BP	21	4	0.0578314	0.852289
GO:0010994	free ubiquitin chain polymerization	BP	6	2	0.0626342	0.852289
GO:1904585	response to putrescine	BP	1	1	0.0711636	0.852289
GO:1904586	cellular response to putrescine	BP	1	1	0.0711636	0.852289
GO:1990828	hepatocyte dedifferentiation	BP	1	1	0.0711636	0.852289
GO:1902889	protein localization to spindle microtubule	BP	1	1	0.0711636	0.852289
GO:1990280	RNA localization to chromatin	BP	1	1	0.0711636	0.852289
GO:0043985	histone H4-R3 methylation	BP	6	2	0.0626342	0.852289
GO:0060904	regulation of protein folding in endoplasmic reticulum	BP	1	1	0.0711636	0.852289
GO:0010477	response to sulfur dioxide	BP	1	1	0.0711636	0.852289
GO:0061682	seminal vesicle morphogenesis	BP	1	1	0.0711636	0.852289
GO:2000661	positive regulation of interleukin-1-mediated signaling pathway	BP	1	1	0.0711636	0.852289
GO:0005981	regulation of glycogen catabolic process	BP	6	2	0.0626342	0.852289
GO:0006193	ITP catabolic process	BP	1	1	0.0711636	0.852289
GO:0009203	ribonucleoside triphosphate catabolic process	BP	1	1	0.0711636	0.852289
GO:0009207	purine ribonucleoside triphosphate catabolic process	BP	1	1	0.0711636	0.852289
GO:0035735	intraciliary transport involved in cilium assembly	BP	40	6	0.0618582	0.852289
GO:1905152	positive regulation of voltage-gated sodium channel activity	BP	1	1	0.0711636	0.852289
GO:1903215	negative regulation of protein targeting to mitochondrion	BP	6	2	0.0626342	0.852289
GO:1990126	retrograde transport, endosome to plasma membrane	BP	29	5	0.0515895	0.852289
GO:0071449	cellular response to lipid hydroperoxide	BP	1	1	0.0711636	0.852289
GO:0061078	positive regulation of prostaglandin secretion involved in immune response	BP	1	1	0.0711636	0.852289
GO:0090323	prostaglandin secretion involved in immune response	BP	1	1	0.0711636	0.852289
GO:2001268	negative regulation of cysteine-type endopeptidase activity involved in apoptotic signaling pathway	BP	6	2	0.0626342	0.852289
GO:0019089	transmission of virus	BP	1	1	0.0711636	0.852289
GO:0043162	ubiquitin-dependent protein catabolic process via the multivesicular body sorting pathway	BP	22	4	0.0668556	0.852289
GO:0044007	dissemination or transmission of symbiont from host	BP	1	1	0.0711636	0.852289
GO:0051821	dissemination or transmission of organism from other organism involved in symbiotic interaction	BP	1	1	0.0711636	0.852289
GO:1903814	regulation of collecting lymphatic vessel constriction	BP	1	1	0.0711636	0.852289
GO:1903815	negative regulation of collecting lymphatic vessel constriction	BP	1	1	0.0711636	0.852289
GO:1990183	lymphatic vascular process in circulatory system	BP	1	1	0.0711636	0.852289
GO:1990186	regulation of lymphatic vessel size	BP	1	1	0.0711636	0.852289
GO:1990192	collecting lymphatic vessel constriction	BP	1	1	0.0711636	0.852289
GO:1902047	polyamine transmembrane transport	BP	6	2	0.0626342	0.852289
GO:0035490	regulation of leukotriene production involved in inflammatory response	BP	1	1	0.0711636	0.852289
GO:0035491	positive regulation of leukotriene production involved in inflammatory response	BP	1	1	0.0711636	0.852289
GO:1901331	positive regulation of odontoblast differentiation	BP	1	1	0.0711636	0.852289
GO:0045819	positive regulation of glycogen catabolic process	BP	1	1	0.0711636	0.852289
GO:0000469	cleavage involved in rRNA processing	BP	22	4	0.0668556	0.852289
GO:0019061	uncoating of virus	BP	1	1	0.0711636	0.852289
GO:0006015	5-phosphoribose 1-diphosphate biosynthetic process	BP	6	2	0.0626342	0.852289
GO:0046391	5-phosphoribose 1-diphosphate metabolic process	BP	6	2	0.0626342	0.852289
GO:0110097	regulation of calcium import into the mitochondrion	BP	1	1	0.0711636	0.852289
GO:0044795	trans-Golgi network to recycling endosome transport	BP	1	1	0.0711636	0.852289
GO:1903435	positive regulation of constitutive secretory pathway	BP	1	1	0.0711636	0.852289
GO:0070292	N-acylphosphatidylethanolamine metabolic process	BP	6	2	0.0626342	0.852289
GO:0071921	cohesin loading	BP	6	2	0.0626342	0.852289
GO:0034773	histone H4-K20 trimethylation	BP	6	2	0.0626342	0.852289
GO:0097086	amniotic stem cell differentiation	BP	1	1	0.0711636	0.852289
GO:2000706	negative regulation of dense core granule biogenesis	BP	1	1	0.0711636	0.852289
GO:2000740	negative regulation of mesenchymal stem cell differentiation	BP	1	1	0.0711636	0.852289
GO:2000797	regulation of amniotic stem cell differentiation	BP	1	1	0.0711636	0.852289
GO:2000798	negative regulation of amniotic stem cell differentiation	BP	1	1	0.0711636	0.852289
GO:0016109	tetraterpenoid biosynthetic process	BP	1	1	0.0711636	0.852289
GO:0016117	carotenoid biosynthetic process	BP	1	1	0.0711636	0.852289
GO:0016123	xanthophyll biosynthetic process	BP	1	1	0.0711636	0.852289
GO:1901825	zeaxanthin metabolic process	BP	1	1	0.0711636	0.852289
GO:1901827	zeaxanthin biosynthetic process	BP	1	1	0.0711636	0.852289
GO:0100057	regulation of phenotypic switching by transcription from RNA polymerase II promoter	BP	1	1	0.0711636	0.852289
GO:1904828	positive regulation of hydrogen sulfide biosynthetic process	BP	1	1	0.0711636	0.852289
GO:0048673	collateral sprouting of intact axon in response to injury	BP	1	1	0.0711636	0.852289
GO:0048683	regulation of collateral sprouting of intact axon in response to injury	BP	1	1	0.0711636	0.852289
GO:0048685	negative regulation of collateral sprouting of intact axon in response to injury	BP	1	1	0.0711636	0.852289
GO:0062025	regulation of SCF-dependent proteasomal ubiquitin-dependent protein catabolic process	BP	1	1	0.0711636	0.852289
GO:0062026	negative regulation of SCF-dependent proteasomal ubiquitin-dependent catabolic process	BP	1	1	0.0711636	0.852289
GO:1901208	negative regulation of heart looping	BP	1	1	0.0711636	0.852289
GO:1901210	regulation of cardiac chamber formation	BP	1	1	0.0711636	0.852289
GO:1901211	negative regulation of cardiac chamber formation	BP	1	1	0.0711636	0.852289
GO:1901219	regulation of cardiac chamber morphogenesis	BP	1	1	0.0711636	0.852289
GO:1901220	negative regulation of cardiac chamber morphogenesis	BP	1	1	0.0711636	0.852289
GO:0019242	methylglyoxal biosynthetic process	BP	1	1	0.0711636	0.852289
GO:1905344	prostaglandin catabolic process	BP	1	1	0.0711636	0.852289
GO:0061519	macrophage homeostasis	BP	1	1	0.0711636	0.852289
GO:0002097	tRNA wobble base modification	BP	22	4	0.0668556	0.852289
GO:0035721	intraciliary retrograde transport	BP	12	3	0.0487256	0.852289
GO:0006995	cellular response to nitrogen starvation	BP	13	3	0.0600873	0.852289
GO:0043562	cellular response to nitrogen levels	BP	13	3	0.0600873	0.852289
GO:0070926	regulation of ATP:ADP antiporter activity	BP	1	1	0.0711636	0.852289
GO:0045358	negative regulation of interferon-beta biosynthetic process	BP	1	1	0.0711636	0.852289
GO:1903636	regulation of protein import into mitochondrial outer membrane	BP	1	1	0.0711636	0.852289
GO:1903638	positive regulation of protein import into mitochondrial outer membrane	BP	1	1	0.0711636	0.852289
GO:1903645	negative regulation of chaperone-mediated protein folding	BP	1	1	0.0711636	0.852289
GO:0032581	ER-dependent peroxisome organization	BP	1	1	0.0711636	0.852289
GO:0106101	ER-dependent peroxisome localization	BP	1	1	0.0711636	0.852289
GO:0006686	sphingomyelin biosynthetic process	BP	6	2	0.0626342	0.852289
GO:0045222	CD4 biosynthetic process	BP	1	1	0.0711636	0.852289
GO:0045223	regulation of CD4 biosynthetic process	BP	1	1	0.0711636	0.852289
GO:0045225	negative regulation of CD4 biosynthetic process	BP	1	1	0.0711636	0.852289
GO:0034263	positive regulation of autophagy in response to ER overload	BP	1	1	0.0711636	0.852289
GO:0035352	NAD transmembrane transport	BP	1	1	0.0711636	0.852289
GO:0039521	suppression by virus of host autophagy	BP	1	1	0.0711636	0.852289
GO:1904328	regulation of myofibroblast contraction	BP	1	1	0.0711636	0.852289
GO:1990764	myofibroblast contraction	BP	1	1	0.0711636	0.852289
GO:0030842	regulation of intermediate filament depolymerization	BP	1	1	0.0711636	0.852289
GO:0030844	positive regulation of intermediate filament depolymerization	BP	1	1	0.0711636	0.852289
GO:0045106	intermediate filament depolymerization	BP	1	1	0.0711636	0.852289
GO:0045108	regulation of intermediate filament polymerization or depolymerization	BP	1	1	0.0711636	0.852289
GO:0043946	positive regulation of catalytic activity in other organism involved in symbiotic interaction	BP	1	1	0.0711636	0.852289
GO:0043947	positive regulation by host of symbiont catalytic activity	BP	1	1	0.0711636	0.852289
GO:0071544	diphosphoinositol polyphosphate catabolic process	BP	1	1	0.0711636	0.852289
GO:0060820	inactivation of X chromosome by heterochromatin assembly	BP	1	1	0.0711636	0.852289
GO:0060821	inactivation of X chromosome by DNA methylation	BP	1	1	0.0711636	0.852289
GO:0071441	negative regulation of histone H3-K14 acetylation	BP	1	1	0.0711636	0.852289
GO:2000654	regulation of cellular response to testosterone stimulus	BP	1	1	0.0711636	0.852289
GO:2000655	negative regulation of cellular response to testosterone stimulus	BP	1	1	0.0711636	0.852289
GO:0061780	mitotic cohesin loading	BP	1	1	0.0711636	0.852289
GO:0070550	rDNA condensation	BP	1	1	0.0711636	0.852289
GO:0120187	positive regulation of protein localization to chromatin	BP	1	1	0.0711636	0.852289
GO:1905309	positive regulation of cohesin loading	BP	1	1	0.0711636	0.852289
GO:1905405	regulation of mitotic cohesin loading	BP	1	1	0.0711636	0.852289
GO:1905406	positive regulation of mitotic cohesin loading	BP	1	1	0.0711636	0.852289
GO:1901675	negative regulation of histone H3-K27 acetylation	BP	1	1	0.0711636	0.852289
GO:0021539	subthalamus development	BP	1	1	0.0711636	0.852289
GO:0019742	pentacyclic triterpenoid metabolic process	BP	1	1	0.0711636	0.852289
GO:1904924	negative regulation of mitophagy in response to mitochondrial depolarization	BP	1	1	0.0711636	0.852289
GO:0071701	regulation of MAPK export from nucleus	BP	1	1	0.0711636	0.852289
GO:2001151	regulation of renal water transport	BP	1	1	0.0711636	0.852289
GO:2001153	positive regulation of renal water transport	BP	1	1	0.0711636	0.852289
GO:0035238	vitamin A biosynthetic process	BP	1	1	0.0711636	0.852289
GO:1901810	beta-carotene metabolic process	BP	1	1	0.0711636	0.852289
GO:0001576	globoside biosynthetic process	BP	1	1	0.0711636	0.852289
GO:1904719	positive regulation of AMPA glutamate receptor clustering	BP	1	1	0.0711636	0.852289
GO:0051391	tRNA acetylation	BP	1	1	0.0711636	0.852289
GO:1904812	rRNA acetylation involved in maturation of SSU-rRNA	BP	1	1	0.0711636	0.852289
GO:1990882	rRNA acetylation	BP	1	1	0.0711636	0.852289
GO:1990884	RNA acetylation	BP	1	1	0.0711636	0.852289
GO:0036335	intestinal stem cell homeostasis	BP	1	1	0.0711636	0.852289
GO:0051886	negative regulation of timing of anagen	BP	1	1	0.0711636	0.852289
GO:2001203	positive regulation of transforming growth factor-beta secretion	BP	1	1	0.0711636	0.852289
GO:1905435	regulation of histone H3-K4 trimethylation	BP	1	1	0.0711636	0.852289
GO:1905437	positive regulation of histone H3-K4 trimethylation	BP	1	1	0.0711636	0.852289
GO:0051758	homologous chromosome movement towards spindle pole involved in homologous chromosome segregation	BP	1	1	0.0711636	0.852289
GO:0002336	B-1 B cell lineage commitment	BP	1	1	0.0711636	0.852289
GO:2000509	negative regulation of dendritic cell chemotaxis	BP	1	1	0.0711636	0.852289
GO:0009131	pyrimidine nucleoside monophosphate catabolic process	BP	1	1	0.0711636	0.852289
GO:0009178	pyrimidine deoxyribonucleoside monophosphate catabolic process	BP	1	1	0.0711636	0.852289
GO:0046079	dUMP catabolic process	BP	1	1	0.0711636	0.852289
GO:0032361	pyridoxal phosphate catabolic process	BP	1	1	0.0711636	0.852289
GO:0042820	vitamin B6 catabolic process	BP	1	1	0.0711636	0.852289
GO:0001081	nitrogen catabolite repression of transcription from RNA polymerase II promoter	BP	1	1	0.0711636	0.852289
GO:0061984	catabolite repression	BP	1	1	0.0711636	0.852289
GO:0090295	nitrogen catabolite repression of transcription	BP	1	1	0.0711636	0.852289
GO:0031651	negative regulation of heat generation	BP	1	1	0.0711636	0.852289
GO:1902045	negative regulation of Fas signaling pathway	BP	1	1	0.0711636	0.852289
GO:0120158	positive regulation of collagen catabolic process	BP	1	1	0.0711636	0.852289
GO:2000565	negative regulation of CD8-positive, alpha-beta T cell proliferation	BP	1	1	0.0711636	0.852289
GO:0048264	determination of ventral identity	BP	1	1	0.0711636	0.852289
GO:1904542	regulation of free ubiquitin chain polymerization	BP	1	1	0.0711636	0.852289
GO:1904544	positive regulation of free ubiquitin chain polymerization	BP	1	1	0.0711636	0.852289
GO:0009184	purine deoxyribonucleoside diphosphate catabolic process	BP	1	1	0.0711636	0.852289
GO:0009192	deoxyribonucleoside diphosphate catabolic process	BP	1	1	0.0711636	0.852289
GO:0046057	dADP catabolic process	BP	1	1	0.0711636	0.852289
GO:0046067	dGDP catabolic process	BP	1	1	0.0711636	0.852289
GO:0046712	GDP catabolic process	BP	1	1	0.0711636	0.852289
GO:0006747	FAD biosynthetic process	BP	1	1	0.0711636	0.852289
GO:0046443	FAD metabolic process	BP	1	1	0.0711636	0.852289
GO:0072388	flavin adenine dinucleotide biosynthetic process	BP	1	1	0.0711636	0.852289
GO:0002174	mammary stem cell proliferation	BP	1	1	0.0711636	0.852289
GO:1904677	positive regulation of somatic stem cell division	BP	1	1	0.0711636	0.852289
GO:2000101	regulation of mammary stem cell proliferation	BP	1	1	0.0711636	0.852289
GO:2000103	positive regulation of mammary stem cell proliferation	BP	1	1	0.0711636	0.852289
GO:1903259	exon-exon junction complex disassembly	BP	1	1	0.0711636	0.852289
GO:0021822	negative regulation of cell motility involved in cerebral cortex radial glia guided migration	BP	1	1	0.0711636	0.852289
GO:0019357	nicotinate nucleotide biosynthetic process	BP	1	1	0.0711636	0.852289
GO:0019358	nicotinate nucleotide salvage	BP	1	1	0.0711636	0.852289
GO:0019365	pyridine nucleotide salvage	BP	1	1	0.0711636	0.852289
GO:0034355	NAD salvage	BP	1	1	0.0711636	0.852289
GO:0046497	nicotinate nucleotide metabolic process	BP	1	1	0.0711636	0.852289
GO:0098629	trans-Golgi network membrane organization	BP	1	1	0.0711636	0.852289
GO:0015805	S-adenosyl-L-methionine transport	BP	1	1	0.0711636	0.852289
GO:1901962	S-adenosyl-L-methionine transmembrane transport	BP	1	1	0.0711636	0.852289
GO:0010938	cytoplasmic microtubule depolymerization	BP	1	1	0.0711636	0.852289
GO:0060404	axonemal microtubule depolymerization	BP	1	1	0.0711636	0.852289
GO:0061523	cilium disassembly	BP	1	1	0.0711636	0.852289
GO:0070462	plus-end specific microtubule depolymerization	BP	1	1	0.0711636	0.852289
GO:0051308	male meiosis chromosome separation	BP	1	1	0.0711636	0.852289
GO:0035862	dITP metabolic process	BP	1	1	0.0711636	0.852289
GO:0035863	dITP catabolic process	BP	1	1	0.0711636	0.852289
GO:1901639	XDP catabolic process	BP	1	1	0.0711636	0.852289
GO:0070060	'de novo' actin filament nucleation	BP	1	1	0.0711636	0.852289
GO:0046380	N-acetylneuraminate biosynthetic process	BP	1	1	0.0711636	0.852289
GO:0061715	miRNA 2'-O-methylation	BP	1	1	0.0711636	0.852289
GO:2000631	regulation of pre-miRNA processing	BP	1	1	0.0711636	0.852289
GO:2000632	negative regulation of pre-miRNA processing	BP	1	1	0.0711636	0.852289
GO:0045828	positive regulation of isoprenoid metabolic process	BP	1	1	0.0711636	0.852289
GO:1900054	positive regulation of retinoic acid biosynthetic process	BP	1	1	0.0711636	0.852289
GO:0097045	phosphatidylserine exposure on blood platelet	BP	1	1	0.0711636	0.852289
GO:0106034	protein maturation by [2Fe-2S] cluster transfer	BP	1	1	0.0711636	0.852289
GO:1903302	regulation of pyruvate kinase activity	BP	1	1	0.0711636	0.852289
GO:0015969	guanosine tetraphosphate metabolic process	BP	1	1	0.0711636	0.852289
GO:0015971	guanosine tetraphosphate catabolic process	BP	1	1	0.0711636	0.852289
GO:0034037	purine ribonucleoside bisphosphate catabolic process	BP	1	1	0.0711636	0.852289
GO:0045171	intercellular bridge	CC	59	8	0.0565393	0.852289
GO:0005923	bicellular tight junction	CC	123	14	0.0545964	0.852289
GO:0005778	peroxisomal membrane	CC	60	8	0.0613561	0.852289
GO:0031903	microbody membrane	CC	60	8	0.0613561	0.852289
GO:0005925	focal adhesion	CC	405	37	0.0707327	0.852289
GO:0044427	chromosomal part	CC	951	81	0.0515621	0.852289
GO:0150034	distal axon	CC	285	28	0.0519472	0.852289
GO:0043204	perikaryon	CC	134	15	0.0539978	0.852289
GO:0005874	microtubule	CC	416	39	0.0474598	0.852289
GO:0030125	clathrin vesicle coat	CC	29	5	0.0515895	0.852289
GO:0030132	clathrin coat of coated pit	CC	20	4	0.0495049	0.852289
GO:0016528	sarcoplasm	CC	80	10	0.056993	0.852289
GO:0032587	ruffle membrane	CC	94	11	0.0700019	0.852289
GO:0032153	cell division site	CC	68	9	0.0509868	0.852289
GO:0032391	photoreceptor connecting cilium	CC	39	6	0.0557911	0.852289
GO:0000275	mitochondrial proton-transporting ATP synthase complex, catalytic core F(1)	CC	6	2	0.0626342	0.852289
GO:0045261	proton-transporting ATP synthase complex, catalytic core F(1)	CC	6	2	0.0626342	0.852289
GO:0045263	proton-transporting ATP synthase complex, coupling factor F(o)	CC	13	3	0.0600873	0.852289
GO:0005814	centriole	CC	139	15	0.0697642	0.852289
GO:0031673	H zone	CC	1	1	0.0711636	0.852289
GO:0000930	gamma-tubulin complex	CC	21	4	0.0578314	0.852289
GO:0031258	lamellipodium membrane	CC	22	4	0.0668556	0.852289
GO:0034709	methylosome	CC	12	3	0.0487256	0.852289
GO:0005751	mitochondrial respiratory chain complex IV	CC	12	3	0.0487256	0.852289
GO:0030286	dynein complex	CC	51	7	0.0680966	0.852289
GO:0001520	outer dense fiber	CC	6	2	0.0626342	0.852289
GO:0061830	concave side of sperm head	CC	1	1	0.0711636	0.852289
GO:0071014	post-mRNA release spliceosomal complex	CC	13	3	0.0600873	0.852289
GO:1990332	Ire1 complex	CC	1	1	0.0711636	0.852289
GO:0098577	inactive sex chromosome	CC	1	1	0.0711636	0.852289
GO:0044220	host cell perinuclear region of cytoplasm	CC	1	1	0.0711636	0.852289
GO:0005838	proteasome regulatory particle	CC	21	4	0.0578314	0.852289
GO:0030686	90S preribosome	CC	31	5	0.0657544	0.852289
GO:0106003	amyloid-beta complex	CC	1	1	0.0711636	0.852289
GO:0005682	U5 snRNP	CC	22	4	0.0668556	0.852289
GO:0000812	Swr1 complex	CC	12	3	0.0487256	0.852289
GO:0000789	cytoplasmic chromatin	CC	1	1	0.0711636	0.852289
GO:0031207	Sec62/Sec63 complex	CC	1	1	0.0711636	0.852289
GO:1905370	serine-type endopeptidase complex	CC	1	1	0.0711636	0.852289
GO:1990718	axonemal central pair projection	CC	1	1	0.0711636	0.852289
GO:0044284	mitochondrial crista junction	CC	1	1	0.0711636	0.852289
GO:0110070	cellularization cleavage furrow	CC	1	1	0.0711636	0.852289
GO:0031257	cell trailing edge membrane	CC	1	1	0.0711636	0.852289
GO:0031259	uropod membrane	CC	1	1	0.0711636	0.852289
GO:0019838	growth factor binding	MF	137	15	0.0631294	0.852289
GO:0032559	adenyl ribonucleotide binding	MF	1531	125	0.0560921	0.852289
GO:0050662	coenzyme binding	MF	291	28	0.0640722	0.852289
GO:0042623	ATPase activity, coupled	MF	284	28	0.0501006	0.852289
GO:0070566	adenylyltransferase activity	MF	29	5	0.0515895	0.852289
GO:0046332	SMAD binding	MF	80	10	0.056993	0.852289
GO:0001664	G protein-coupled receptor binding	MF	280	27	0.0665926	0.852289
GO:0004018	N6-(1,2-dicarboxyethyl)AMP AMP-lyase (fumarate-forming) activity	MF	1	1	0.0711636	0.852289
GO:0016840	carbon-nitrogen lyase activity	MF	13	3	0.0600873	0.852289
GO:0070626	(S)-2-(5-amino-1-(5-phospho-D-ribosyl)imidazole-4-carboxamido)succinate AMP-lyase (fumarate-forming) activity	MF	1	1	0.0711636	0.852289
GO:0060182	apelin receptor activity	MF	1	1	0.0711636	0.852289
GO:0004013	adenosylhomocysteinase activity	MF	1	1	0.0711636	0.852289
GO:0016802	trialkylsulfonium hydrolase activity	MF	1	1	0.0711636	0.852289
GO:0001098	basal transcription machinery binding	MF	72	9	0.0686977	0.852289
GO:0001099	basal RNA polymerase II transcription machinery binding	MF	72	9	0.0686977	0.852289
GO:0015631	tubulin binding	MF	336	32	0.0567363	0.852289
GO:0043795	glyceraldehyde oxidoreductase activity	MF	1	1	0.0711636	0.852289
GO:0016765	transferase activity, transferring alkyl or aryl (other than methyl) groups	MF	58	8	0.0519696	0.852289
GO:0034450	ubiquitin-ubiquitin ligase activity	MF	13	3	0.0600873	0.852289
GO:0061630	ubiquitin protein ligase activity	MF	221	22	0.0695004	0.852289
GO:0051537	2 iron, 2 sulfur cluster binding	MF	22	4	0.0668556	0.852289
GO:0001848	complement binding	MF	21	4	0.0578314	0.852289
GO:0002055	adenine binding	MF	1	1	0.0711636	0.852289
GO:0003999	adenine phosphoribosyltransferase activity	MF	1	1	0.0711636	0.852289
GO:0016208	AMP binding	MF	13	3	0.0600873	0.852289
GO:0004055	argininosuccinate synthase activity	MF	1	1	0.0711636	0.852289
GO:0008553	proton-exporting ATPase activity, phosphorylative mechanism	MF	13	3	0.0600873	0.852289
GO:0008320	protein transmembrane transporter activity	MF	20	4	0.0495049	0.852289
GO:0008565	protein transporter activity	MF	22	4	0.0668556	0.852289
GO:0005484	SNAP receptor activity	MF	31	5	0.0657544	0.852289
GO:0072542	protein phosphatase activator activity	MF	13	3	0.0600873	0.852289
GO:0004861	cyclin-dependent protein serine/threonine kinase inhibitor activity	MF	12	3	0.0487256	0.852289
GO:0015054	gastrin receptor activity	MF	1	1	0.0711636	0.852289
GO:0031739	cholecystokinin receptor binding	MF	1	1	0.0711636	0.852289
GO:0031741	type B gastrin/cholecystokinin receptor binding	MF	1	1	0.0711636	0.852289
GO:0008894	guanosine-5'-triphosphate,3'-diphosphate diphosphatase activity	MF	1	1	0.0711636	0.852289
GO:0050321	tau-protein kinase activity	MF	22	4	0.0668556	0.852289
GO:0047127	thiomorpholine-carboxylate dehydrogenase activity	MF	1	1	0.0711636	0.852289
GO:0047042	androsterone dehydrogenase (B-specific) activity	MF	1	1	0.0711636	0.852289
GO:0033981	D-dopachrome decarboxylase activity	MF	1	1	0.0711636	0.852289
GO:0004138	deoxyguanosine kinase activity	MF	1	1	0.0711636	0.852289
GO:0034038	deoxyhypusine synthase activity	MF	1	1	0.0711636	0.852289
GO:0002059	thymine binding	MF	1	1	0.0711636	0.852289
GO:0004157	dihydropyrimidinase activity	MF	1	1	0.0711636	0.852289
GO:0004468	lysine N-acetyltransferase activity, acting on acetyl phosphate as donor	MF	6	2	0.0626342	0.852289
GO:0061920	protein propionyltransferase activity	MF	1	1	0.0711636	0.852289
GO:0140064	peptide crotonyltransferase activity	MF	1	1	0.0711636	0.852289
GO:0140065	peptide butyryltransferase activity	MF	1	1	0.0711636	0.852289
GO:0140068	histone crotonyltransferase activity	MF	1	1	0.0711636	0.852289
GO:0140069	histone butyryltransferase activity	MF	1	1	0.0711636	0.852289
GO:0004310	farnesyl-diphosphate farnesyltransferase activity	MF	1	1	0.0711636	0.852289
GO:0051996	squalene synthase activity	MF	1	1	0.0711636	0.852289
GO:0034246	mitochondrial sequence-specific DNA-binding transcription factor activity	MF	1	1	0.0711636	0.852289
GO:1900750	oligopeptide binding	MF	12	3	0.0487256	0.852289
GO:0030731	guanidinoacetate N-methyltransferase activity	MF	1	1	0.0711636	0.852289
GO:0047066	phospholipid-hydroperoxide glutathione peroxidase activity	MF	1	1	0.0711636	0.852289
GO:0004363	glutathione synthase activity	MF	1	1	0.0711636	0.852289
GO:0004420	hydroxymethylglutaryl-CoA reductase (NADPH) activity	MF	1	1	0.0711636	0.852289
GO:0042282	hydroxymethylglutaryl-CoA reductase activity	MF	1	1	0.0711636	0.852289
GO:0017130	poly(C) RNA binding	MF	1	1	0.0711636	0.852289
GO:0055131	C3HC4-type RING finger domain binding	MF	6	2	0.0626342	0.852289
GO:0016150	translation release factor activity, codon nonspecific	MF	1	1	0.0711636	0.852289
GO:0019962	type I interferon binding	MF	1	1	0.0711636	0.852289
GO:0031994	insulin-like growth factor I binding	MF	12	3	0.0487256	0.852289
GO:0008859	exoribonuclease II activity	MF	1	1	0.0711636	0.852289
GO:1990254	keratin filament binding	MF	6	2	0.0626342	0.852289
GO:0003905	alkylbase DNA N-glycosylase activity	MF	1	1	0.0711636	0.852289
GO:0008725	DNA-3-methyladenine glycosylase activity	MF	1	1	0.0711636	0.852289
GO:0043733	DNA-3-methylbase glycosylase activity	MF	1	1	0.0711636	0.852289
GO:0043916	DNA-7-methylguanine glycosylase activity	MF	1	1	0.0711636	0.852289
GO:0052821	DNA-7-methyladenine glycosylase activity	MF	1	1	0.0711636	0.852289
GO:0052822	DNA-3-methylguanine glycosylase activity	MF	1	1	0.0711636	0.852289
GO:0036219	GTP diphosphatase activity	MF	1	1	0.0711636	0.852289
GO:0047693	ATP diphosphatase activity	MF	1	1	0.0711636	0.852289
GO:0031841	neuropeptide Y receptor binding	MF	1	1	0.0711636	0.852289
GO:0042979	ornithine decarboxylase regulator activity	MF	6	2	0.0626342	0.852289
GO:0004990	oxytocin receptor activity	MF	1	1	0.0711636	0.852289
GO:0046538	2,3-bisphosphoglycerate-dependent phosphoglycerate mutase activity	MF	1	1	0.0711636	0.852289
GO:0015317	phosphate:proton symporter activity	MF	1	1	0.0711636	0.852289
GO:0030377	urokinase plasminogen activator receptor activity	MF	1	1	0.0711636	0.852289
GO:1990050	phosphatidic acid transporter activity	MF	6	2	0.0626342	0.852289
GO:0004729	oxygen-dependent protoporphyrinogen oxidase activity	MF	1	1	0.0711636	0.852289
GO:0070818	protoporphyrinogen oxidase activity	MF	1	1	0.0711636	0.852289
GO:0004306	ethanolamine-phosphate cytidylyltransferase activity	MF	1	1	0.0711636	0.852289
GO:0052740	1-acyl-2-lysophosphatidylserine acylhydrolase activity	MF	6	2	0.0626342	0.852289
GO:0050251	retinol isomerase activity	MF	1	1	0.0711636	0.852289
GO:0052884	all-trans-retinyl-palmitate hydrolase, 11-cis retinol forming activity	MF	1	1	0.0711636	0.852289
GO:0052885	all-trans-retinyl-ester hydrolase, 11-cis retinol forming activity	MF	1	1	0.0711636	0.852289
GO:0008118	N-acetyllactosaminide alpha-2,3-sialyltransferase activity	MF	1	1	0.0711636	0.852289
GO:1990446	U1 snRNP binding	MF	6	2	0.0626342	0.852289
GO:1990447	U2 snRNP binding	MF	1	1	0.0711636	0.852289
GO:0004807	triose-phosphate isomerase activity	MF	1	1	0.0711636	0.852289
GO:0008929	methylglyoxal synthase activity	MF	1	1	0.0711636	0.852289
GO:0004852	uroporphyrinogen-III synthase activity	MF	1	1	0.0711636	0.852289
GO:0015367	oxoglutarate:malate antiporter activity	MF	1	1	0.0711636	0.852289
GO:0047915	ganglioside galactosyltransferase activity	MF	1	1	0.0711636	0.852289
GO:0051185	coenzyme transmembrane transporter activity	MF	6	2	0.0626342	0.852289
GO:0016232	HNK-1 sulfotransferase activity	MF	1	1	0.0711636	0.852289
GO:0070975	FHA domain binding	MF	1	1	0.0711636	0.852289
GO:0016596	thienylcyclohexylpiperidine binding	MF	1	1	0.0711636	0.852289
GO:0033882	choloyl-CoA hydrolase activity	MF	1	1	0.0711636	0.852289
GO:0047603	acetoacetyl-CoA hydrolase activity	MF	1	1	0.0711636	0.852289
GO:0047994	hydroxymethylglutaryl-CoA hydrolase activity	MF	1	1	0.0711636	0.852289
GO:0005090	Sar guanyl-nucleotide exchange factor activity	MF	1	1	0.0711636	0.852289
GO:0005460	UDP-glucose transmembrane transporter activity	MF	1	1	0.0711636	0.852289
GO:0000773	phosphatidyl-N-methylethanolamine N-methyltransferase activity	MF	1	1	0.0711636	0.852289
GO:0004608	phosphatidylethanolamine N-methyltransferase activity	MF	1	1	0.0711636	0.852289
GO:0080101	phosphatidyl-N-dimethylethanolamine N-methyltransferase activity	MF	1	1	0.0711636	0.852289
GO:0044610	FMN transmembrane transporter activity	MF	1	1	0.0711636	0.852289
GO:0051724	NAD transmembrane transporter activity	MF	1	1	0.0711636	0.852289
GO:0019778	Atg12 activating enzyme activity	MF	1	1	0.0711636	0.852289
GO:0019779	Atg8 activating enzyme activity	MF	1	1	0.0711636	0.852289
GO:0005175	CD27 receptor binding	MF	1	1	0.0711636	0.852289
GO:0016231	beta-N-acetylglucosaminidase activity	MF	1	1	0.0711636	0.852289
GO:0102166	[protein]-3-O-(N-acetyl-D-glucosaminyl)-L-threonine O-N-acetyl-alpha-D-glucosaminase activity	MF	1	1	0.0711636	0.852289
GO:0102167	[protein]-3-O-(N-acetyl-D-glucosaminyl)-L-serine O-N-acetyl-alpha-D-glucosaminase activity	MF	1	1	0.0711636	0.852289
GO:0102571	[protein]-3-O-(N-acetyl-D-glucosaminyl)-L-serine/L-threonine O-N-acetyl-alpha-D-glucosaminase activity	MF	1	1	0.0711636	0.852289
GO:0018455	alcohol dehydrogenase [NAD(P)+] activity	MF	1	1	0.0711636	0.852289
GO:0004652	polynucleotide adenylyltransferase activity	MF	13	3	0.0600873	0.852289
GO:0033867	Fas-activated serine/threonine kinase activity	MF	1	1	0.0711636	0.852289
GO:0032034	myosin II head/neck binding	MF	1	1	0.0711636	0.852289
GO:0004671	protein C-terminal S-isoprenylcysteine carboxyl O-methyltransferase activity	MF	1	1	0.0711636	0.852289
GO:0008890	glycine C-acetyltransferase activity	MF	1	1	0.0711636	0.852289
GO:0017065	single-strand selective uracil DNA N-glycosylase activity	MF	1	1	0.0711636	0.852289
GO:0008111	alpha-methylacyl-CoA racemase activity	MF	1	1	0.0711636	0.852289
GO:0052909	18S rRNA (adenine(1779)-N(6)/adenine(1780)-N(6))-dimethyltransferase activity	MF	1	1	0.0711636	0.852289
GO:0031883	taste receptor binding	MF	1	1	0.0711636	0.852289
GO:0051722	protein C-terminal methylesterase activity	MF	1	1	0.0711636	0.852289
GO:0051723	protein methylesterase activity	MF	1	1	0.0711636	0.852289
GO:0050512	lactosylceramide 4-alpha-galactosyltransferase activity	MF	1	1	0.0711636	0.852289
GO:0031687	A2A adenosine receptor binding	MF	1	1	0.0711636	0.852289
GO:0102522	tRNA 4-demethylwyosine alpha-amino-alpha-carboxypropyltransferase activity	MF	1	1	0.0711636	0.852289
GO:1990883	rRNA cytidine N-acetyltransferase activity	MF	1	1	0.0711636	0.852289
GO:0061632	RNA lariat debranching enzyme activator activity	MF	1	1	0.0711636	0.852289
GO:0071567	UFM1 hydrolase activity	MF	1	1	0.0711636	0.852289
GO:0031699	beta-3 adrenergic receptor binding	MF	1	1	0.0711636	0.852289
GO:0102773	dihydroceramide kinase activity	MF	1	1	0.0711636	0.852289
GO:0044716	8-oxo-GDP phosphatase activity	MF	1	1	0.0711636	0.852289
GO:0044717	8-hydroxy-dADP phosphatase activity	MF	1	1	0.0711636	0.852289
GO:0047016	cholest-5-ene-3-beta,7-alpha-diol 3-beta-dehydrogenase activity	MF	1	1	0.0711636	0.852289
GO:0003919	FMN adenylyltransferase activity	MF	1	1	0.0711636	0.852289
GO:0097163	sulfur carrier activity	MF	1	1	0.0711636	0.852289
GO:0070678	preprotein binding	MF	1	1	0.0711636	0.852289
GO:0052751	GDP-mannose hydrolase activity	MF	1	1	0.0711636	0.852289
GO:0047800	cysteamine dioxygenase activity	MF	1	1	0.0711636	0.852289
GO:0061929	gamma-glutamylaminecyclotransferase activity	MF	1	1	0.0711636	0.852289
GO:0004516	nicotinate phosphoribosyltransferase activity	MF	1	1	0.0711636	0.852289
GO:0042943	D-amino acid transmembrane transporter activity	MF	1	1	0.0711636	0.852289
GO:0042945	D-serine transmembrane transporter activity	MF	1	1	0.0711636	0.852289
GO:0008792	arginine decarboxylase activity	MF	1	1	0.0711636	0.852289
GO:0000095	S-adenosyl-L-methionine transmembrane transporter activity	MF	1	1	0.0711636	0.852289
GO:0047220	galactosylxylosylprotein 3-beta-galactosyltransferase activity	MF	1	1	0.0711636	0.852289
GO:0004034	aldose 1-epimerase activity	MF	1	1	0.0711636	0.852289
GO:1901640	XTP binding	MF	1	1	0.0711636	0.852289
GO:1901641	ITP binding	MF	1	1	0.0711636	0.852289
GO:0050124	N-acylneuraminate-9-phosphatase activity	MF	1	1	0.0711636	0.852289
GO:0000121	glycerol-1-phosphatase activity	MF	1	1	0.0711636	0.852289
GO:0043136	glycerol-3-phosphatase activity	MF	1	1	0.0711636	0.852289
GO:0008817	cob(I)yrinic acid a,c-diamide adenosyltransferase activity	MF	1	1	0.0711636	0.852289
GO:0008893	guanosine-3',5'-bis(diphosphate) 3'-diphosphatase activity	MF	1	1	0.0711636	0.852289
GO:0016794	diphosphoric monoester hydrolase activity	MF	1	1	0.0711636	0.852289
GO:0033735	aspartate dehydrogenase activity	MF	1	1	0.0711636	0.852289
GO:0051990	(R)-2-hydroxyglutarate dehydrogenase activity	MF	1	1	0.0711636	0.852289
GO:0071166	ribonucleoprotein complex localization	BP	128	14	0.0713039	0.852633
GO:0070160	tight junction	CC	128	14	0.0713039	0.852633
GO:0016614	oxidoreductase activity, acting on CH-OH group of donors	MF	128	14	0.0713039	0.852633
GO:0046890	regulation of lipid biosynthetic process	BP	198	20	0.0717038	0.856488
GO:1903507	negative regulation of nucleic acid-templated transcription	BP	1270	104	0.0716757	0.856488
GO:0032922	circadian regulation of gene expression	BP	62	8	0.0717385	0.856488
GO:0042176	regulation of protein catabolic process	BP	381	35	0.0725153	0.858695
GO:0046033	AMP metabolic process	BP	14	3	0.0725605	0.858695
GO:0032802	low-density lipoprotein particle receptor catabolic process	BP	14	3	0.0725605	0.858695
GO:0035358	regulation of peroxisome proliferator activated receptor signaling pathway	BP	14	3	0.0725605	0.858695
GO:0043558	regulation of translational initiation in response to stress	BP	14	3	0.0725605	0.858695
GO:0060009	Sertoli cell development	BP	14	3	0.0725605	0.858695
GO:2001044	regulation of integrin-mediated signaling pathway	BP	14	3	0.0725605	0.858695
GO:0045651	positive regulation of macrophage differentiation	BP	14	3	0.0725605	0.858695
GO:0071391	cellular response to estrogen stimulus	BP	14	3	0.0725605	0.858695
GO:0006244	pyrimidine nucleotide catabolic process	BP	14	3	0.0725605	0.858695
GO:0034356	NAD biosynthesis via nicotinamide riboside salvage pathway	BP	14	3	0.0725605	0.858695
GO:0000463	maturation of LSU-rRNA from tricistronic rRNA transcript (SSU-rRNA, 5.8S rRNA, LSU-rRNA)	BP	14	3	0.0725605	0.858695
GO:1904263	positive regulation of TORC1 signaling	BP	14	3	0.0725605	0.858695
GO:0003713	transcription coactivator activity	MF	319	30	0.0720183	0.858695
GO:0019104	DNA N-glycosylase activity	MF	14	3	0.0725605	0.858695
GO:0016863	intramolecular oxidoreductase activity, transposing C=C bonds	MF	14	3	0.0725605	0.858695
GO:0045504	dynein heavy chain binding	MF	14	3	0.0725605	0.858695
GO:0010906	regulation of glucose metabolic process	BP	117	13	0.0726412	0.859207
GO:0009185	ribonucleoside diphosphate metabolic process	BP	140	15	0.0732488	0.865946
GO:0045922	negative regulation of fatty acid metabolic process	BP	32	5	0.0735707	0.866622
GO:0070207	protein homotrimerization	BP	32	5	0.0735707	0.866622
GO:0090504	epiboly	BP	32	5	0.0735707	0.866622
GO:0071353	cellular response to interleukin-4	BP	32	5	0.0735707	0.866622
GO:0045589	regulation of regulatory T cell differentiation	BP	32	5	0.0735707	0.866622
GO:0050779	RNA destabilization	BP	32	5	0.0735707	0.866622
GO:1904680	peptide transmembrane transporter activity	MF	32	5	0.0735707	0.866622
GO:0051438	regulation of ubiquitin-protein transferase activity	BP	52	7	0.0740921	0.870525
GO:1900024	regulation of substrate adhesion-dependent cell spreading	BP	52	7	0.0740921	0.870525
GO:1902679	negative regulation of RNA biosynthetic process	BP	1272	104	0.0739516	0.870525
GO:1902373	negative regulation of mRNA catabolic process	BP	52	7	0.0740921	0.870525
GO:0004601	peroxidase activity	MF	52	7	0.0740921	0.870525
GO:1905475	regulation of protein localization to membrane	BP	187	19	0.074198	0.871323
GO:0006351	transcription, DNA-templated	BP	3668	282	0.074341	0.872108
GO:0045069	regulation of viral genome replication	BP	95	11	0.0743336	0.872108
GO:0043154	negative regulation of cysteine-type endopeptidase activity involved in apoptotic process	BP	84	10	0.074403	0.872389
GO:0034341	response to interferon-gamma	BP	199	20	0.0746407	0.873834
GO:0033267	axon part	CC	382	35	0.0746109	0.873834
GO:0004842	ubiquitin-protein transferase activity	MF	382	35	0.0746109	0.873834
GO:0051028	mRNA transport	BP	152	16	0.0747556	0.874732
GO:0044106	cellular amine metabolic process	BP	129	14	0.0750077	0.87634
GO:0045137	development of primary sexual characteristics	BP	223	22	0.0749835	0.87634
GO:0009755	hormone-mediated signaling pathway	BP	235	23	0.0749341	0.87634
GO:0030331	estrogen receptor binding	MF	42	6	0.0751149	0.877144
GO:0022603	regulation of anatomical structure morphogenesis	BP	1155	95	0.0756655	0.883124
GO:2000112	regulation of cellular macromolecule biosynthetic process	BP	3998	306	0.0759309	0.88577
GO:0032799	low-density lipoprotein receptor particle metabolic process	BP	23	4	0.0765622	0.888611
GO:0019400	alditol metabolic process	BP	23	4	0.0765622	0.888611
GO:0046337	phosphatidylethanolamine metabolic process	BP	23	4	0.0765622	0.888611
GO:0036037	CD8-positive, alpha-beta T cell activation	BP	23	4	0.0765622	0.888611
GO:2000637	positive regulation of gene silencing by miRNA	BP	23	4	0.0765622	0.888611
GO:0071425	hematopoietic stem cell proliferation	BP	23	4	0.0765622	0.888611
GO:0035561	regulation of chromatin binding	BP	23	4	0.0765622	0.888611
GO:0035250	UDP-galactosyltransferase activity	MF	23	4	0.0765622	0.888611
GO:0008171	O-methyltransferase activity	MF	23	4	0.0765622	0.888611
GO:0044183	protein binding involved in protein folding	MF	23	4	0.0765622	0.888611
GO:0005924	cell-substrate adherens junction	CC	408	37	0.0768288	0.891253
GO:0035418	protein localization to synapse	BP	63	8	0.0773061	0.89543
GO:0031571	mitotic G1 DNA damage checkpoint	BP	63	8	0.0773061	0.89543
GO:0044819	mitotic G1/S transition checkpoint	BP	63	8	0.0773061	0.89543
GO:0006302	double-strand break repair	BP	248	24	0.0774569	0.896723
GO:0019217	regulation of fatty acid metabolic process	BP	96	11	0.0788314	0.910805
GO:1900182	positive regulation of protein localization to nucleus	BP	74	9	0.0788323	0.910805
GO:0032507	maintenance of protein location in cell	BP	74	9	0.0788323	0.910805
GO:0019003	GDP binding	MF	74	9	0.0788323	0.910805
GO:0007093	mitotic cell cycle checkpoint	BP	165	17	0.0792848	0.915571
GO:0051091	positive regulation of DNA-binding transcription factor activity	BP	261	25	0.0797907	0.92095
GO:0042119	neutrophil activation	BP	498	44	0.0806043	0.923476
GO:0070474	positive regulation of uterine smooth muscle contraction	BP	7	2	0.0836373	0.923476
GO:0032774	RNA biosynthetic process	BP	3733	286	0.0820662	0.923476
GO:1903506	regulation of nucleic acid-templated transcription	BP	3567	274	0.0803722	0.923476
GO:0007044	cell-substrate junction assembly	BP	97	11	0.0834959	0.923476
GO:0010770	positive regulation of cell morphogenesis involved in differentiation	BP	154	16	0.081844	0.923476
GO:0010863	positive regulation of phospholipase C activity	BP	43	6	0.0823016	0.923476
GO:0009101	glycoprotein biosynthetic process	BP	348	32	0.0820025	0.923476
GO:0019318	hexose metabolic process	BP	249	24	0.0802139	0.923476
GO:0006692	prostanoid metabolic process	BP	43	6	0.0823016	0.923476
GO:0006693	prostaglandin metabolic process	BP	43	6	0.0823016	0.923476
GO:0045669	positive regulation of osteoblast differentiation	BP	64	8	0.083125	0.923476
GO:0014072	response to isoquinoline alkaloid	BP	33	5	0.0818691	0.923476
GO:0043278	response to morphine	BP	33	5	0.0818691	0.923476
[truncated: 20,912 more rows]

## Sheet: Gene Ontology - Event3
(Event #3)	Term	Ont	N	DE	P.DE	FDR
GO:0005737	cytoplasm	CC	11625	201	4.34784e-07	0.00996134
GO:0044444	cytoplasmic part	CC	9735	173	2.4918e-06	0.0285448
GO:0003824	catalytic activity	MF	5710	113	7.00382e-06	0.0534882
GO:0070815	peptidyl-lysine 5-dioxygenase activity	MF	4	3	1.0325e-05	0.0591392
GO:0016491	oxidoreductase activity	MF	748	25	4.54357e-05	0.185809
GO:1903311	regulation of mRNA metabolic process	BP	324	15	4.86602e-05	0.185809
GO:0098869	cellular oxidant detoxification	BP	102	8	8.57168e-05	0.2389
GO:0098754	detoxification	BP	131	9	8.76617e-05	0.2389
GO:0032481	positive regulation of type I interferon production	BP	77	7	9.38458e-05	0.2389
GO:0043227	membrane-bounded organelle	CC	13019	209	0.0001327	0.276884
GO:0017185	peptidyl-lysine hydroxylation	BP	8	3	0.000138723	0.276884
GO:0050860	negative regulation of T cell receptor signaling pathway	BP	20	4	0.000145022	0.276884
GO:1990748	cellular detoxification	BP	112	8	0.000165072	0.281972
GO:0016209	antioxidant activity	MF	86	7	0.000188698	0.281972
GO:0070424	regulation of nucleotide-binding oligomerization domain containing signaling pathway	BP	9	3	0.000205958	0.281972
GO:0005879	axonemal microtubule	CC	9	3	0.000205958	0.281972
GO:0002753	cytoplasmic pattern recognition receptor signaling pathway	BP	62	6	0.00021167	0.281972
GO:0016071	mRNA metabolic process	BP	877	26	0.000221531	0.281972
GO:0051879	Hsp90 protein binding	MF	41	5	0.000242111	0.291948
GO:0005739	mitochondrion	CC	1573	39	0.000267449	0.306376
GO:0018126	protein hydroxylation	BP	24	4	0.000304524	0.329766
GO:0055114	oxidation-reduction process	BP	999	28	0.000316653	0.329766
GO:0008152	metabolic process	BP	12552	201	0.000348859	0.347509
GO:0006418	tRNA aminoacylation for protein translation	BP	45	5	0.000377356	0.349971
GO:0090084	negative regulation of inclusion body assembly	BP	11	3	0.000396344	0.349971
GO:0039528	cytoplasmic pattern recognition receptor signaling pathway in response to virus	BP	27	4	0.000486838	0.349971
GO:0043039	tRNA aminoacylation	BP	48	5	0.000511342	0.349971
GO:0003713	transcription coactivator activity	MF	319	13	0.000526719	0.349971
GO:0046914	transition metal ion binding	MF	1085	29	0.000534625	0.349971
GO:0036094	small molecule binding	MF	2503	54	0.000553756	0.349971
GO:0050858	negative regulation of antigen receptor-mediated signaling pathway	BP	28	4	0.00056185	0.349971
GO:0043038	amino acid activation	BP	49	5	0.000563092	0.349971
GO:0070426	positive regulation of nucleotide-binding oligomerization domain containing signaling pathway	BP	3	2	0.000565183	0.349971
GO:0070434	positive regulation of nucleotide-binding oligomerization domain containing 2 signaling pathway	BP	3	2	0.000565183	0.349971
GO:0046946	hydroxylysine metabolic process	BP	3	2	0.000565183	0.349971
GO:0046947	hydroxylysine biosynthetic process	BP	3	2	0.000565183	0.349971
GO:0008475	procollagen-lysine 5-dioxygenase activity	MF	3	2	0.000565183	0.349971
GO:0032608	interferon-beta production	BP	50	5	0.000618676	0.368579
GO:0005488	binding	MF	15267	234	0.000638501	0.368579
GO:0070566	adenylyltransferase activity	MF	29	4	0.000644718	0.368579
GO:0004652	polynucleotide adenylyltransferase activity	MF	13	3	0.000673061	0.368579
GO:0044237	cellular metabolic process	BP	11301	183	0.000675673	0.368579
GO:0003674	molecular_function	MF	17697	262	0.000729722	0.377807
GO:0032728	positive regulation of interferon-beta production	BP	30	4	0.000735887	0.377807
GO:0004601	peroxidase activity	MF	52	5	0.000742059	0.377807
GO:0003712	transcription coregulator activity	MF	562	18	0.000873569	0.430409
GO:0030199	collagen fibril organization	BP	54	5	0.000882947	0.430409
GO:0140098	catalytic activity, acting on RNA	MF	386	14	0.00101677	0.475209
GO:0098586	cellular response to virus	BP	56	5	0.00104284	0.475209
GO:0016684	oxidoreductase activity, acting on peroxide as acceptor	MF	56	5	0.00104284	0.475209
GO:0043226	organelle	CC	14144	219	0.00106724	0.475209
GO:0034124	regulation of MyD88-dependent toll-like receptor signaling pathway	BP	4	2	0.00112004	0.475209
GO:2000622	regulation of nuclear-transcribed mRNA catabolic process, nonsense-mediated decay	BP	4	2	0.00112004	0.475209
GO:2000623	negative regulation of nuclear-transcribed mRNA catabolic process, nonsense-mediated decay	BP	4	2	0.00112004	0.475209
GO:0090083	regulation of inclusion body assembly	BP	16	3	0.00127805	0.524082
GO:0061077	chaperone-mediated protein folding	BP	59	5	0.00132165	0.524082
GO:0006401	RNA catabolic process	BP	397	14	0.00132652	0.524082
GO:0031072	heat shock protein binding	MF	119	7	0.00133841	0.524082
GO:0044424	intracellular part	CC	15063	230	0.00134961	0.524082
GO:0005622	intracellular	CC	15073	230	0.00143202	0.546816
GO:0006399	tRNA metabolic process	BP	193	9	0.00149966	0.563257
GO:0031076	embryonic camera-type eye development	BP	37	4	0.00164413	0.600696
GO:0046700	heterocycle catabolic process	BP	695	20	0.00167909	0.600696
GO:0006402	mRNA catabolic process	BP	364	13	0.00174756	0.600696
GO:0070390	transcription export complex 2	CC	5	2	0.0018497	0.600696
GO:0001030	RNA polymerase III type 1 promoter DNA binding	MF	5	2	0.0018497	0.600696
GO:0001031	RNA polymerase III type 2 promoter DNA binding	MF	5	2	0.0018497	0.600696
GO:0080084	5S rDNA binding	MF	5	2	0.0018497	0.600696
GO:0061013	regulation of mRNA catabolic process	BP	199	9	0.00185023	0.600696
GO:0032479	regulation of type I interferon production	BP	126	7	0.00185964	0.600696
GO:0030522	intracellular receptor signaling pathway	BP	280	11	0.00186153	0.600696
GO:0048037	cofactor binding	MF	506	16	0.00190163	0.605114
GO:0050856	regulation of T cell receptor signaling pathway	BP	39	4	0.00200384	0.621401
GO:0032606	type I interferon production	BP	128	7	0.00203418	0.621401
GO:0016614	oxidoreductase activity, acting on CH-OH group of donors	MF	128	7	0.00203418	0.621401
GO:0016973	poly(A)+ mRNA export from nucleus	BP	19	3	0.00214479	0.64657
GO:0099023	tethering complex	CC	66	5	0.00218178	0.64918
GO:0008270	zinc ion binding	MF	816	22	0.00225766	0.663143
GO:0004812	aminoacyl-tRNA ligase activity	MF	41	4	0.00241454	0.668906
GO:0016875	ligase activity, forming carbon-oxygen bonds	MF	41	4	0.00241454	0.668906
GO:0000166	nucleotide binding	MF	2125	45	0.0024542	0.668906
GO:1901265	nucleoside phosphate binding	MF	2126	45	0.00247646	0.668906
GO:0044429	mitochondrial part	CC	1036	26	0.00249493	0.668906
GO:0042535	positive regulation of tumor necrosis factor biosynthetic process	BP	20	3	0.00249769	0.668906
GO:0031418	L-ascorbic acid binding	MF	20	3	0.00249769	0.668906
GO:0050662	coenzyme binding	MF	291	11	0.00251084	0.668906
GO:0070432	regulation of nucleotide-binding oligomerization domain containing 2 signaling pathway	BP	6	2	0.00274927	0.722414
GO:0043231	intracellular membrane-bounded organelle	CC	11488	182	0.00277476	0.722414
GO:0000959	mitochondrial RNA metabolic process	BP	43	4	0.00287969	0.737158
GO:0042802	identical protein binding	MF	1728	38	0.00289574	0.737158
GO:0016779	nucleotidyltransferase activity	MF	137	7	0.00298169	0.750698
GO:0006986	response to unfolded protein	BP	176	8	0.00317147	0.789009
GO:0022402	cell cycle process	BP	1394	32	0.0033043	0.789009
GO:0032727	positive regulation of interferon-alpha production	BP	22	3	0.00330605	0.789009
GO:2001032	regulation of double-strand break repair via nonhomologous end joining	BP	22	3	0.00330605	0.789009
GO:0097225	sperm midpiece	CC	22	3	0.00330605	0.789009
GO:0016706	oxidoreductase activity, acting on paired donors, with incorporation or reduction of molecular oxygen, 2-oxoglutarate as one donor, and incorporation of one atom each of oxygen into both donors	MF	45	4	0.00340265	0.803692
GO:0070887	cellular response to chemical stimulus	BP	3281	63	0.00347222	0.811756
GO:0006397	mRNA processing	BP	541	16	0.00367047	0.816646
GO:1901361	organic cyclic compound catabolic process	BP	745	20	0.00370783	0.816646
GO:0070841	inclusion body assembly	BP	23	3	0.00376347	0.816646
GO:2000535	regulation of entry of bacterium into host cell	BP	7	2	0.00381394	0.816646
GO:0070127	tRNA aminoacylation for mitochondrial protein translation	BP	7	2	0.00381394	0.816646
GO:0045084	positive regulation of interleukin-12 biosynthetic process	BP	7	2	0.00381394	0.816646
GO:0030991	intraciliary transport particle A	CC	7	2	0.00381394	0.816646
GO:0030492	hemoglobin binding	MF	7	2	0.00381394	0.816646
GO:0070568	guanylyltransferase activity	MF	7	2	0.00381394	0.816646
GO:0044270	cellular nitrogen compound catabolic process	BP	696	19	0.00387488	0.822012
GO:0034655	nucleobase-containing compound catabolic process	BP	648	18	0.00408707	0.859072
GO:0032559	adenyl ribonucleotide binding	MF	1531	34	0.00415016	0.864403
GO:0044764	multi-organism cellular process	BP	48	4	0.00430265	0.880162
GO:0032648	regulation of interferon-beta production	BP	48	4	0.00430265	0.880162
GO:0044238	primary metabolic process	BP	11287	178	0.00446618	0.896741
GO:0019752	carboxylic acid metabolic process	BP	1083	26	0.00448174	0.896741
GO:0003724	RNA helicase activity	MF	78	5	0.00450916	0.896741
GO:0005829	cytosol	CC	5085	90	0.00454026	0.896741
GO:0030246	carbohydrate binding	MF	271	10	0.0045997	0.899196
GO:0030554	adenyl nucleotide binding	MF	1542	34	0.00463119	0.899196
GO:0019439	aromatic compound catabolic process	BP	712	19	0.0049301	0.931038
GO:0010171	body morphogenesis	BP	50	4	0.00498431	0.931038
GO:0002072	optic cup morphogenesis involved in camera-type eye development	BP	8	2	0.00503901	0.931038
GO:0034127	regulation of MyD88-independent toll-like receptor signaling pathway	BP	8	2	0.00503901	0.931038
GO:0000931	gamma-tubulin large complex	CC	8	2	0.00503901	0.931038
GO:0008274	gamma-tubulin ring complex	CC	8	2	0.00503901	0.931038
GO:0006520	cellular amino acid metabolic process	BP	366	12	0.00513079	0.940413
GO:0048596	embryonic camera-type eye morphogenesis	BP	26	3	0.0053593	0.964426
GO:0007020	microtubule nucleation	BP	26	3	0.0053593	0.964426
GO:0009058	biosynthetic process	BP	6339	108	0.00549674	0.964426
GO:1902373	negative regulation of mRNA catabolic process	BP	52	4	0.00573484	0.964426
GO:0009615	response to virus	BP	326	11	0.0058761	0.964426
GO:0031503	protein-containing complex localization	BP	281	10	0.00590245	0.964426
GO:0005759	mitochondrial matrix	CC	469	14	0.00590693	0.964426
GO:0009651	response to salt stress	BP	27	3	0.00596835	0.964426
GO:0030990	intraciliary transport particle	CC	27	3	0.00596835	0.964426
GO:0051607	defense response to virus	BP	238	9	0.00601845	0.964426
GO:0006368	transcription elongation from RNA polymerase II promoter	BP	84	5	0.00616913	0.964426
GO:0016616	oxidoreductase activity, acting on the CH-OH group of donors, NAD or NADP as acceptor	MF	119	6	0.00622651	0.964426
GO:0017062	respiratory chain complex III assembly	BP	9	2	0.00641988	0.964426
GO:0034551	mitochondrial respiratory chain complex III assembly	BP	9	2	0.00641988	0.964426
GO:0060700	regulation of ribonuclease activity	BP	9	2	0.00641988	0.964426
GO:0042090	interleukin-12 biosynthetic process	BP	9	2	0.00641988	0.964426
GO:0045075	regulation of interleukin-12 biosynthetic process	BP	9	2	0.00641988	0.964426
GO:0043436	oxoacid metabolic process	BP	1172	27	0.00651834	0.964426
GO:0044249	cellular biosynthetic process	BP	6168	105	0.00657575	0.964426
GO:0035966	response to topologically incorrect protein	BP	199	8	0.00659593	0.964426
GO:0034341	response to interferon-gamma	BP	199	8	0.00659593	0.964426
GO:0032647	regulation of interferon-alpha production	BP	28	3	0.00661714	0.964426
GO:0044298	cell body membrane	CC	28	3	0.00661714	0.964426
GO:0019079	viral genome replication	BP	122	6	0.00701023	0.964426
GO:0031967	organelle envelope	CC	1182	27	0.00726335	0.964426
GO:0031975	envelope	CC	1182	27	0.00726335	0.964426
GO:0007596	blood coagulation	BP	336	11	0.00730625	0.964426
GO:0035666	TRIF-dependent toll-like receptor signaling pathway	BP	29	3	0.00730626	0.964426
GO:0005524	ATP binding	MF	1473	32	0.00738268	0.964426
GO:1905515	non-motile cilium assembly	BP	56	4	0.00745407	0.964426
GO:0071356	cellular response to tumor necrosis factor	BP	291	10	0.00747684	0.964426
GO:0097237	cellular response to toxic substance	BP	247	9	0.00760188	0.964426
GO:0004386	helicase activity	MF	163	7	0.00764168	0.964426
GO:0043177	organic acid binding	MF	205	8	0.00783248	0.964426
GO:0060760	positive regulation of response to cytokine stimulus	BP	57	4	0.00793133	0.964426
GO:0014049	positive regulation of glutamate secretion	BP	10	2	0.00795204	0.964426
GO:0035845	photoreceptor cell outer segment organization	BP	10	2	0.00795204	0.964426
GO:0039530	MDA-5 signaling pathway	BP	10	2	0.00795204	0.964426
GO:0000014	single-stranded DNA endodeoxyribonuclease activity	MF	10	2	0.00795204	0.964426
GO:0000182	rDNA binding	MF	10	2	0.00795204	0.964426
GO:0031720	haptoglobin binding	MF	10	2	0.00795204	0.964426
GO:0032607	interferon-alpha production	BP	30	3	0.0080363	0.964426
GO:0006082	organic acid metabolic process	BP	1192	27	0.00807764	0.964426
GO:0045786	negative regulation of cell cycle	BP	641	17	0.00809517	0.964426
GO:0007599	hemostasis	BP	341	11	0.00811648	0.964426
GO:0000956	nuclear-transcribed mRNA catabolic process	BP	207	8	0.00828109	0.964426
GO:0050817	coagulation	BP	342	11	0.00828659	0.964426
GO:0046605	regulation of centrosome cycle	BP	58	4	0.00842822	0.964426
GO:0008023	transcription elongation factor complex	CC	58	4	0.00842822	0.964426
GO:0031974	membrane-enclosed lumen	CC	5740	98	0.00849241	0.964426
GO:0043233	organelle lumen	CC	5740	98	0.00849241	0.964426
GO:0070013	intracellular organelle lumen	CC	5740	98	0.00849241	0.964426
GO:0008144	drug binding	MF	1727	36	0.00857916	0.964426
GO:0060333	interferon-gamma-mediated signaling pathway	BP	91	5	0.00859975	0.964426
GO:0051213	dioxygenase activity	MF	91	5	0.00859975	0.964426
GO:0044422	organelle part	CC	10112	160	0.00876516	0.964426
GO:0051291	protein heterooligomerization	BP	128	6	0.0087881	0.964426
GO:0006691	leukotriene metabolic process	BP	31	3	0.00880778	0.964426
GO:1902369	negative regulation of RNA catabolic process	BP	59	4	0.00894507	0.964426
GO:0007049	cell cycle	BP	1854	38	0.00905435	0.964426
GO:0046685	response to arsenic-containing substance	BP	32	3	0.00962118	0.964426
GO:0045589	regulation of regulatory T cell differentiation	BP	32	3	0.00962118	0.964426
GO:0072683	T cell extravasation	BP	11	2	0.00963109	0.964426
GO:0010172	embryonic body morphogenesis	BP	11	2	0.00963109	0.964426
GO:0045351	type I interferon biosynthetic process	BP	11	2	0.00963109	0.964426
GO:0005583	fibrillar collagen trimer	CC	11	2	0.00963109	0.964426
GO:0098643	banded collagen fibril	CC	11	2	0.00963109	0.964426
GO:0031838	haptoglobin-hemoglobin complex	CC	11	2	0.00963109	0.964426
GO:0048407	platelet-derived growth factor binding	MF	11	2	0.00963109	0.964426
GO:0001016	RNA polymerase III regulatory region DNA binding	MF	11	2	0.00963109	0.964426
GO:0000726	non-recombinational repair	BP	94	5	0.00981953	0.964426
GO:0034097	response to cytokine	BP	1211	27	0.00983263	0.964426
GO:0043175	RNA polymerase core enzyme binding	MF	61	4	0.0100398	0.964426
GO:0060337	type I interferon signaling pathway	BP	95	5	0.0102512	0.964426
GO:0071357	cellular response to type I interferon	BP	95	5	0.0102512	0.964426
GO:0051172	negative regulation of nitrogen compound metabolic process	BP	2488	48	0.0102909	0.964426
GO:1901576	organic substance biosynthetic process	BP	6259	105	0.0103695	0.964426
GO:0048536	spleen development	BP	33	3	0.0104769	0.964426
GO:0002756	MyD88-independent toll-like receptor signaling pathway	BP	33	3	0.0104769	0.964426
GO:0044265	cellular macromolecule catabolic process	BP	1162	26	0.010744	0.964426
GO:0048565	digestive tract development	BP	134	6	0.0108678	0.964426
GO:0030260	entry into host cell	BP	134	6	0.0108678	0.964426
GO:0044409	entry into host	BP	134	6	0.0108678	0.964426
GO:0051806	entry into cell of other organism involved in symbiotic interaction	BP	134	6	0.0108678	0.964426
GO:0051828	entry into other organism involved in symbiotic interaction	BP	134	6	0.0108678	0.964426
GO:0048566	embryonic digestive tract development	BP	34	3	0.0113754	0.964426
GO:0042533	tumor necrosis factor biosynthetic process	BP	34	3	0.0113754	0.964426
GO:0042534	regulation of tumor necrosis factor biosynthetic process	BP	34	3	0.0113754	0.964426
GO:0048048	embryonic eye morphogenesis	BP	34	3	0.0113754	0.964426
GO:0045066	regulatory T cell differentiation	BP	34	3	0.0113754	0.964426
GO:0060900	embryonic camera-type eye formation	BP	12	2	0.0114527	0.964426
GO:0071044	histone mRNA catabolic process	BP	12	2	0.0114527	0.964426
GO:0010826	negative regulation of centrosome duplication	BP	12	2	0.0114527	0.964426
GO:0016081	synaptic vesicle docking	BP	12	2	0.0114527	0.964426
GO:0035721	intraciliary retrograde transport	BP	12	2	0.0114527	0.964426
GO:0044615	nuclear pore nuclear basket	CC	12	2	0.0114527	0.964426
GO:0005833	hemoglobin complex	CC	12	2	0.0114527	0.964426
GO:0044446	intracellular organelle part	CC	9811	155	0.0114925	0.964426
GO:0043488	regulation of mRNA stability	BP	177	7	0.0117029	0.964426
GO:0034612	response to tumor necrosis factor	BP	312	10	0.0118242	0.964426
GO:0043167	ion binding	MF	6218	104	0.0118534	0.964426
GO:0050684	regulation of mRNA processing	BP	137	6	0.0120287	0.964426
GO:0034340	response to type I interferon	BP	99	5	0.0121079	0.964426
GO:0070423	nucleotide-binding oligomerization domain containing signaling pathway	BP	35	3	0.012317	0.964426
GO:0071347	cellular response to interleukin-1	BP	179	7	0.01239	0.964426
GO:0031514	motile cilium	CC	179	7	0.01239	0.964426
GO:0050854	regulation of antigen receptor-mediated signaling pathway	BP	65	4	0.0124814	0.964426
GO:0016070	RNA metabolic process	BP	5206	89	0.0125336	0.964426
GO:0071466	cellular response to xenobiotic stimulus	BP	180	7	0.0127442	0.964426
GO:0071346	cellular response to interferon-gamma	BP	180	7	0.0127442	0.964426
GO:0031323	regulation of cellular metabolic process	BP	6305	105	0.0129176	0.964426
GO:0051259	protein complex oligomerization	BP	568	15	0.0129271	0.964426
GO:0035872	nucleotide-binding domain, leucine rich repeat containing receptor signaling pathway	BP	36	3	0.013302	0.964426
GO:0002755	MyD88-dependent toll-like receptor signaling pathway	BP	36	3	0.013302	0.964426
GO:0044451	nucleoplasm part	CC	1126	25	0.0134015	0.964426
GO:0106074	aminoacyl-tRNA metabolism involved in translational fidelity	BP	13	2	0.0134126	0.964426
GO:0042538	hyperosmotic salinity response	BP	13	2	0.0134126	0.964426
GO:0072182	regulation of nephron tubule epithelial cell differentiation	BP	13	2	0.0134126	0.964426
GO:0070831	basement membrane assembly	BP	13	2	0.0134126	0.964426
GO:0070431	nucleotide-binding oligomerization domain containing 2 signaling pathway	BP	13	2	0.0134126	0.964426
GO:2001034	positive regulation of double-strand break repair via nonhomologous end joining	BP	13	2	0.0134126	0.964426
GO:0002161	aminoacyl-tRNA editing activity	MF	13	2	0.0134126	0.964426
GO:0030198	extracellular matrix organization	BP	368	11	0.0137639	0.964426
GO:0010900	negative regulation of phosphatidylcholine catabolic process	BP	1	1	0.013813	0.964426
GO:1902618	cellular response to fluoride	BP	1	1	0.013813	0.964426
GO:0033575	protein glycosylation at cell surface	BP	1	1	0.013813	0.964426
GO:0033580	protein galactosylation at cell surface	BP	1	1	0.013813	0.964426
GO:0042125	protein galactosylation	BP	1	1	0.013813	0.964426
GO:1904843	cellular response to nitroglycerin	BP	1	1	0.013813	0.964426
GO:1902380	positive regulation of endoribonuclease activity	BP	1	1	0.013813	0.964426
GO:0010477	response to sulfur dioxide	BP	1	1	0.013813	0.964426
GO:2001229	negative regulation of response to gamma radiation	BP	1	1	0.013813	0.964426
GO:0006062	sorbitol catabolic process	BP	1	1	0.013813	0.964426
GO:0019407	hexitol catabolic process	BP	1	1	0.013813	0.964426
GO:0019519	pentitol metabolic process	BP	1	1	0.013813	0.964426
GO:0019527	pentitol catabolic process	BP	1	1	0.013813	0.964426
GO:0051160	L-xylitol catabolic process	BP	1	1	0.013813	0.964426
GO:0051164	L-xylitol metabolic process	BP	1	1	0.013813	0.964426
GO:0070430	positive regulation of nucleotide-binding oligomerization domain containing 1 signaling pathway	BP	1	1	0.013813	0.964426
GO:0001552	ovarian follicle atresia	BP	1	1	0.013813	0.964426
GO:1905025	negative regulation of membrane repolarization during ventricular cardiac muscle cell action potential	BP	1	1	0.013813	0.964426
GO:0015782	CMP-N-acetylneuraminate transmembrane transport	BP	1	1	0.013813	0.964426
GO:0018395	peptidyl-lysine hydroxylation to 5-hydroxy-L-lysine	BP	1	1	0.013813	0.964426
GO:0070077	histone arginine demethylation	BP	1	1	0.013813	0.964426
GO:0070078	histone H3-R2 demethylation	BP	1	1	0.013813	0.964426
GO:0070079	histone H4-R3 demethylation	BP	1	1	0.013813	0.964426
GO:0016261	selenocysteine catabolic process	BP	1	1	0.013813	0.964426
GO:1900383	regulation of synaptic plasticity by receptor localization to synapse	BP	1	1	0.013813	0.964426
GO:1903996	negative regulation of non-membrane spanning protein tyrosine kinase activity	BP	1	1	0.013813	0.964426
GO:0021806	initiation of movement involved in cerebral cortex radial glia guided migration	BP	1	1	0.013813	0.964426
GO:0021808	cytosolic calcium signaling involved in initiation of cell movement in glial-mediated radial cell migration	BP	1	1	0.013813	0.964426
GO:0043012	regulation of fusion of sperm to egg plasma membrane	BP	1	1	0.013813	0.964426
GO:0070159	mitochondrial threonyl-tRNA aminoacylation	BP	1	1	0.013813	0.964426
GO:0015805	S-adenosyl-L-methionine transport	BP	1	1	0.013813	0.964426
GO:1901962	S-adenosyl-L-methionine transmembrane transport	BP	1	1	0.013813	0.964426
GO:0000453	enzyme-directed rRNA 2'-O-methylation	BP	1	1	0.013813	0.964426
GO:0021528	commissural neuron differentiation in spinal cord	BP	1	1	0.013813	0.964426
GO:0032595	B cell receptor transport within lipid bilayer	BP	1	1	0.013813	0.964426
GO:0032597	B cell receptor transport into membrane raft	BP	1	1	0.013813	0.964426
GO:0032599	protein transport out of membrane raft	BP	1	1	0.013813	0.964426
GO:0032600	chemokine receptor transport out of membrane raft	BP	1	1	0.013813	0.964426
GO:0032913	negative regulation of transforming growth factor beta3 production	BP	1	1	0.013813	0.964426
GO:0033606	chemokine receptor transport within lipid bilayer	BP	1	1	0.013813	0.964426
GO:0005586	collagen type III trimer	CC	1	1	0.013813	0.964426
GO:0005914	spot adherens junction	CC	1	1	0.013813	0.964426
GO:0031592	centrosomal corona	CC	1	1	0.013813	0.964426
GO:0097649	A axonemal microtubule	CC	1	1	0.013813	0.964426
GO:1990673	intrinsic component of endoplasmic reticulum-Golgi intermediate compartment (ERGIC) membrane	CC	1	1	0.013813	0.964426
GO:1990701	integral component of endoplasmic reticulum-Golgi intermediate compartment (ERGIC) membrane	CC	1	1	0.013813	0.964426
GO:0099130	estrogen binding	MF	1	1	0.013813	0.964426
GO:1903924	estradiol binding	MF	1	1	0.013813	0.964426
GO:0061770	translation elongation factor binding	MF	1	1	0.013813	0.964426
GO:0031249	denatured protein binding	MF	1	1	0.013813	0.964426
GO:0004642	phosphoribosylformylglycinamidine synthase activity	MF	1	1	0.013813	0.964426
GO:0097158	pre-mRNA intronic pyrimidine-rich binding	MF	1	1	0.013813	0.964426
GO:0000721	(R,R)-butanediol dehydrogenase activity	MF	1	1	0.013813	0.964426
GO:0003939	L-iditol 2-dehydrogenase activity	MF	1	1	0.013813	0.964426
GO:0031320	hexitol dehydrogenase activity	MF	1	1	0.013813	0.964426
GO:0046526	D-xylulose reductase activity	MF	1	1	0.013813	0.964426
GO:0050255	ribitol 2-dehydrogenase activity	MF	1	1	0.013813	0.964426
GO:0004757	sepiapterin reductase activity	MF	1	1	0.013813	0.964426
GO:0004502	kynurenine 3-monooxygenase activity	MF	1	1	0.013813	0.964426
GO:0047341	fucose-1-phosphate guanylyltransferase activity	MF	1	1	0.013813	0.964426
GO:0033823	procollagen glucosyltransferase activity	MF	1	1	0.013813	0.964426
GO:0004394	heparan sulfate 2-O-sulfotransferase activity	MF	1	1	0.013813	0.964426
GO:0005456	CMP-N-acetylneuraminate transmembrane transporter activity	MF	1	1	0.013813	0.964426
GO:0032440	2-alkenal reductase [NAD(P)] activity	MF	1	1	0.013813	0.964426
GO:0050429	calcium-dependent phospholipase C activity	MF	1	1	0.013813	0.964426
GO:0033746	histone demethylase activity (H3-R2 specific)	MF	1	1	0.013813	0.964426
GO:0033749	histone demethylase activity (H4-R3 specific)	MF	1	1	0.013813	0.964426
GO:0031870	thromboxane A2 receptor binding	MF	1	1	0.013813	0.964426
GO:0008111	alpha-methylacyl-CoA racemase activity	MF	1	1	0.013813	0.964426
GO:0002953	5'-deoxynucleotidase activity	MF	1	1	0.013813	0.964426
GO:0009000	selenocysteine lyase activity	MF	1	1	0.013813	0.964426
GO:0071567	UFM1 hydrolase activity	MF	1	1	0.013813	0.964426
GO:0000994	RNA polymerase III core binding	MF	1	1	0.013813	0.964426
GO:0000095	S-adenosyl-L-methionine transmembrane transporter activity	MF	1	1	0.013813	0.964426
GO:0050561	glutamate-tRNA(Gln) ligase activity	MF	1	1	0.013813	0.964426
GO:0035438	cyclic-di-GMP binding	MF	1	1	0.013813	0.964426
GO:0061507	cyclic-GMP-AMP binding	MF	1	1	0.013813	0.964426
GO:0051990	(R)-2-hydroxyglutarate dehydrogenase activity	MF	1	1	0.013813	0.964426
GO:0042108	positive regulation of cytokine biosynthetic process	BP	67	4	0.0138325	0.964426
GO:0030374	nuclear receptor transcription coactivator activity	MF	67	4	0.0138325	0.964426
GO:0043487	regulation of RNA stability	BP	183	7	0.0138506	0.964426
GO:0006457	protein folding	BP	227	8	0.0138912	0.964426
GO:0043009	chordate embryonic development	BP	627	16	0.014058	0.973057
GO:0006260	DNA replication	BP	274	9	0.0142859	0.985853
GO:0016592	mediator complex	CC	37	3	0.0143306	0.985972
GO:0010812	negative regulation of cell-substrate adhesion	BP	68	4	0.0145415	0.99451
GO:0071230	cellular response to amino acid stimulus	BP	68	4	0.0145415	0.99451
GO:0043062	extracellular structure organization	BP	422	12	0.014816	1
GO:0140096	catalytic activity, acting on a protein	MF	2165	42	0.0149389	1
GO:0005881	cytoplasmic microtubule	CC	69	4	0.0152731	1
GO:0051917	regulation of fibrinolysis	BP	14	2	0.0155067	1
GO:0045591	positive regulation of regulatory T cell differentiation	BP	14	2	0.0155067	1
GO:0046606	negative regulation of centrosome cycle	BP	14	2	0.0155067	1
GO:0048266	behavioral response to pain	BP	14	2	0.0155067	1
GO:0000463	maturation of LSU-rRNA from tricistronic rRNA transcript (SSU-rRNA, 5.8S rRNA, LSU-rRNA)	BP	14	2	0.0155067	1
GO:0016846	carbon-sulfur lyase activity	MF	14	2	0.0155067	1
GO:0005344	oxygen carrier activity	MF	14	2	0.0155067	1
GO:0016874	ligase activity	MF	145	6	0.0155463	1
GO:0006950	response to stress	BP	4110	72	0.0156781	1
GO:0042136	neurotransmitter biosynthetic process	BP	106	5	0.0158829	1
GO:0034121	regulation of toll-like receptor signaling pathway	BP	70	4	0.0160275	1
GO:0055123	digestive system development	BP	146	6	0.0160311	1
GO:0043229	intracellular organelle	CC	13294	201	0.0161847	1
GO:0090304	nucleic acid metabolic process	BP	5735	96	0.0161915	1
GO:0048568	embryonic organ development	BP	428	12	0.0163717	1
GO:0032391	photoreceptor connecting cilium	CC	39	3	0.0165197	1
GO:0046872	metal ion binding	MF	4189	73	0.0167566	1
GO:0016772	transferase activity, transferring phosphorus-containing groups	MF	918	21	0.0167569	1
GO:0042273	ribosomal large subunit biogenesis	BP	71	4	0.0168049	1
GO:0033116	endoplasmic reticulum-Golgi intermediate compartment membrane	CC	71	4	0.0168049	1
GO:0007050	cell cycle arrest	BP	237	8	0.0175565	1
GO:0048585	negative regulation of response to stimulus	BP	1693	34	0.0176229	1
GO:0072593	reactive oxygen species metabolic process	BP	284	9	0.0176264	1
GO:0009792	embryo development ending in birth or egg hatching	BP	644	16	0.017633	1
GO:0021532	neural tube patterning	BP	40	3	0.0176806	1
GO:0035735	intraciliary transport involved in cilium assembly	BP	40	3	0.0176806	1
GO:0044447	axoneme part	CC	40	3	0.0176806	1
GO:0032555	purine ribonucleotide binding	MF	1878	37	0.0177217	1
GO:0035635	entry of bacterium into host cell	BP	15	2	0.017731	1
GO:0072160	nephron tubule epithelial cell differentiation	BP	15	2	0.017731	1
GO:0051770	positive regulation of nitric-oxide synthase biosynthetic process	BP	15	2	0.017731	1
GO:0015671	oxygen transport	BP	15	2	0.017731	1
GO:0015037	peptide disulfide oxidoreductase activity	MF	15	2	0.017731	1
GO:0042809	vitamin D receptor binding	MF	15	2	0.017731	1
GO:0019219	regulation of nucleobase-containing compound metabolic process	BP	4140	72	0.0183662	1
GO:0044260	cellular macromolecule metabolic process	BP	8352	133	0.0188958	1
GO:0043169	cation binding	MF	4279	74	0.0189115	1
GO:0006406	mRNA export from nucleus	BP	111	5	0.0190132	1
GO:0071427	mRNA-containing ribonucleoprotein complex export from nucleus	BP	111	5	0.0190132	1
GO:0051028	mRNA transport	BP	152	6	0.0191605	1
GO:0043168	anion binding	MF	2773	51	0.0191943	1
GO:0015931	nucleobase-containing compound transport	BP	241	8	0.0192012	1
GO:0070373	negative regulation of ERK1 and ERK2 cascade	BP	74	4	0.019277	1
GO:0017076	purine nucleotide binding	MF	1891	37	0.0195142	1
GO:0006354	DNA-templated transcription, elongation	BP	112	5	0.0196845	1
GO:0030168	platelet activation	BP	153	6	0.0197198	1
GO:0051252	regulation of RNA metabolic process	BP	3822	67	0.019747	1
GO:0002221	pattern recognition receptor signaling pathway	BP	197	7	0.0199345	1
GO:0032553	ribonucleotide binding	MF	1894	37	0.0199479	1
GO:0014048	regulation of glutamate secretion	BP	16	2	0.0200814	1
GO:0015074	DNA integration	BP	16	2	0.0200814	1
GO:0003756	protein disulfide isomerase activity	MF	16	2	0.0200814	1
GO:0016864	intramolecular oxidoreductase activity, transposing S-S bonds	MF	16	2	0.0200814	1
GO:0042800	histone methyltransferase activity (H3-K4 specific)	MF	16	2	0.0200814	1
GO:0046173	polyol biosynthetic process	BP	75	4	0.0201483	1
GO:0048029	monosaccharide binding	MF	75	4	0.0201483	1
GO:0043200	response to amino acid	BP	113	5	0.0203711	1
GO:0097733	photoreceptor cell cilium	CC	113	5	0.0203711	1
GO:0003697	single-stranded DNA binding	MF	113	5	0.0203711	1
GO:0051171	regulation of nitrogen compound metabolic process	BP	6063	100	0.0206505	1
GO:0048523	negative regulation of cellular process	BP	4903	83	0.0207689	1
GO:0007179	transforming growth factor beta receptor signaling pathway	BP	199	7	0.0209348	1
GO:0070063	RNA polymerase binding	MF	76	4	0.0210435	1
GO:0045429	positive regulation of nitric oxide biosynthetic process	BP	43	3	0.0214297	1
GO:0010824	regulation of centrosome duplication	BP	43	3	0.0214297	1
GO:0009295	nucleoid	CC	43	3	0.0214297	1
GO:0042645	mitochondrial nucleoid	CC	43	3	0.0214297	1
GO:0044403	symbiont process	BP	884	20	0.0214498	1
GO:0097731	9+0 non-motile cilium	CC	115	5	0.021791	1
GO:0006281	DNA repair	BP	552	14	0.0218343	1
GO:0071345	cellular response to cytokine stimulus	BP	1118	24	0.0218705	1
GO:0006809	nitric oxide biosynthetic process	BP	77	4	0.0219627	1
GO:2000779	regulation of double-strand break repair	BP	77	4	0.0219627	1
GO:0031965	nuclear membrane	CC	296	9	0.022348	1
GO:0007342	fusion of sperm to egg plasma membrane involved in single fertilization	BP	17	2	0.0225541	1
GO:0071360	cellular response to exogenous dsRNA	BP	17	2	0.0225541	1
GO:0000963	mitochondrial RNA processing	BP	17	2	0.0225541	1
GO:0045091	regulation of single stranded viral RNA replication via double stranded DNA intermediate	BP	17	2	0.0225541	1
GO:0060077	inhibitory synapse	CC	17	2	0.0225541	1
GO:0050664	oxidoreductase activity, acting on NAD(P)H, oxygen as acceptor	MF	17	2	0.0225541	1
GO:0046688	response to copper ion	BP	44	3	0.0227684	1
GO:1904407	positive regulation of nitric oxide metabolic process	BP	44	3	0.0227684	1
GO:0006378	mRNA polyadenylation	BP	44	3	0.0227684	1
GO:0071560	cellular response to transforming growth factor beta stimulus	BP	249	8	0.022816	1
GO:0016032	viral process	BP	833	19	0.0228818	1
GO:0008589	regulation of smoothened signaling pathway	BP	78	4	0.0229062	1
GO:0016705	oxidoreductase activity, acting on paired donors, with incorporation or reduction of molecular oxygen	MF	159	6	0.0233099	1
GO:0080090	regulation of primary metabolic process	BP	6233	102	0.0237421	1
GO:0007178	transmembrane receptor protein serine/threonine kinase signaling pathway	BP	349	10	0.0237937	1
GO:0042221	response to chemical	BP	4797	81	0.0238685	1
GO:1903312	negative regulation of mRNA metabolic process	BP	79	4	0.0238739	1
GO:0021915	neural tube development	BP	160	6	0.0239482	1
GO:0071222	cellular response to lipopolysaccharide	BP	205	7	0.024144	1
GO:0097542	ciliary tip	CC	45	3	0.0241516	1
GO:0051957	positive regulation of amino acid transport	BP	18	2	0.0251453	1
GO:0051895	negative regulation of focal adhesion assembly	BP	18	2	0.0251453	1
GO:0048557	embryonic digestive tract morphogenesis	BP	18	2	0.0251453	1
GO:0039692	single stranded viral RNA replication via double stranded DNA intermediate	BP	18	2	0.0251453	1
GO:0070555	response to interleukin-1	BP	207	7	0.025285	1
GO:0043277	apoptotic cell clearance	BP	46	3	0.0255794	1
GO:0043631	RNA polyadenylation	BP	46	3	0.0255794	1
GO:0017015	regulation of transforming growth factor beta receptor signaling pathway	BP	120	5	0.0256175	1
GO:0000184	nuclear-transcribed mRNA catabolic process, nonsense-mediated decay	BP	120	5	0.0256175	1
GO:0071559	response to transforming growth factor beta	BP	255	8	0.0258246	1
GO:0050670	regulation of lymphocyte proliferation	BP	208	7	0.0258691	1
GO:0032838	plasma membrane bounded cell projection cytoplasm	CC	208	7	0.0258691	1
GO:0001505	regulation of neurotransmitter levels	BP	354	10	0.025911	1
GO:0006807	nitrogen compound metabolic process	BP	10812	166	0.0261013	1
GO:0032944	regulation of mononuclear cell proliferation	BP	209	7	0.0264624	1
GO:0051701	interaction with host	BP	209	7	0.0264624	1
GO:0046209	nitric oxide metabolic process	BP	82	4	0.0269244	1
GO:0044271	cellular nitrogen compound biosynthetic process	BP	5029	84	0.0272244	1
GO:0035639	purine ribonucleoside triphosphate binding	MF	1813	35	0.027245	1
GO:1903844	regulation of cellular response to transforming growth factor beta stimulus	BP	122	5	0.0272611	1
GO:0006060	sorbitol metabolic process	BP	2	1	0.0274358	1
GO:0046370	fructose biosynthetic process	BP	2	1	0.0274358	1
GO:2000355	negative regulation of ovarian follicle development	BP	2	1	0.0274358	1
GO:1903946	negative regulation of ventricular cardiac muscle cell action potential	BP	2	1	0.0274358	1
GO:2001228	regulation of response to gamma radiation	BP	2	1	0.0274358	1
GO:0002268	follicular dendritic cell differentiation	BP	2	1	0.0274358	1
GO:0033626	positive regulation of integrin activation by cell surface receptor linked signal transduction	BP	2	1	0.0274358	1
GO:0071306	cellular response to vitamin E	BP	2	1	0.0274358	1
GO:0072737	response to diamide	BP	2	1	0.0274358	1
GO:0072738	cellular response to diamide	BP	2	1	0.0274358	1
GO:2000016	negative regulation of determination of dorsal identity	BP	2	1	0.0274358	1
GO:0000390	spliceosomal complex disassembly	BP	2	1	0.0274358	1
GO:0002192	IRES-dependent translational initiation of linear mRNA	BP	2	1	0.0274358	1
GO:0110017	cap-independent translational initiation of linear mRNA	BP	2	1	0.0274358	1
GO:0006424	glutamyl-tRNA aminoacylation	BP	2	1	0.0274358	1
GO:0002542	Factor XII activation	BP	2	1	0.0274358	1
GO:0097166	lens epithelial cell proliferation	BP	2	1	0.0274358	1
GO:2001109	regulation of lens epithelial cell proliferation	BP	2	1	0.0274358	1
GO:2001111	positive regulation of lens epithelial cell proliferation	BP	2	1	0.0274358	1
GO:0006540	glutamate decarboxylation to succinate	BP	2	1	0.0274358	1
GO:1904842	response to nitroglycerin	BP	2	1	0.0274358	1
GO:0034275	kynurenic acid metabolic process	BP	2	1	0.0274358	1
GO:0034276	kynurenic acid biosynthetic process	BP	2	1	0.0274358	1
GO:0019516	lactate oxidation	BP	2	1	0.0274358	1
GO:0006431	methionyl-tRNA aminoacylation	BP	2	1	0.0274358	1
GO:0043387	mycotoxin catabolic process	BP	2	1	0.0274358	1
GO:0046223	aflatoxin catabolic process	BP	2	1	0.0274358	1
GO:1901377	organic heteropentacyclic compound catabolic process	BP	2	1	0.0274358	1
GO:0071344	diphosphate metabolic process	BP	2	1	0.0274358	1
GO:0032707	negative regulation of interleukin-23 production	BP	2	1	0.0274358	1
GO:0000294	nuclear-transcribed mRNA catabolic process, endonucleolytic cleavage-dependent decay	BP	2	1	0.0274358	1
GO:0002537	nitric oxide production involved in inflammatory response	BP	2	1	0.0274358	1
GO:0035332	positive regulation of hippo signaling	BP	2	1	0.0274358	1
GO:0061386	closure of optic fissure	BP	2	1	0.0274358	1
GO:0016046	detection of fungus	BP	2	1	0.0274358	1
GO:0070428	regulation of nucleotide-binding oligomerization domain containing 1 signaling pathway	BP	2	1	0.0274358	1
GO:1905271	regulation of proton-transporting ATP synthase activity, rotational mechanism	BP	2	1	0.0274358	1
GO:1905273	positive regulation of proton-transporting ATP synthase activity, rotational mechanism	BP	2	1	0.0274358	1
GO:1901492	positive regulation of lymphangiogenesis	BP	2	1	0.0274358	1
GO:0070893	transposon integration	BP	2	1	0.0274358	1
GO:0070894	regulation of transposon integration	BP	2	1	0.0274358	1
GO:0070895	negative regulation of transposon integration	BP	2	1	0.0274358	1
GO:2000368	positive regulation of acrosomal vesicle exocytosis	BP	2	1	0.0274358	1
GO:0046778	modification by virus of host mRNA processing	BP	2	1	0.0274358	1
GO:0006478	peptidyl-tyrosine sulfation	BP	2	1	0.0274358	1
GO:0097111	endoplasmic reticulum-Golgi intermediate compartment organization	BP	2	1	0.0274358	1
GO:0090615	mitochondrial mRNA processing	BP	2	1	0.0274358	1
GO:0006429	leucyl-tRNA aminoacylation	BP	2	1	0.0274358	1
GO:0034224	cellular response to zinc ion starvation	BP	2	1	0.0274358	1
GO:0120127	response to zinc ion starvation	BP	2	1	0.0274358	1
GO:1905706	regulation of mitochondrial ATP synthesis coupled proton transport	BP	2	1	0.0274358	1
GO:0033257	Bcl3/NF-kappaB2 complex	CC	2	1	0.0274358	1
GO:0005584	collagen type I trimer	CC	2	1	0.0274358	1
GO:0005713	recombination nodule	CC	2	1	0.0274358	1
GO:0009368	endopeptidase Clp complex	CC	2	1	0.0274358	1
GO:0061851	leading edge of lamellipodium	CC	2	1	0.0274358	1
GO:0071595	Nem1-Spo7 phosphatase complex	CC	2	1	0.0274358	1
GO:0097598	sperm cytoplasmic droplet	CC	2	1	0.0274358	1
GO:0071819	DUBm complex	CC	2	1	0.0274358	1
GO:0052593	tryptamine:oxygen oxidoreductase (deaminating) activity	MF	2	1	0.0274358	1
GO:0052594	aminoacetone:oxygen oxidoreductase(deaminating) activity	MF	2	1	0.0274358	1
GO:0052595	aliphatic-amine oxidase activity	MF	2	1	0.0274358	1
GO:0052596	phenethylamine:oxygen oxidoreductase (deaminating) activity	MF	2	1	0.0274358	1
GO:0070052	collagen V binding	MF	2	1	0.0274358	1
GO:0004818	glutamate-tRNA ligase activity	MF	2	1	0.0274358	1
GO:0004351	glutamate decarboxylase activity	MF	2	1	0.0274358	1
GO:0070401	NADP+ binding	MF	2	1	0.0274358	1
GO:0001002	RNA polymerase III type 1 promoter sequence-specific DNA binding	MF	2	1	0.0274358	1
GO:0001003	RNA polymerase III type 2 promoter sequence-specific DNA binding	MF	2	1	0.0274358	1
GO:0001884	pyrimidine nucleoside binding	MF	2	1	0.0274358	1
GO:0002134	UTP binding	MF	2	1	0.0274358	1
GO:0032551	pyrimidine ribonucleoside binding	MF	2	1	0.0274358	1
GO:0032574	5'-3' RNA helicase activity	MF	2	1	0.0274358	1
GO:0004825	methionine-tRNA ligase activity	MF	2	1	0.0274358	1
GO:0000406	double-strand/single-strand DNA junction binding	MF	2	1	0.0274358	1
GO:0016492	G protein-coupled neurotensin receptor activity	MF	2	1	0.0274358	1
GO:0001621	ADP receptor activity	MF	2	1	0.0274358	1
GO:0004666	prostaglandin-endoperoxide synthase activity	MF	2	1	0.0274358	1
GO:0033906	hyaluronoglucuronidase activity	MF	2	1	0.0274358	1
GO:0008476	protein-tyrosine sulfotransferase activity	MF	2	1	0.0274358	1
GO:0008193	tRNA guanylyltransferase activity	MF	2	1	0.0274358	1
GO:0045174	glutathione dehydrogenase (ascorbate) activity	MF	2	1	0.0274358	1
GO:0050610	methylarsonate reductase activity	MF	2	1	0.0274358	1
GO:0031862	prostanoid receptor binding	MF	2	1	0.0274358	1
GO:0004823	leucine-tRNA ligase activity	MF	2	1	0.0274358	1
GO:0008650	rRNA (uridine-2'-O-)-methyltransferase activity	MF	2	1	0.0274358	1
GO:0001181	RNA polymerase I general transcription initiation factor activity	MF	2	1	0.0274358	1
GO:0004458	D-lactate dehydrogenase (cytochrome) activity	MF	2	1	0.0274358	1
GO:0016898	oxidoreductase activity, acting on the CH-OH group of donors, cytochrome as acceptor	MF	2	1	0.0274358	1
GO:0051131	chaperone-mediated protein complex assembly	BP	19	2	0.0278513	1
GO:0015669	gas transport	BP	19	2	0.0278513	1
GO:0034312	diol biosynthetic process	BP	19	2	0.0278513	1
GO:0071243	cellular response to arsenic-containing substance	BP	19	2	0.0278513	1
GO:2000696	regulation of epithelial cell differentiation involved in kidney development	BP	19	2	0.0278513	1
GO:0098644	complex of collagen trimers	CC	19	2	0.0278513	1
GO:0000145	exocyst	CC	19	2	0.0278513	1
GO:0034458	3'-5' RNA helicase activity	MF	19	2	0.0278513	1
GO:0140223	general transcription initiation factor activity	MF	19	2	0.0278513	1
GO:0006970	response to osmotic stress	BP	83	4	0.0279906	1
GO:0002683	negative regulation of immune system process	BP	463	12	0.0280173	1
GO:0042089	cytokine biosynthetic process	BP	123	5	0.0281075	1
GO:0005930	axoneme	CC	123	5	0.0281075	1
GO:0033554	cellular response to stress	BP	2069	39	0.0282045	1
GO:0071219	cellular response to molecule of bacterial origin	BP	212	7	0.0282978	1
GO:0044248	cellular catabolic process	BP	2324	43	0.0283963	1
GO:0005788	endoplasmic reticulum lumen	CC	309	9	0.0284194	1
GO:0001819	positive regulation of cytokine production	BP	464	12	0.0284205	1
GO:0005635	nuclear envelope	CC	464	12	0.0284205	1
GO:0071840	cellular component organization or biogenesis	BP	6697	108	0.028945	1
GO:0019751	polyol metabolic process	BP	124	5	0.0289704	1
GO:0042107	cytokine metabolic process	BP	124	5	0.0289704	1
GO:0097014	ciliary plasm	CC	124	5	0.0289704	1
GO:0009966	regulation of signal transduction	BP	3170	56	0.0291191	1
GO:0071704	organic substance metabolic process	BP	12093	183	0.0292191	1
GO:1901360	organic cyclic compound metabolic process	BP	6839	110	0.0292325	1
GO:0003723	RNA binding	MF	1950	37	0.029559	1
GO:0006805	xenobiotic metabolic process	BP	125	5	0.0298499	1
GO:0051726	regulation of cell cycle	BP	1213	25	0.030042	1
GO:2001057	reactive nitrogen species metabolic process	BP	85	4	0.0301977	1
GO:0045619	regulation of lymphocyte differentiation	BP	169	6	0.0302237	1
GO:0009057	macromolecule catabolic process	BP	1396	28	0.0303948	1
GO:0008380	RNA splicing	BP	469	12	0.0305003	1
GO:0019370	leukotriene biosynthetic process	BP	20	2	0.0306683	1
GO:0048745	smooth muscle tissue development	BP	20	2	0.0306683	1
GO:1905523	positive regulation of macrophage migration	BP	20	2	0.0306683	1
GO:0051767	nitric-oxide synthase biosynthetic process	BP	20	2	0.0306683	1
GO:0051769	regulation of nitric-oxide synthase biosynthetic process	BP	20	2	0.0306683	1
GO:0071682	endocytic vesicle lumen	CC	20	2	0.0306683	1
GO:0008320	protein transmembrane transporter activity	MF	20	2	0.0306683	1
GO:0005793	endoplasmic reticulum-Golgi intermediate compartment	CC	126	5	0.030746	1
GO:0007017	microtubule-based process	BP	748	17	0.0312871	1
GO:0032760	positive regulation of tumor necrosis factor production	BP	86	4	0.0313387	1
GO:0006303	double-strand break repair via nonhomologous end joining	BP	86	4	0.0313387	1
GO:0009636	response to toxic substance	BP	525	13	0.0313462	1
GO:0150063	visual system development	BP	366	10	0.0315384	1
GO:0071426	ribonucleoprotein complex export from nucleus	BP	127	5	0.0316589	1
GO:0009891	positive regulation of biosynthetic process	BP	2025	38	0.0319927	1
GO:0002687	positive regulation of leukocyte migration	BP	128	5	0.0325886	1
GO:0071166	ribonucleoprotein complex localization	BP	128	5	0.0325886	1
GO:0002020	protease binding	MF	128	5	0.0325886	1
GO:0000139	Golgi membrane	CC	754	17	0.0333711	1
GO:0030277	maintenance of gastrointestinal epithelium	BP	21	2	0.0335929	1
GO:0006450	regulation of translational fidelity	BP	21	2	0.0335929	1
GO:1903392	negative regulation of adherens junction organization	BP	21	2	0.0335929	1
GO:0045026	plasma membrane fusion	BP	21	2	0.0335929	1
GO:0036499	PERK-mediated unfolded protein response	BP	21	2	0.0335929	1
GO:0090280	positive regulation of calcium ion import	BP	21	2	0.0335929	1
GO:0060972	left/right pattern formation	BP	21	2	0.0335929	1
GO:0000470	maturation of LSU-rRNA	BP	21	2	0.0335929	1
GO:0000930	gamma-tubulin complex	CC	21	2	0.0335929	1
GO:1903557	positive regulation of tumor necrosis factor superfamily cytokine production	BP	88	4	0.033696	1
GO:0009607	response to biotic stimulus	BP	1047	22	0.033723	1
GO:0031325	positive regulation of cellular metabolic process	BP	3330	58	0.0338174	1
GO:0002218	activation of innate immune response	BP	319	9	0.0338179	1
GO:0048880	sensory system development	BP	371	10	0.03412	1
GO:0043933	protein-containing complex subunit organization	BP	2290	42	0.0341497	1
GO:0009056	catabolic process	BP	2615	47	0.0347239	1
GO:0044419	interspecies interaction between organisms	BP	932	20	0.0347244	1
GO:0035295	tube development	BP	1110	23	0.0347353	1
GO:0060021	roof of mouth development	BP	89	4	0.0349124	1
GO:1901605	alpha-amino acid metabolic process	BP	222	7	0.035034	1
GO:0070663	regulation of leukocyte proliferation	BP	222	7	0.035034	1
GO:0050661	NADP binding	MF	52	3	0.0350758	1
GO:1902105	regulation of leukocyte differentiation	BP	272	8	0.0358279	1
GO:0006725	cellular aromatic compound metabolic process	BP	6615	106	0.0364358	1
GO:0010155	regulation of proton transport	BP	22	2	0.0366216	1
GO:0032069	regulation of nuclease activity	BP	22	2	0.0366216	1
GO:0034311	diol metabolic process	BP	22	2	0.0366216	1
GO:0071359	cellular response to dsRNA	BP	22	2	0.0366216	1
GO:0000466	maturation of 5.8S rRNA from tricistronic rRNA transcript (SSU-rRNA, 5.8S rRNA, LSU-rRNA)	BP	22	2	0.0366216	1
GO:0101031	chaperone complex	CC	22	2	0.0366216	1
GO:0008565	protein transporter activity	MF	22	2	0.0366216	1
GO:0042073	intraciliary transport	BP	53	3	0.0368121	1
GO:1905517	macrophage migration	BP	53	3	0.0368121	1
GO:0031122	cytoplasmic microtubule organization	BP	53	3	0.0368121	1
GO:1901575	organic substance catabolic process	BP	2175	40	0.036964	1
GO:0006139	nucleobase-containing compound metabolic process	BP	6411	103	0.0371704	1
GO:0022406	membrane docking	BP	178	6	0.0374909	1
GO:0031023	microtubule organizing center organization	BP	133	5	0.0374917	1
GO:0036064	ciliary basal body	CC	133	5	0.0374917	1
GO:0051249	regulation of lymphocyte activation	BP	485	12	0.0378925	1
GO:0032655	regulation of interleukin-12 production	BP	54	3	0.0385919	1
GO:0061512	protein localization to cilium	BP	54	3	0.0385919	1
GO:2000117	negative regulation of cysteine-type endopeptidase activity	BP	92	4	0.038713	1
GO:0031328	positive regulation of cellular biosynthetic process	BP	1992	37	0.0388964	1
GO:0019058	viral life cycle	BP	328	9	0.0392495	1
GO:0009059	macromolecule biosynthetic process	BP	5114	84	0.0394687	1
GO:0043484	regulation of RNA splicing	BP	135	5	0.0395728	1
GO:0006405	RNA export from nucleus	BP	135	5	0.0395728	1
GO:0020037	heme binding	MF	135	5	0.0395728	1
GO:1901889	negative regulation of cell junction assembly	BP	23	2	0.039751	1
GO:0097150	neuronal stem cell population maintenance	BP	23	2	0.039751	1
GO:0009067	aspartate family amino acid biosynthetic process	BP	23	2	0.039751	1
GO:0016578	histone deubiquitination	BP	23	2	0.039751	1
GO:0022884	macromolecule transmembrane transporter activity	MF	23	2	0.039751	1
GO:0044183	protein binding involved in protein folding	MF	23	2	0.039751	1
GO:0036126	sperm flagellum	CC	93	4	0.0400305	1
GO:0030134	COPII-coated ER to Golgi transport vesicle	CC	93	4	0.0400305	1
GO:0046483	heterocycle metabolic process	BP	6570	105	0.04013	1
GO:0031090	organelle membrane	CC	2903	51	0.0403134	1
GO:0001541	ovarian follicle development	BP	55	3	0.0404147	1
GO:0032781	positive regulation of ATPase activity	BP	55	3	0.0404147	1
GO:0046456	icosanoid biosynthetic process	BP	55	3	0.0404147	1
GO:0006154	adenosine catabolic process	BP	3	1	0.0408711	1
GO:0046103	inosine biosynthetic process	BP	3	1	0.0408711	1
GO:0006059	hexitol metabolic process	BP	3	1	0.0408711	1
GO:0106135	negative regulation of cardiac muscle cell contraction	BP	3	1	0.0408711	1
GO:0010899	regulation of phosphatidylcholine catabolic process	BP	3	1	0.0408711	1
GO:0030185	nitric oxide transport	BP	3	1	0.0408711	1
GO:0010751	negative regulation of nitric oxide mediated signal transduction	BP	3	1	0.0408711	1
GO:0002266	follicular dendritic cell activation	BP	3	1	0.0408711	1
GO:1902897	regulation of postsynaptic density protein 95 clustering	BP	3	1	0.0408711	1
GO:0035684	helper T cell extravasation	BP	3	1	0.0408711	1
GO:1903971	positive regulation of response to macrophage colony-stimulating factor	BP	3	1	0.0408711	1
GO:1903974	positive regulation of cellular response to macrophage colony-stimulating factor stimulus	BP	3	1	0.0408711	1
GO:1904844	response to L-glutamine	BP	3	1	0.0408711	1
GO:1904845	cellular response to L-glutamine	BP	3	1	0.0408711	1
GO:0002541	activation of plasma proteins involved in acute inflammatory response	BP	3	1	0.0408711	1
GO:0002254	kinin cascade	BP	3	1	0.0408711	1
GO:0002353	plasma kallikrein-kinin cascade	BP	3	1	0.0408711	1
GO:0060648	mammary gland bud morphogenesis	BP	3	1	0.0408711	1
GO:0072139	glomerular parietal epithelial cell differentiation	BP	3	1	0.0408711	1
GO:0002581	negative regulation of antigen processing and presentation of peptide or polysaccharide antigen via MHC class II	BP	3	1	0.0408711	1
GO:0006741	NADP biosynthetic process	BP	3	1	0.0408711	1
GO:1902303	negative regulation of potassium ion export	BP	3	1	0.0408711	1
GO:1903765	negative regulation of potassium ion export across plasma membrane	BP	3	1	0.0408711	1
GO:2000768	positive regulation of nephron tubule epithelial cell differentiation	BP	3	1	0.0408711	1
GO:0097681	double-strand break repair via alternative nonhomologous end joining	BP	3	1	0.0408711	1
GO:0016480	negative regulation of transcription by RNA polymerase III	BP	3	1	0.0408711	1
GO:0043385	mycotoxin metabolic process	BP	3	1	0.0408711	1
GO:0046222	aflatoxin metabolic process	BP	3	1	0.0408711	1
GO:1901376	organic heteropentacyclic compound metabolic process	BP	3	1	0.0408711	1
GO:0039656	modulation by virus of host gene expression	BP	3	1	0.0408711	1
GO:0000973	posttranscriptional tethering of RNA polymerase II gene DNA at nuclear periphery	BP	3	1	0.0408711	1
GO:2000502	negative regulation of natural killer cell chemotaxis	BP	3	1	0.0408711	1
GO:0097676	histone H3-K36 dimethylation	BP	3	1	0.0408711	1
GO:1903294	regulation of glutamate secretion, neurotransmission	BP	3	1	0.0408711	1
GO:1903296	positive regulation of glutamate secretion, neurotransmission	BP	3	1	0.0408711	1
GO:2000367	regulation of acrosomal vesicle exocytosis	BP	3	1	0.0408711	1
GO:0006435	threonyl-tRNA aminoacylation	BP	3	1	0.0408711	1
GO:0034343	type III interferon production	BP	3	1	0.0408711	1
GO:0034344	regulation of type III interferon production	BP	3	1	0.0408711	1
GO:0003408	optic cup formation involved in camera-type eye development	BP	3	1	0.0408711	1
GO:2000721	positive regulation of transcription from RNA polymerase II promoter involved in smooth muscle cell differentiation	BP	3	1	0.0408711	1
GO:0043420	anthranilate metabolic process	BP	3	1	0.0408711	1
GO:0060830	ciliary receptor clustering involved in smoothened signaling pathway	BP	3	1	0.0408711	1
GO:0072137	condensed mesenchymal cell proliferation	BP	3	1	0.0408711	1
GO:2000299	negative regulation of Rho-dependent protein serine/threonine kinase activity	BP	3	1	0.0408711	1
GO:0008594	photoreceptor cell morphogenesis	BP	3	1	0.0408711	1
GO:0044530	supraspliceosomal complex	CC	3	1	0.0408711	1
GO:0034678	integrin alpha8-beta1 complex	CC	3	1	0.0408711	1
GO:0030981	cortical microtubule cytoskeleton	CC	3	1	0.0408711	1
GO:0070939	Dsl1/NZR complex	CC	3	1	0.0408711	1
GO:0099053	activating signal cointegrator 1 complex	CC	3	1	0.0408711	1
GO:0097545	axonemal outer doublet	CC	3	1	0.0408711	1
GO:0004677	DNA-dependent protein kinase activity	MF	3	1	0.0408711	1
GO:0004142	diacylglycerol cholinephosphotransferase activity	MF	3	1	0.0408711	1
GO:0016971	flavin-linked sulfhydryl oxidase activity	MF	3	1	0.0408711	1
GO:0008426	protein kinase C inhibitor activity	MF	3	1	0.0408711	1
GO:0031721	hemoglobin alpha binding	MF	3	1	0.0408711	1
GO:0032557	pyrimidine ribonucleotide binding	MF	3	1	0.0408711	1
GO:0005153	interleukin-8 receptor binding	MF	3	1	0.0408711	1
GO:0045322	unmethylated CpG binding	MF	3	1	0.0408711	1
GO:0001730	2'-5'-oligoadenylate synthetase activity	MF	3	1	0.0408711	1
GO:0004307	ethanolaminephosphotransferase activity	MF	3	1	0.0408711	1
GO:0070336	flap-structured DNA binding	MF	3	1	0.0408711	1
GO:0008511	sodium:potassium:chloride symporter activity	MF	3	1	0.0408711	1
GO:0009674	potassium:sodium symporter activity	MF	3	1	0.0408711	1
GO:0004995	tachykinin receptor activity	MF	3	1	0.0408711	1
GO:0106140	P-TEFb complex binding	MF	3	1	0.0408711	1
GO:0004829	threonine-tRNA ligase activity	MF	3	1	0.0408711	1
GO:0008192	RNA guanylyltransferase activity	MF	3	1	0.0408711	1
GO:0050211	procollagen galactosyltransferase activity	MF	3	1	0.0408711	1
GO:0016672	oxidoreductase activity, acting on a sulfur group of donors, quinone or similar compound as acceptor	MF	3	1	0.0408711	1
GO:0030613	oxidoreductase activity, acting on phosphorus or arsenic in donors	MF	3	1	0.0408711	1
GO:0030614	oxidoreductase activity, acting on phosphorus or arsenic in donors, disulfide as acceptor	MF	3	1	0.0408711	1
GO:0036132	13-prostaglandin reductase activity	MF	3	1	0.0408711	1
GO:0047522	15-oxoprostaglandin 13-oxidase activity	MF	3	1	0.0408711	1
GO:0016436	rRNA (uridine) methyltransferase activity	MF	3	1	0.0408711	1
GO:2001234	negative regulation of apoptotic signaling pathway	BP	230	7	0.041132	1
GO:0006403	RNA localization	BP	230	7	0.041132	1
GO:0009968	negative regulation of signal transduction	BP	1313	26	0.041273	1
GO:0031324	negative regulation of cellular metabolic process	BP	2650	47	0.0422101	1
GO:0001817	regulation of cytokine production	BP	719	16	0.0422616	1
GO:0032615	interleukin-12 production	BP	56	3	0.0422804	1
GO:0051707	response to other organism	BP	1013	21	0.0422939	1
GO:0009893	positive regulation of metabolic process	BP	3642	62	0.0424976	1
GO:0045069	regulation of viral genome replication	BP	95	4	0.0427412	1
GO:2001026	regulation of endothelial cell chemotaxis	BP	24	2	0.0429776	1
GO:0046174	polyol catabolic process	BP	24	2	0.0429776	1
GO:0043207	response to external biotic stimulus	BP	1015	21	0.0430358	1
GO:0005654	nucleoplasm	CC	3512	60	0.043205	1
GO:0009790	embryo development	BP	1017	21	0.0437872	1
GO:0044450	microtubule organizing center part	CC	185	6	0.0438551	1
GO:0097327	response to antineoplastic agent	BP	96	4	0.0441345	1
GO:0008585	female gonad development	BP	96	4	0.0441345	1
GO:0033108	mitochondrial respiratory chain complex assembly	BP	96	4	0.0441345	1
GO:1903428	positive regulation of reactive oxygen species biosynthetic process	BP	57	3	0.0441887	1
GO:0070507	regulation of microtubule cytoskeleton organization	BP	186	6	0.0448162	1
GO:0034976	response to endoplasmic reticulum stress	BP	285	8	0.0450475	1
GO:0034620	cellular response to unfolded protein	BP	140	5	0.0450783	1
GO:0071216	cellular response to biotic stimulus	BP	236	7	0.046133	1
GO:0030520	intracellular estrogen receptor signaling pathway	BP	58	3	0.0461392	1
GO:0016667	oxidoreductase activity, acting on a sulfur group of donors	MF	58	3	0.0461392	1
GO:0031639	plasminogen activation	BP	25	2	0.0462984	1
GO:2000353	positive regulation of endothelial cell apoptotic process	BP	25	2	0.0462984	1
GO:0000729	DNA double-strand break processing	BP	25	2	0.0462984	1
GO:0008334	histone mRNA metabolic process	BP	25	2	0.0462984	1
GO:0031124	mRNA 3'-end processing	BP	98	4	0.0469968	1
GO:0097729	9+2 motile cilium	CC	98	4	0.0469968	1
GO:0007030	Golgi organization	BP	142	5	0.0474023	1
GO:0097367	carbohydrate derivative binding	MF	2219	40	0.0480273	1
GO:0001816	cytokine production	BP	790	17	0.0480777	1
GO:0032890	regulation of organic acid transport	BP	59	3	0.0481318	1
GO:0070527	platelet aggregation	BP	59	3	0.0481318	1
GO:2000351	regulation of endothelial cell apoptotic process	BP	59	3	0.0481318	1
GO:0045071	negative regulation of viral genome replication	BP	59	3	0.0481318	1
GO:0045935	positive regulation of nucleobase-containing compound metabolic process	BP	1899	35	0.0482118	1
GO:0044344	cellular response to fibroblast growth factor stimulus	BP	143	5	0.0485906	1
GO:0060759	regulation of response to cytokine stimulus	BP	190	6	0.0487913	1
GO:0099568	cytoplasmic region	CC	505	12	0.0488084	1
GO:0034645	cellular macromolecule biosynthetic process	BP	4961	81	0.0490442	1
GO:0034660	ncRNA metabolic process	BP	562	13	0.0493418	1
GO:0002237	response to molecule of bacterial origin	BP	343	9	0.0495682	1
GO:0006979	response to oxidative stress	BP	451	11	0.049619	1
GO:0030194	positive regulation of blood coagulation	BP	26	2	0.0497099	1
GO:1900048	positive regulation of hemostasis	BP	26	2	0.0497099	1
GO:0034453	microtubule anchoring	BP	26	2	0.0497099	1
GO:0071711	basement membrane organization	BP	26	2	0.0497099	1
GO:0034364	high-density lipoprotein particle	CC	26	2	0.0497099	1
GO:0030867	rough endoplasmic reticulum membrane	CC	26	2	0.0497099	1
GO:0004033	aldo-keto reductase (NADP) activity	MF	26	2	0.0497099	1
GO:0010646	regulation of cell communication	BP	3542	60	0.0497788	1
GO:0051893	regulation of focal adhesion assembly	BP	60	3	0.050166	1
GO:0090109	regulation of cell-substrate junction assembly	BP	60	3	0.050166	1
GO:0000049	tRNA binding	MF	60	3	0.050166	1
GO:0016279	protein-lysine N-methyltransferase activity	MF	60	3	0.050166	1
GO:0006974	cellular response to DNA damage stimulus	BP	854	18	0.05041	1
GO:0090092	regulation of transmembrane receptor protein serine/threonine kinase signaling pathway	BP	241	7	0.0505862	1
GO:0009410	response to xenobiotic stimulus	BP	292	8	0.0506044	1
GO:0090287	regulation of cellular response to growth factor stimulus	BP	292	8	0.0506044	1
GO:0046906	tetrapyrrole binding	MF	145	5	0.0510195	1
GO:0072001	renal system development	BP	293	8	0.0514328	1
GO:0046545	development of primary female sexual characteristics	BP	101	4	0.0514793	1
GO:0005515	protein binding	MF	11807	177	0.0515241	1
GO:0050657	nucleic acid transport	BP	193	6	0.051911	1
GO:0050658	RNA transport	BP	193	6	0.051911	1
GO:0031406	carboxylic acid binding	MF	193	6	0.051911	1
GO:0046513	ceramide biosynthetic process	BP	61	3	0.0522415	1
GO:0016278	lysine N-methyltransferase activity	MF	61	3	0.0522415	1
GO:0098791	Golgi subcompartment	CC	859	18	0.0527577	1
GO:0016788	hydrolase activity, acting on ester bonds	MF	741	16	0.052763	1
GO:2000379	positive regulation of reactive oxygen species metabolic process	BP	102	4	0.0530237	1
GO:0080154	regulation of fertilization	BP	27	2	0.0532093	1
GO:2000191	regulation of fatty acid transport	BP	27	2	0.0532093	1
GO:0050820	positive regulation of coagulation	BP	27	2	0.0532093	1
GO:0043032	positive regulation of macrophage activation	BP	27	2	0.0532093	1
GO:0045671	negative regulation of osteoclast differentiation	BP	27	2	0.0532093	1
GO:0000460	maturation of 5.8S rRNA	BP	27	2	0.0532093	1
GO:0032809	neuronal cell body membrane	CC	27	2	0.0532093	1
GO:0005689	U12-type spliceosomal complex	CC	27	2	0.0532093	1
GO:0004364	glutathione transferase activity	MF	27	2	0.0532093	1
GO:0072562	blood microparticle	CC	147	5	0.0535184	1
GO:0009407	toxin catabolic process	BP	4	1	0.0541215	1
GO:2000015	regulation of determination of dorsal identity	BP	4	1	0.0541215	1
GO:0046102	inosine metabolic process	BP	4	1	0.0541215	1
GO:1990911	response to psychosocial stress	BP	4	1	0.0541215	1
GO:0010746	regulation of plasma membrane long-chain fatty acid transport	BP	4	1	0.0541215	1
GO:0010748	negative regulation of plasma membrane long-chain fatty acid transport	BP	4	1	0.0541215	1
GO:0010916	negative regulation of very-low-density lipoprotein particle clearance	BP	4	1	0.0541215	1
GO:1902952	positive regulation of dendritic spine maintenance	BP	4	1	0.0541215	1
GO:0090403	oxidative stress-induced premature senescence	BP	4	1	0.0541215	1
GO:0018120	peptidyl-arginine ADP-ribosylation	BP	4	1	0.0541215	1
GO:0072757	cellular response to camptothecin	BP	4	1	0.0541215	1
GO:0035585	calcium-mediated signaling using extracellular calcium source	BP	4	1	0.0541215	1
GO:1900041	negative regulation of interleukin-2 secretion	BP	4	1	0.0541215	1
GO:0032497	detection of lipopolysaccharide	BP	4	1	0.0541215	1
GO:0002605	negative regulation of dendritic cell antigen processing and presentation	BP	4	1	0.0541215	1
GO:0090261	positive regulation of inclusion body assembly	BP	4	1	0.0541215	1
GO:0060971	embryonic heart tube left/right pattern formation	BP	4	1	0.0541215	1
GO:0048386	positive regulation of retinoic acid receptor signaling pathway	BP	4	1	0.0541215	1
GO:0090063	positive regulation of microtubule nucleation	BP	4	1	0.0541215	1
GO:0035549	positive regulation of interferon-beta secretion	BP	4	1	0.0541215	1
GO:0051919	positive regulation of fibrinolysis	BP	4	1	0.0541215	1
GO:1990414	replication-born double-strand break repair via sister chromatid exchange	BP	4	1	0.0541215	1
GO:0097167	circadian regulation of translation	BP	4	1	0.0541215	1
GO:1900365	positive regulation of mRNA polyadenylation	BP	4	1	0.0541215	1
GO:1990910	response to hypobaric hypoxia	BP	4	1	0.0541215	1
GO:1903644	regulation of chaperone-mediated protein folding	BP	4	1	0.0541215	1
GO:0060699	regulation of endoribonuclease activity	BP	4	1	0.0541215	1
GO:1900069	regulation of cellular hyperosmotic salinity response	BP	4	1	0.0541215	1
GO:1901000	regulation of response to salt stress	BP	4	1	0.0541215	1
GO:0061535	glutamate secretion, neurotransmission	BP	4	1	0.0541215	1
GO:0070427	nucleotide-binding oligomerization domain containing 1 signaling pathway	BP	4	1	0.0541215	1
GO:0014054	positive regulation of gamma-aminobutyric acid secretion	BP	4	1	0.0541215	1
GO:0070777	D-aspartate transport	BP	4	1	0.0541215	1
GO:0070779	D-aspartate import across plasma membrane	BP	4	1	0.0541215	1
GO:0002357	defense response to tumor cell	BP	4	1	0.0541215	1
GO:1903690	negative regulation of wound healing, spreading of epidermal cells	BP	4	1	0.0541215	1
GO:0021914	negative regulation of smoothened signaling pathway involved in ventral spinal cord patterning	BP	4	1	0.0541215	1
GO:1901624	negative regulation of lymphocyte chemotaxis	BP	4	1	0.0541215	1
GO:0007227	signal transduction downstream of smoothened	BP	4	1	0.0541215	1
GO:2000298	regulation of Rho-dependent protein serine/threonine kinase activity	BP	4	1	0.0541215	1
GO:0019805	quinolinate biosynthetic process	BP	4	1	0.0541215	1
GO:0016240	autophagosome membrane docking	BP	4	1	0.0541215	1
GO:0044528	regulation of mitochondrial mRNA stability	BP	4	1	0.0541215	1
GO:0061709	reticulophagy	BP	4	1	0.0541215	1
GO:0035720	intraciliary anterograde transport	BP	4	1	0.0541215	1
GO:0090156	cellular sphingolipid homeostasis	BP	4	1	0.0541215	1
GO:0000451	rRNA 2'-O-methylation	BP	4	1	0.0541215	1
GO:0034552	respiratory chain complex II assembly	BP	4	1	0.0541215	1
GO:0034553	mitochondrial respiratory chain complex II assembly	BP	4	1	0.0541215	1
GO:0033256	I-kappaB/NF-kappaB complex	CC	4	1	0.0541215	1
GO:0005958	DNA-dependent protein kinase-DNA ligase 4 complex	CC	4	1	0.0541215	1
GO:0035101	FACT complex	CC	4	1	0.0541215	1
GO:0035339	SPOTS complex	CC	4	1	0.0541215	1
GO:0030375	thyroid hormone receptor coactivator activity	MF	4	1	0.0541215	1
GO:0004464	leukotriene-C4 synthase activity	MF	4	1	0.0541215	1
GO:0004096	catalase activity	MF	4	1	0.0541215	1
GO:0043199	sulfate binding	MF	4	1	0.0541215	1
GO:0005087	Ran guanyl-nucleotide exchange factor activity	MF	4	1	0.0541215	1
GO:0098882	structural constituent of presynaptic active zone	MF	4	1	0.0541215	1
GO:1905172	RISC complex binding	MF	4	1	0.0541215	1
GO:0016972	thiol oxidase activity	MF	4	1	0.0541215	1
GO:0000992	polymerase III regulatory region sequence-specific DNA binding	MF	4	1	0.0541215	1
GO:0004614	phosphoglucomutase activity	MF	4	1	0.0541215	1
GO:0004427	inorganic diphosphatase activity	MF	4	1	0.0541215	1
GO:0003917	DNA topoisomerase type I activity	MF	4	1	0.0541215	1
GO:0008607	phosphorylase kinase regulator activity	MF	4	1	0.0541215	1
GO:0016043	cellular component organization	BP	6512	103	0.0545404	1
GO:0002694	regulation of leukocyte activation	BP	571	13	0.054621	1
GO:0002685	regulation of leukocyte migration	BP	196	6	0.05515	1
GO:0051236	establishment of RNA localization	BP	196	6	0.05515	1
GO:0051092	positive regulation of NF-kappaB transcription factor activity	BP	149	5	0.0560875	1
GO:0097730	non-motile cilium	CC	149	5	0.0560875	1
GO:0019233	sensory perception of pain	BP	104	4	0.0561875	1
GO:0032414	positive regulation of ion transmembrane transporter activity	BP	104	4	0.0561875	1
GO:2001237	negative regulation of extrinsic apoptotic signaling pathway	BP	104	4	0.0561875	1
GO:1901363	heterocyclic compound binding	MF	6241	99	0.0562283	1
GO:0044445	cytosolic part	CC	247	7	0.0562777	1
GO:0006972	hyperosmotic response	BP	28	2	0.0567933	1
GO:0042730	fibrinolysis	BP	28	2	0.0567933	1
GO:0045577	regulation of B cell differentiation	BP	28	2	0.0567933	1
GO:0035456	response to interferon-beta	BP	28	2	0.0567933	1
GO:0010648	negative regulation of cell communication	BP	1419	27	0.0568753	1
GO:0071310	cellular response to organic substance	BP	2707	47	0.0569763	1
GO:0006302	double-strand break repair	BP	248	7	0.0572634	1
GO:0060541	respiratory system development	BP	198	6	0.0573758	1
GO:0071774	response to fibroblast growth factor	BP	150	5	0.0573983	1
GO:0051253	negative regulation of RNA metabolic process	BP	1359	26	0.0578597	1
GO:0042110	T cell activation	BP	464	11	0.0584168	1
GO:0023057	negative regulation of signaling	BP	1423	27	0.0584596	1
GO:0048278	vesicle docking	BP	64	3	0.0587121	1
GO:0021510	spinal cord development	BP	106	4	0.0594508	1
GO:0005506	iron ion binding	MF	152	5	0.0600723	1
GO:0065008	regulation of biological quality	BP	4057	67	0.0603404	1
GO:0010669	epithelial structure maintenance	BP	29	2	0.060459	1
GO:0010954	positive regulation of protein processing	BP	29	2	0.060459	1
GO:1900027	regulation of ruffle assembly	BP	29	2	0.060459	1
GO:0031116	positive regulation of microtubule polymerization	BP	29	2	0.060459	1
GO:0048730	epidermis morphogenesis	BP	29	2	0.060459	1
GO:0030511	positive regulation of transforming growth factor beta receptor signaling pathway	BP	29	2	0.060459	1
GO:1903846	positive regulation of cellular response to transforming growth factor beta stimulus	BP	29	2	0.060459	1
GO:0046966	thyroid hormone receptor binding	MF	29	2	0.060459	1
GO:0072577	endothelial cell apoptotic process	BP	65	3	0.060949	1
GO:0031966	mitochondrial membrane	CC	698	15	0.0614281	1
GO:0042133	neurotransmitter metabolic process	BP	153	5	0.0614356	1
GO:0051240	positive regulation of multicellular organismal process	BP	1811	33	0.0614559	1
GO:0023051	regulation of signaling	BP	3591	60	0.0621239	1
GO:0051225	spindle assembly	BP	108	4	0.0628131	1
GO:0045428	regulation of nitric oxide biosynthetic process	BP	66	3	0.0632254	1
GO:0035869	ciliary transition zone	CC	66	3	0.0632254	1
GO:0010948	negative regulation of cell cycle process	BP	361	9	0.0641367	1
GO:0042759	long-chain fatty acid biosynthetic process	BP	30	2	0.0642035	1
GO:0048265	response to pain	BP	30	2	0.0642035	1
GO:0001676	long-chain fatty acid metabolic process	BP	109	4	0.064531	1
GO:0047485	protein N-terminus binding	MF	109	4	0.064531	1
GO:0051716	cellular response to stimulus	BP	7617	118	0.0647878	1
GO:0007507	heart development	BP	587	13	0.0649327	1
GO:0098552	side of membrane	CC	587	13	0.0649327	1
GO:0001654	eye development	BP	362	9	0.0650179	1
GO:1903391	regulation of adherens junction organization	BP	67	3	0.0655407	1
GO:0051298	centrosome duplication	BP	67	3	0.0655407	1
GO:0031093	platelet alpha granule lumen	CC	67	3	0.0655407	1
GO:0001775	cell activation	BP	1440	27	0.0655472	1
GO:0000149	SNARE binding	MF	110	4	0.0662734	1
GO:0071363	cellular response to growth factor stimulus	BP	706	15	0.0663339	1
GO:0048519	negative regulation of biological process	BP	5869	93	0.0664433	1
GO:1903706	regulation of hemopoiesis	BP	475	11	0.0666239	1
GO:0015911	plasma membrane long-chain fatty acid transport	BP	5	1	0.0671894	1
GO:2000195	negative regulation of female gonad development	BP	5	1	0.0671894	1
GO:0010915	regulation of very-low-density lipoprotein particle clearance	BP	5	1	0.0671894	1
GO:0032596	protein transport into membrane raft	BP	5	1	0.0671894	1
GO:1902512	positive regulation of apoptotic DNA fragmentation	BP	5	1	0.0671894	1
GO:0000320	re-entry into mitotic cell cycle	BP	5	1	0.0671894	1
GO:1901563	response to camptothecin	BP	5	1	0.0671894	1
GO:0060623	regulation of chromosome condensation	BP	5	1	0.0671894	1
GO:0046813	receptor-mediated virion attachment to host cell	BP	5	1	0.0671894	1
GO:1902617	response to fluoride	BP	5	1	0.0671894	1
GO:0060414	aorta smooth muscle tissue morphogenesis	BP	5	1	0.0671894	1
GO:0060023	soft palate development	BP	5	1	0.0671894	1
GO:0032907	transforming growth factor beta3 production	BP	5	1	0.0671894	1
GO:0032910	regulation of transforming growth factor beta3 production	BP	5	1	0.0671894	1
GO:1903969	regulation of response to macrophage colony-stimulating factor	BP	5	1	0.0671894	1
GO:1903972	regulation of cellular response to macrophage colony-stimulating factor stimulus	BP	5	1	0.0671894	1
GO:1904141	positive regulation of microglial cell migration	BP	5	1	0.0671894	1
GO:0048790	maintenance of presynaptic active zone structure	BP	5	1	0.0671894	1
GO:0110011	regulation of basement membrane organization	BP	5	1	0.0671894	1
GO:1904259	regulation of basement membrane assembly involved in embryonic body morphogenesis	BP	5	1	0.0671894	1
GO:1904261	positive regulation of basement membrane assembly involved in embryonic body morphogenesis	BP	5	1	0.0671894	1
GO:2001197	basement membrane assembly involved in embryonic body morphogenesis	BP	5	1	0.0671894	1
GO:1903936	cellular response to sodium arsenite	BP	5	1	0.0671894	1
GO:0035546	interferon-beta secretion	BP	5	1	0.0671894	1
GO:0035547	regulation of interferon-beta secretion	BP	5	1	0.0671894	1
GO:0070934	CRD-mediated mRNA stabilization	BP	5	1	0.0671894	1
GO:1901490	regulation of lymphangiogenesis	BP	5	1	0.0671894	1
GO:0002190	cap-independent translational initiation	BP	5	1	0.0671894	1
GO:0010572	positive regulation of platelet activation	BP	5	1	0.0671894	1
GO:0097368	establishment of Sertoli cell barrier	BP	5	1	0.0671894	1
GO:0002457	T cell antigen processing and presentation	BP	5	1	0.0671894	1
GO:0002580	regulation of antigen processing and presentation of peptide or polysaccharide antigen via MHC class II	BP	5	1	0.0671894	1
GO:0010286	heat acclimation	BP	5	1	0.0671894	1
GO:0070370	cellular heat acclimation	BP	5	1	0.0671894	1
GO:0038033	positive regulation of endothelial cell chemotaxis by VEGF-activated vascular endothelial growth factor receptor signaling pathway	BP	5	1	0.0671894	1
GO:0022614	membrane to membrane docking	BP	5	1	0.0671894	1
GO:0002568	somatic diversification of T cell receptor genes	BP	5	1	0.0671894	1
GO:0002681	somatic recombination of T cell receptor gene segments	BP	5	1	0.0671894	1
GO:0033152	immunoglobulin V(D)J recombination	BP	5	1	0.0671894	1
GO:0033153	T cell receptor V(D)J recombination	BP	5	1	0.0671894	1
GO:1903223	positive regulation of oxidative stress-induced neuron death	BP	5	1	0.0671894	1
GO:0071033	nuclear retention of pre-mRNA at the site of transcription	BP	5	1	0.0671894	1
GO:0090155	negative regulation of sphingolipid biosynthetic process	BP	5	1	0.0671894	1
GO:1900060	negative regulation of ceramide biosynthetic process	BP	5	1	0.0671894	1
GO:0002309	T cell proliferation involved in immune response	BP	5	1	0.0671894	1
GO:0016259	selenocysteine metabolic process	BP	5	1	0.0671894	1
GO:0006064	glucuronate catabolic process	BP	5	1	0.0671894	1
GO:0019640	glucuronate catabolic process to xylulose 5-phosphate	BP	5	1	0.0671894	1
GO:0051167	xylulose 5-phosphate metabolic process	BP	5	1	0.0671894	1
GO:1901159	xylulose 5-phosphate biosynthetic process	BP	5	1	0.0671894	1
GO:0046874	quinolinate metabolic process	BP	5	1	0.0671894	1
GO:0035513	oxidative RNA demethylation	BP	5	1	0.0671894	1
GO:0046696	lipopolysaccharide receptor complex	CC	5	1	0.0671894	1
GO:0097165	nuclear stress granule	CC	5	1	0.0671894	1
GO:0001652	granular component	CC	5	1	0.0671894	1
GO:0098556	cytoplasmic side of rough endoplasmic reticulum membrane	CC	5	1	0.0671894	1
GO:0045180	basal cortex	CC	5	1	0.0671894	1
GO:0005749	mitochondrial respiratory chain complex II, succinate dehydrogenase complex (ubiquinone)	CC	5	1	0.0671894	1
GO:0045257	succinate dehydrogenase complex (ubiquinone)	CC	5	1	0.0671894	1
GO:0045273	respiratory chain complex II	CC	5	1	0.0671894	1
GO:0045281	succinate dehydrogenase complex	CC	5	1	0.0671894	1
GO:0045283	fumarate reductase complex	CC	5	1	0.0671894	1
GO:1990246	uniplex complex	CC	5	1	0.0671894	1
GO:0000923	equatorial microtubule organizing center	CC	5	1	0.0671894	1
GO:0004046	aminoacylase activity	MF	5	1	0.0671894	1
GO:0003956	NAD(P)+-protein-arginine ADP-ribosyltransferase activity	MF	5	1	0.0671894	1
GO:0102121	ceramidase activity	MF	5	1	0.0671894	1
GO:0000403	Y-form DNA binding	MF	5	1	0.0671894	1
GO:0009378	four-way junction helicase activity	MF	5	1	0.0671894	1
GO:0001875	lipopolysaccharide receptor activity	MF	5	1	0.0671894	1
GO:0070051	fibrinogen binding	MF	5	1	0.0671894	1
GO:0099181	structural constituent of presynapse	MF	5	1	0.0671894	1
GO:0008186	RNA-dependent ATPase activity	MF	5	1	0.0671894	1
GO:0001032	RNA polymerase III type 3 promoter DNA binding	MF	5	1	0.0671894	1
GO:0000995	RNA polymerase III general transcription initiation factor activity	MF	5	1	0.0671894	1
GO:0044547	DNA topoisomerase binding	MF	5	1	0.0671894	1
GO:0004656	procollagen-proline 4-dioxygenase activity	MF	5	1	0.0671894	1
GO:0031727	CCR2 chemokine receptor binding	MF	5	1	0.0671894	1
GO:0000104	succinate dehydrogenase activity	MF	5	1	0.0671894	1
GO:0008177	succinate dehydrogenase (ubiquinone) activity	MF	5	1	0.0671894	1
GO:0003828	alpha-N-acetylneuraminate alpha-2,8-sialyltransferase activity	MF	5	1	0.0671894	1
GO:0004176	ATP-dependent peptidase activity	MF	5	1	0.0671894	1
GO:0035515	oxidative RNA demethylase activity	MF	5	1	0.0671894	1
GO:1990817	RNA adenylyltransferase activity	MF	5	1	0.0671894	1
GO:0016435	rRNA (guanine) methyltransferase activity	MF	5	1	0.0671894	1
GO:1903319	positive regulation of protein maturation	BP	31	2	0.0680239	1
GO:2000781	positive regulation of double-strand break repair	BP	31	2	0.0680239	1
GO:0035767	endothelial cell chemotaxis	BP	31	2	0.0680239	1
GO:0016853	isomerase activity	MF	158	5	0.0685133	1
GO:0032411	positive regulation of transporter activity	BP	112	4	0.0698311	1
GO:0048593	camera-type eye morphogenesis	BP	112	4	0.0698311	1
GO:0015909	long-chain fatty acid transport	BP	69	3	0.0702864	1
GO:0008094	DNA-dependent ATPase activity	MF	69	3	0.0702864	1
GO:0051254	positive regulation of RNA metabolic process	BP	1706	31	0.0705851	1
GO:0050863	regulation of T cell activation	BP	314	8	0.0708706	1
GO:0043010	camera-type eye development	BP	314	8	0.0708706	1
GO:0051091	positive regulation of DNA-binding transcription factor activity	BP	261	7	0.0710527	1
GO:0032680	regulation of tumor necrosis factor production	BP	160	5	0.0714659	1
GO:0044085	cellular component biogenesis	BP	3355	56	0.0717882	1
GO:0000278	mitotic cell cycle	BP	1017	20	0.0718676	1
GO:0051968	positive regulation of synaptic transmission, glutamatergic	BP	32	2	0.0719174	1
GO:0042744	hydrogen peroxide catabolic process	BP	32	2	0.0719174	1
GO:0060325	face morphogenesis	BP	32	2	0.0719174	1
GO:0031297	replication fork processing	BP	32	2	0.0719174	1
GO:0039694	viral RNA genome replication	BP	32	2	0.0719174	1
GO:1903955	positive regulation of protein targeting to mitochondrion	BP	32	2	0.0719174	1
GO:2000780	negative regulation of double-strand break repair	BP	32	2	0.0719174	1
GO:0031941	filamentous actin	CC	32	2	0.0719174	1
GO:0071949	FAD binding	MF	32	2	0.0719174	1
GO:1904680	peptide transmembrane transporter activity	MF	32	2	0.0719174	1
GO:2001259	positive regulation of cation channel activity	BP	70	3	0.0727159	1
GO:0033077	T cell differentiation in thymus	BP	70	3	0.0727159	1
GO:0031984	organelle subcompartment	CC	1711	31	0.0727207	1
GO:0051179	localization	BP	6735	105	0.0729373	1
GO:0035967	cellular response to topologically incorrect protein	BP	161	5	0.0729681	1
GO:0010970	transport along microtubule	BP	161	5	0.0729681	1
GO:0099111	microtubule-based transport	BP	161	5	0.0729681	1
GO:0006690	icosanoid metabolic process	BP	114	4	0.0734852	1
GO:0042035	regulation of cytokine biosynthetic process	BP	114	4	0.0734852	1
GO:0065003	protein-containing complex assembly	BP	1971	35	0.0735335	1
GO:0034641	cellular nitrogen compound metabolic process	BP	7161	111	0.0737753	1
GO:0071407	cellular response to organic cyclic compound	BP	542	12	0.0743183	1
GO:0140053	mitochondrial gene expression	BP	162	5	0.0744875	1
GO:0001701	in utero embryonic development	BP	373	9	0.0752175	1
GO:0046660	female sex differentiation	BP	115	4	0.075348	1
GO:0032963	collagen metabolic process	BP	115	4	0.075348	1
GO:0005783	endoplasmic reticulum	CC	1911	34	0.075527	1
GO:0000287	magnesium ion binding	MF	213	6	0.0757695	1
GO:0051955	regulation of amino acid transport	BP	33	2	0.0758813	1
GO:0035115	embryonic forelimb morphogenesis	BP	33	2	0.0758813	1
GO:0031112	positive regulation of microtubule polymerization or depolymerization	BP	33	2	0.0758813	1
GO:0040001	establishment of mitotic spindle localization	BP	33	2	0.0758813	1
GO:0032640	tumor necrosis factor production	BP	163	5	0.076024	1
GO:1903555	regulation of tumor necrosis factor superfamily cytokine production	BP	163	5	0.076024	1
GO:0010033	response to organic substance	BP	3302	55	0.0763775	1
GO:0097159	organic cyclic compound binding	MF	6328	99	0.0764694	1
GO:0021987	cerebral cortex development	BP	116	4	0.0772346	1
GO:0031326	regulation of cellular biosynthetic process	BP	4325	70	0.0780256	1
GO:0072331	signal transduction by p53 class mediator	BP	267	7	0.0780297	1
GO:0000226	microtubule cytoskeleton organization	BP	547	12	0.0783199	1
GO:0000075	cell cycle checkpoint	BP	216	6	0.0798074	1
GO:0032892	positive regulation of organic acid transport	BP	34	2	0.0799129	1
GO:0000737	DNA catabolic process, endonucleolytic	BP	34	2	0.0799129	1
GO:0017004	cytochrome complex assembly	BP	34	2	0.0799129	1
GO:0045738	negative regulation of DNA repair	BP	34	2	0.0799129	1
GO:0014052	regulation of gamma-aminobutyric acid secretion	BP	6	1	0.0800774	1
GO:0002322	B cell proliferation involved in immune response	BP	6	1	0.0800774	1
GO:1904528	positive regulation of microtubule binding	BP	6	1	0.0800774	1
GO:0006189	'de novo' IMP biosynthetic process	BP	6	1	0.0800774	1
GO:2001300	lipoxin metabolic process	BP	6	1	0.0800774	1
GO:2001301	lipoxin biosynthetic process	BP	6	1	0.0800774	1
GO:1905940	negative regulation of gonad development	BP	6	1	0.0800774	1
GO:2000354	regulation of ovarian follicle development	BP	6	1	0.0800774	1
GO:0060696	regulation of phospholipid catabolic process	BP	6	1	0.0800774	1
GO:0032055	negative regulation of translation in response to stress	BP	6	1	0.0800774	1
GO:1903626	positive regulation of DNA catabolic process	BP	6	1	0.0800774	1
GO:0002326	B cell lineage commitment	BP	6	1	0.0800774	1
GO:0051902	negative regulation of mitochondrial depolarization	BP	6	1	0.0800774	1
GO:0008626	granzyme-mediated apoptotic signaling pathway	BP	6	1	0.0800774	1
GO:2000110	negative regulation of macrophage apoptotic process	BP	6	1	0.0800774	1
GO:0001957	intramembranous ossification	BP	6	1	0.0800774	1
GO:0036072	direct ossification	BP	6	1	0.0800774	1
GO:0010757	negative regulation of plasminogen activation	BP	6	1	0.0800774	1
GO:1903935	response to sodium arsenite	BP	6	1	0.0800774	1
GO:0010968	regulation of microtubule nucleation	BP	6	1	0.0800774	1
GO:2000371	regulation of DNA topoisomerase (ATP-hydrolyzing) activity	BP	6	1	0.0800774	1
GO:2000373	positive regulation of DNA topoisomerase (ATP-hydrolyzing) activity	BP	6	1	0.0800774	1
GO:0060022	hard palate development	BP	6	1	0.0800774	1
GO:0071763	nuclear membrane organization	BP	6	1	0.0800774	1
GO:1904783	positive regulation of NMDA glutamate receptor activity	BP	6	1	0.0800774	1
GO:0060136	embryonic process involved in female pregnancy	BP	6	1	0.0800774	1
GO:0042791	5S class rRNA transcription by RNA polymerase III	BP	6	1	0.0800774	1
GO:0035740	CD8-positive, alpha-beta T cell proliferation	BP	6	1	0.0800774	1
GO:2000564	regulation of CD8-positive, alpha-beta T cell proliferation	BP	6	1	0.0800774	1
GO:2001033	negative regulation of double-strand break repair via nonhomologous end joining	BP	6	1	0.0800774	1
GO:0001887	selenium compound metabolic process	BP	6	1	0.0800774	1
GO:0090238	positive regulation of arachidonic acid secretion	BP	6	1	0.0800774	1
GO:0010754	negative regulation of cGMP-mediated signaling	BP	6	1	0.0800774	1
GO:1900748	positive regulation of vascular endothelial growth factor signaling pathway	BP	6	1	0.0800774	1
GO:0060729	intestinal epithelial structure maintenance	BP	6	1	0.0800774	1
GO:0000972	transcription-dependent tethering of RNA polymerase II gene DNA at nuclear periphery	BP	6	1	0.0800774	1
GO:0010792	DNA double-strand break processing involved in repair via single-strand annealing	BP	6	1	0.0800774	1
GO:0009597	detection of virus	BP	6	1	0.0800774	1
GO:0015015	heparan sulfate proteoglycan biosynthetic process, enzymatic modification	BP	6	1	0.0800774	1
GO:1905032	negative regulation of membrane repolarization during cardiac muscle cell action potential	BP	6	1	0.0800774	1
GO:0051415	microtubule nucleation by interphase microtubule organizing center	BP	6	1	0.0800774	1
GO:0097433	dense body	CC	6	1	0.0800774	1
GO:0098684	photoreceptor ribbon synapse	CC	6	1	0.0800774	1
GO:0070937	CRD-mediated mRNA stability complex	CC	6	1	0.0800774	1
GO:0000127	transcription factor TFIIIC complex	CC	6	1	0.0800774	1
GO:0030061	mitochondrial crista	CC	6	1	0.0800774	1
GO:0071204	histone pre-mRNA 3'end processing complex	CC	6	1	0.0800774	1
GO:0030891	VCB complex	CC	6	1	0.0800774	1
GO:0031466	Cul5-RING ubiquitin ligase complex	CC	6	1	0.0800774	1
GO:0008131	primary amine oxidase activity	MF	6	1	0.0800774	1
GO:0060228	phosphatidylcholine-sterol O-acyltransferase activator activity	MF	6	1	0.0800774	1
GO:0017040	N-acylsphingosine amidohydrolase activity	MF	6	1	0.0800774	1
GO:0043515	kinetochore binding	MF	6	1	0.0800774	1
GO:0016635	oxidoreductase activity, acting on the CH-CH group of donors, quinone or related compound as acceptor	MF	6	1	0.0800774	1
GO:0043139	5'-3' DNA helicase activity	MF	6	1	0.0800774	1
GO:0001042	RNA polymerase I core binding	MF	6	1	0.0800774	1
GO:0055131	C3HC4-type RING finger domain binding	MF	6	1	0.0800774	1
GO:0019103	pyrimidine nucleotide binding	MF	6	1	0.0800774	1
GO:0004430	1-phosphatidylinositol 4-kinase activity	MF	6	1	0.0800774	1
GO:0003916	DNA topoisomerase activity	MF	6	1	0.0800774	1
GO:0051185	coenzyme transmembrane transporter activity	MF	6	1	0.0800774	1
GO:0006836	neurotransmitter transport	BP	269	7	0.0804413	1
GO:0000377	RNA splicing, via transesterification reactions with bulged adenosine as nucleophile	BP	379	9	0.0811742	1
GO:0000398	mRNA splicing, via spliceosome	BP	379	9	0.0811742	1
GO:0009889	regulation of biosynthetic process	BP	4404	71	0.0812368	1
GO:0006952	defense response	BP	1797	32	0.082363	1
GO:0032886	regulation of microtubule-based process	BP	218	6	0.0825653	1
GO:0005929	cilium	CC	611	13	0.0826985	1
GO:0060249	anatomical structure homeostasis	BP	437	10	0.0827639	1
GO:0001895	retina homeostasis	BP	74	3	0.0828007	1
GO:0051145	smooth muscle cell differentiation	BP	74	3	0.0828007	1
GO:0072395	signal transduction involved in cell cycle checkpoint	BP	74	3	0.0828007	1
GO:0031670	cellular response to nutrient	BP	74	3	0.0828007	1
GO:0045089	positive regulation of innate immune response	BP	381	9	0.0832217	1
GO:0071706	tumor necrosis factor superfamily cytokine production	BP	168	5	0.0839623	1
GO:0051954	positive regulation of amine transport	BP	35	2	0.0840096	1
GO:0071312	cellular response to alkaloid	BP	35	2	0.0840096	1
GO:0032735	positive regulation of interleukin-12 production	BP	35	2	0.0840096	1
GO:0051294	establishment of spindle orientation	BP	35	2	0.0840096	1
GO:0006369	termination of RNA polymerase II transcription	BP	35	2	0.0840096	1
GO:0046651	lymphocyte proliferation	BP	272	7	0.0841391	1
GO:0000375	RNA splicing, via transesterification reactions	BP	382	9	0.084257	1
GO:0046649	lymphocyte activation	BP	733	15	0.0848088	1
GO:0050865	regulation of cell activation	BP	614	13	0.085117	1
GO:0051094	positive regulation of developmental process	BP	1418	26	0.0855105	1
GO:0007269	neurotransmitter secretion	BP	169	5	0.0856007	1
GO:0140056	organelle localization by membrane tethering	BP	169	5	0.0856007	1
GO:0007155	cell adhesion	BP	1420	26	0.0865817	1
GO:0032943	mononuclear cell proliferation	BP	274	7	0.0866577	1
GO:0046718	viral entry into host cell	BP	121	4	0.0870178	1
GO:0070848	response to growth factor	BP	736	15	0.0870473	1
GO:0005815	microtubule organizing center	CC	736	15	0.0870473	1
GO:0099643	signal release from synapse	BP	170	5	0.0872558	1
GO:0003690	double-stranded DNA binding	MF	981	19	0.0873028	1
GO:0035239	tube morphogenesis	BP	920	18	0.0877987	1
GO:0072359	circulatory system development	BP	1169	22	0.087832	1
GO:0051173	positive regulation of nitrogen compound metabolic process	BP	3200	53	0.0878426	1
GO:0043270	positive regulation of ion transport	BP	275	7	0.087933	1
GO:0061045	negative regulation of wound healing	BP	76	3	0.0880565	1
GO:0046785	microtubule polymerization	BP	76	3	0.0880565	1
GO:0004722	protein serine/threonine phosphatase activity	MF	76	3	0.0880565	1
GO:1901099	negative regulation of signal transduction in absence of ligand	BP	36	2	0.0881689	1
GO:2001240	negative regulation of extrinsic apoptotic signaling pathway in absence of ligand	BP	36	2	0.0881689	1
GO:0071634	regulation of transforming growth factor beta production	BP	36	2	0.0881689	1
GO:0043198	dendritic shaft	CC	36	2	0.0881689	1
GO:0000421	autophagosome membrane	CC	36	2	0.0881689	1
GO:0019825	oxygen binding	MF	36	2	0.0881689	1
GO:0030551	cyclic nucleotide binding	MF	36	2	0.0881689	1
GO:0032496	response to lipopolysaccharide	BP	330	8	0.0883323	1
GO:0001655	urogenital system development	BP	330	8	0.0883323	1
GO:0050878	regulation of body fluid levels	BP	501	11	0.0888806	1
GO:1903409	reactive oxygen species biosynthetic process	BP	122	4	0.0890435	1
GO:0006282	regulation of DNA repair	BP	122	4	0.0890435	1
GO:0140101	catalytic activity, acting on a tRNA	MF	122	4	0.0890435	1
GO:0044432	endoplasmic reticulum part	CC	1361	25	0.0891539	1
GO:0005740	mitochondrial envelope	CC	739	15	0.0893234	1
GO:0035770	ribonucleoprotein granule	CC	223	6	0.0896897	1
GO:0000793	condensed chromosome	CC	223	6	0.0896897	1
GO:0045934	negative regulation of nucleobase-containing compound metabolic process	BP	1490	27	0.0898623	1
GO:0045595	regulation of cell differentiation	BP	1878	33	0.0899649	1
GO:0016740	transferase activity	MF	2272	39	0.0902234	1
GO:0022610	biological adhesion	BP	1427	26	0.090402	1
GO:0006996	organelle organization	BP	3885	63	0.0904321	1
GO:0030324	lung development	BP	172	5	0.090616	1
GO:0009628	response to abiotic stimulus	BP	1237	23	0.0908023	1
GO:0010557	positive regulation of macromolecule biosynthetic process	BP	1880	33	0.090935	1
GO:0051928	positive regulation of calcium ion transport	BP	123	4	0.0910918	1
GO:1903508	positive regulation of nucleic acid-templated transcription	BP	1621	29	0.0911391	1
GO:0010628	positive regulation of gene expression	BP	2012	35	0.0915758	1
GO:1902680	positive regulation of RNA biosynthetic process	BP	1622	29	0.0916636	1
GO:0001822	kidney development	BP	278	7	0.0918228	1
GO:0046006	regulation of activated T cell proliferation	BP	37	2	0.0923882	1
GO:0060323	head morphogenesis	BP	37	2	0.0923882	1
GO:0034358	plasma lipoprotein particle	CC	37	2	0.0923882	1
GO:1990777	lipoprotein particle	CC	37	2	0.0923882	1
GO:0070474	positive regulation of uterine smooth muscle contraction	BP	7	1	0.092788	1
GO:0097151	positive regulation of inhibitory postsynaptic potential	BP	7	1	0.092788	1
GO:0098828	modulation of inhibitory postsynaptic potential	BP	7	1	0.092788	1
GO:1900040	regulation of interleukin-2 secretion	BP	7	1	0.092788	1
GO:0071475	cellular hyperosmotic salinity response	BP	7	1	0.092788	1
GO:1990001	inhibition of cysteine-type endopeptidase activity involved in apoptotic process	BP	7	1	0.092788	1
GO:0051005	negative regulation of lipoprotein lipase activity	BP	7	1	0.092788	1
GO:0003357	noradrenergic neuron differentiation	BP	7	1	0.092788	1
GO:0035234	ectopic germ cell programmed cell death	BP	7	1	0.092788	1
GO:0060613	fat pad development	BP	7	1	0.092788	1
GO:0050942	positive regulation of pigment cell differentiation	BP	7	1	0.092788	1
GO:1904180	negative regulation of membrane depolarization	BP	7	1	0.092788	1
GO:0097065	anterior head development	BP	7	1	0.092788	1
GO:0097052	L-kynurenine metabolic process	BP	7	1	0.092788	1
GO:1904058	positive regulation of sensory perception of pain	BP	7	1	0.092788	1
GO:0034128	negative regulation of MyD88-independent toll-like receptor signaling pathway	BP	7	1	0.092788	1
GO:1900227	positive regulation of NLRP3 inflammasome complex assembly	BP	7	1	0.092788	1
GO:0043654	recognition of apoptotic cell	BP	7	1	0.092788	1
GO:0006657	CDP-choline pathway	BP	7	1	0.092788	1
GO:0044691	tooth eruption	BP	7	1	0.092788	1
GO:1904124	microglial cell migration	BP	7	1	0.092788	1
GO:1904139	regulation of microglial cell migration	BP	7	1	0.092788	1
GO:0045590	negative regulation of regulatory T cell differentiation	BP	7	1	0.092788	1
GO:1902075	cellular response to salt	BP	7	1	0.092788	1
GO:1903608	protein localization to cytoplasmic stress granule	BP	7	1	0.092788	1
GO:0030953	astral microtubule organization	BP	7	1	0.092788	1
GO:0043615	astrocyte cell migration	BP	7	1	0.092788	1
GO:0048752	semicircular canal morphogenesis	BP	7	1	0.092788	1
GO:1903689	regulation of wound healing, spreading of epidermal cells	BP	7	1	0.092788	1
GO:0038089	positive regulation of cell migration by vascular endothelial growth factor signaling pathway	BP	7	1	0.092788	1
GO:0019405	alditol catabolic process	BP	7	1	0.092788	1
GO:0021910	smoothened signaling pathway involved in ventral spinal cord patterning	BP	7	1	0.092788	1
GO:0042797	tRNA transcription by RNA polymerase III	BP	7	1	0.092788	1
GO:2001027	negative regulation of endothelial cell chemotaxis	BP	7	1	0.092788	1
GO:0034354	'de novo' NAD biosynthetic process from tryptophan	BP	7	1	0.092788	1
GO:0034627	'de novo' NAD biosynthetic process	BP	7	1	0.092788	1
GO:0072257	metanephric nephron tubule epithelial cell differentiation	BP	7	1	0.092788	1
GO:0072307	regulation of metanephric nephron tubule epithelial cell differentiation	BP	7	1	0.092788	1
GO:0032914	positive regulation of transforming growth factor beta1 production	BP	7	1	0.092788	1
GO:0090232	positive regulation of spindle checkpoint	BP	7	1	0.092788	1
GO:0090267	positive regulation of mitotic cell cycle spindle assembly checkpoint	BP	7	1	0.092788	1
GO:0042940	D-amino acid transport	BP	7	1	0.092788	1
GO:0045002	double-strand break repair via single-strand annealing	BP	7	1	0.092788	1
GO:0007000	nucleolus organization	BP	7	1	0.092788	1
GO:0045359	positive regulation of interferon-beta biosynthetic process	BP	7	1	0.092788	1
GO:0006477	protein sulfation	BP	7	1	0.092788	1
GO:0005828	kinetochore microtubule	CC	7	1	0.092788	1
GO:0032584	growth cone membrane	CC	7	1	0.092788	1
GO:0030868	smooth endoplasmic reticulum membrane	CC	7	1	0.092788	1
GO:0097425	smooth endoplasmic reticulum part	CC	7	1	0.092788	1
GO:0002199	zona pellucida receptor complex	CC	7	1	0.092788	1
GO:0033588	Elongator holoenzyme complex	CC	7	1	0.092788	1
GO:0001534	radial spoke	CC	7	1	0.092788	1
GO:0098821	BMP receptor activity	MF	7	1	0.092788	1
GO:0001609	G protein-coupled adenosine receptor activity	MF	7	1	0.092788	1
GO:0015038	glutathione disulfide oxidoreductase activity	MF	7	1	0.092788	1
GO:0004457	lactate dehydrogenase activity	MF	7	1	0.092788	1
GO:0019784	NEDD8-specific protease activity	MF	7	1	0.092788	1
GO:0015252	proton channel activity	MF	7	1	0.092788	1
GO:0042060	wound healing	BP	564	12	0.0929372	1
GO:0007098	centrosome cycle	BP	124	4	0.0931625	1
GO:2000134	negative regulation of G1/S transition of mitotic cell cycle	BP	125	4	0.0952555	1
GO:0030193	regulation of blood coagulation	BP	79	3	0.0961955	1
GO:0071260	cellular response to mechanical stimulus	BP	79	3	0.0961955	1
GO:1900034	regulation of cellular response to heat	BP	79	3	0.0961955	1
GO:0050660	flavin adenine dinucleotide binding	MF	79	3	0.0961955	1
GO:0007340	acrosome reaction	BP	38	2	0.0966652	1
GO:0051590	positive regulation of neurotransmitter transport	BP	38	2	0.0966652	1
GO:1904037	positive regulation of epithelial cell apoptotic process	BP	38	2	0.0966652	1
GO:0048246	macrophage chemotaxis	BP	38	2	0.0966652	1
GO:0035329	hippo signaling	BP	38	2	0.0966652	1
GO:0071604	transforming growth factor beta production	BP	38	2	0.0966652	1
GO:0031329	regulation of cellular catabolic process	BP	871	17	0.0967514	1
GO:0048706	embryonic skeletal system development	BP	126	4	0.0973705	1
GO:0030323	respiratory tube development	BP	176	5	0.0975345	1
GO:0009408	response to heat	BP	176	5	0.0975345	1
GO:0002684	positive regulation of immune system process	BP	1185	22	0.0977555	1
GO:0007018	microtubule-based movement	BP	283	7	0.0985172	1
GO:1900046	regulation of hemostasis	BP	80	3	0.0989746	1
GO:0043462	regulation of ATPase activity	BP	80	3	0.0989746	1
GO:0070509	calcium ion import	BP	80	3	0.0989746	1
GO:0050896	response to stimulus	BP	9324	140	0.0991819	1
GO:0030155	regulation of cell adhesion	BP	691	14	0.099422	1
GO:0010604	positive regulation of macromolecule metabolic process	BP	3366	55	0.0997708	1
GO:0051930	regulation of sensory perception of pain	BP	39	2	0.100997	1
GO:0010761	fibroblast migration	BP	39	2	0.100997	1
GO:0033574	response to testosterone	BP	39	2	0.100997	1
GO:1901998	toxin transport	BP	39	2	0.100997	1
GO:1905521	regulation of macrophage migration	BP	39	2	0.100997	1
GO:0032994	protein-lipid complex	CC	39	2	0.100997	1
GO:0098562	cytoplasmic side of membrane	CC	178	5	0.101091	1
GO:0050793	regulation of developmental process	BP	2696	45	0.101386	1
GO:0009855	determination of bilateral symmetry	BP	128	4	0.101666	1
GO:0034109	homotypic cell-cell adhesion	BP	81	3	0.101786	1
GO:0007045	cell-substrate adherens junction assembly	BP	81	3	0.101786	1
GO:0048041	focal adhesion assembly	BP	81	3	0.101786	1
GO:0008104	protein localization	BP	2765	46	0.102273	1
GO:0048736	appendage development	BP	179	5	0.102894	1
GO:0060173	limb development	BP	179	5	0.102894	1
GO:0006611	protein export from nucleus	BP	179	5	0.102894	1
GO:0097659	nucleic acid-templated transcription	BP	3716	60	0.103715	1
GO:0009799	specification of symmetry	BP	129	4	0.103846	1
GO:0030705	cytoskeleton-dependent intracellular transport	BP	180	5	0.104713	1
GO:1901796	regulation of signal transduction by p53 class mediator	BP	180	5	0.104713	1
GO:0006975	DNA damage induced protein phosphorylation	BP	8	1	0.105324	1
GO:0007341	penetration of zona pellucida	BP	8	1	0.105324	1
GO:1903995	regulation of non-membrane spanning protein tyrosine kinase activity	BP	8	1	0.105324	1
GO:0010700	negative regulation of norepinephrine secretion	BP	8	1	0.105324	1
GO:0007217	tachykinin receptor signaling pathway	BP	8	1	0.105324	1
GO:0090160	Golgi to lysosome transport	BP	8	1	0.105324	1
GO:2000192	negative regulation of fatty acid transport	BP	8	1	0.105324	1
GO:0032075	positive regulation of nuclease activity	BP	8	1	0.105324	1
GO:0055118	negative regulation of cardiac muscle contraction	BP	8	1	0.105324	1
GO:1901029	negative regulation of mitochondrial outer membrane permeabilization involved in apoptotic signaling pathway	BP	8	1	0.105324	1
GO:0034638	phosphatidylcholine catabolic process	BP	8	1	0.105324	1
GO:0090400	stress-induced premature senescence	BP	8	1	0.105324	1
GO:1903044	protein localization to membrane raft	BP	8	1	0.105324	1
GO:0090237	regulation of arachidonic acid secretion	BP	8	1	0.105324	1
GO:0043497	regulation of protein heterodimerization activity	BP	8	1	0.105324	1
GO:0050932	regulation of pigment cell differentiation	BP	8	1	0.105324	1
GO:0046600	negative regulation of centriole replication	BP	8	1	0.105324	1
GO:2000427	positive regulation of apoptotic cell clearance	BP	8	1	0.105324	1
GO:1990709	presynaptic active zone organization	BP	8	1	0.105324	1
GO:0033625	positive regulation of integrin activation	BP	8	1	0.105324	1
GO:0071493	cellular response to UV-B	BP	8	1	0.105324	1
GO:0032627	interleukin-23 production	BP	8	1	0.105324	1
GO:0032667	regulation of interleukin-23 production	BP	8	1	0.105324	1
GO:0006729	tetrahydrobiopterin biosynthetic process	BP	8	1	0.105324	1
GO:0046146	tetrahydrobiopterin metabolic process	BP	8	1	0.105324	1
GO:1902302	regulation of potassium ion export	BP	8	1	0.105324	1
GO:1903764	regulation of potassium ion export across plasma membrane	BP	8	1	0.105324	1
GO:1905024	regulation of membrane repolarization during ventricular cardiac muscle cell action potential	BP	8	1	0.105324	1
GO:0006538	glutamate catabolic process	BP	8	1	0.105324	1
GO:0018243	protein O-linked glycosylation via threonine	BP	8	1	0.105324	1
GO:0034351	negative regulation of glial cell apoptotic process	BP	8	1	0.105324	1
GO:2000698	positive regulation of epithelial cell differentiation involved in kidney development	BP	8	1	0.105324	1
GO:0061525	hindgut development	BP	8	1	0.105324	1
GO:0009304	tRNA transcription	BP	8	1	0.105324	1
GO:0090091	positive regulation of extracellular matrix disassembly	BP	8	1	0.105324	1
GO:0051182	coenzyme transport	BP	8	1	0.105324	1
GO:0018401	peptidyl-proline hydroxylation to 4-hydroxy-L-proline	BP	8	1	0.105324	1
GO:0034498	early endosome to Golgi transport	BP	8	1	0.105324	1
GO:0051601	exocyst localization	BP	8	1	0.105324	1
GO:0015739	sialic acid transport	BP	8	1	0.105324	1
GO:0045350	interferon-beta biosynthetic process	BP	8	1	0.105324	1
GO:0045357	regulation of interferon-beta biosynthetic process	BP	8	1	0.105324	1
GO:0071578	zinc ion import across plasma membrane	BP	8	1	0.105324	1
GO:0051418	microtubule nucleation by microtubule organizing center	BP	8	1	0.105324	1
GO:0021814	cell motility involved in cerebral cortex radial glia guided migration	BP	8	1	0.105324	1
GO:0034366	spherical high-density lipoprotein particle	CC	8	1	0.105324	1
GO:0005577	fibrinogen complex	CC	8	1	0.105324	1
GO:0061200	clathrin-sculpted gamma-aminobutyric acid transport vesicle	CC	8	1	0.105324	1
GO:0061202	clathrin-sculpted gamma-aminobutyric acid transport vesicle membrane	CC	8	1	0.105324	1
GO:0000801	central element	CC	8	1	0.105324	1
GO:0070847	core mediator complex	CC	8	1	0.105324	1
GO:0017059	serine C-palmitoyltransferase complex	CC	8	1	0.105324	1
GO:0031211	endoplasmic reticulum palmitoyltransferase complex	CC	8	1	0.105324	1
GO:1905961	protein-cysteine S-palmitoyltransferase complex	CC	8	1	0.105324	1
GO:0004726	non-membrane spanning protein tyrosine phosphatase activity	MF	8	1	0.105324	1
GO:0031402	sodium ion binding	MF	8	1	0.105324	1
GO:0097027	ubiquitin-protein transferase activator activity	MF	8	1	0.105324	1
GO:0017169	CDP-alcohol phosphatidyltransferase activity	MF	8	1	0.105324	1
GO:0004415	hyalurononglucosaminidase activity	MF	8	1	0.105324	1
GO:0019798	procollagen-proline dioxygenase activity	MF	8	1	0.105324	1
GO:0031545	peptidyl-proline 4-dioxygenase activity	MF	8	1	0.105324	1
GO:0046975	histone methyltransferase activity (H3-K36 specific)	MF	8	1	0.105324	1
GO:0015136	sialic acid transmembrane transporter activity	MF	8	1	0.105324	1
GO:0001013	RNA polymerase I regulatory region DNA binding	MF	8	1	0.105324	1
GO:0001163	RNA polymerase I regulatory region sequence-specific DNA binding	MF	8	1	0.105324	1
GO:0001164	RNA polymerase I CORE element sequence-specific DNA binding	MF	8	1	0.105324	1
GO:0016174	NAD(P)H oxidase activity	MF	8	1	0.105324	1
GO:0051931	regulation of sensory perception	BP	40	2	0.105382	1
GO:0042026	protein refolding	BP	40	2	0.105382	1
GO:0032590	dendrite membrane	CC	40	2	0.105382	1
GO:0000795	synaptonemal complex	CC	40	2	0.105382	1
GO:0099086	synaptonemal structure	CC	40	2	0.105382	1
GO:0015036	disulfide oxidoreductase activity	MF	40	2	0.105382	1
GO:0048562	embryonic organ morphogenesis	BP	288	7	0.105474	1
GO:0097193	intrinsic apoptotic signaling pathway	BP	289	7	0.106896	1
GO:0048583	regulation of response to stimulus	BP	4342	69	0.10717	1
GO:0016591	RNA polymerase II, holoenzyme	CC	83	3	0.107503	1
GO:1902850	microtubule cytoskeleton organization involved in mitosis	BP	131	4	0.10827	1
GO:1902807	negative regulation of cell cycle G1/S phase transition	BP	131	4	0.10827	1
GO:0004721	phosphoprotein phosphatase activity	MF	182	5	0.108397	1
GO:0033036	macromolecule localization	BP	3116	51	0.108528	1
GO:0022607	cellular component assembly	BP	3116	51	0.108528	1
GO:0046394	carboxylic acid biosynthetic process	BP	462	10	0.108741	1
GO:0044441	ciliary part	CC	462	10	0.108741	1
GO:0046983	protein dimerization activity	MF	1331	24	0.1098	1
GO:0010955	negative regulation of protein processing	BP	41	2	0.109818	1
GO:1903318	negative regulation of protein maturation	BP	41	2	0.109818	1
GO:0050798	activated T cell proliferation	BP	41	2	0.109818	1
GO:0097178	ruffle assembly	BP	41	2	0.109818	1
GO:0035136	forelimb morphogenesis	BP	41	2	0.109818	1
GO:0006308	DNA catabolic process	BP	41	2	0.109818	1
GO:0090279	regulation of calcium ion import	BP	41	2	0.109818	1
GO:0045005	DNA-dependent DNA replication maintenance of fidelity	BP	41	2	0.109818	1
GO:0004520	endodeoxyribonuclease activity	MF	41	2	0.109818	1
GO:0030020	extracellular matrix structural constituent conferring tensile strength	MF	41	2	0.109818	1
GO:0016053	organic acid biosynthetic process	BP	463	10	0.109867	1
GO:0043900	regulation of multi-organism process	BP	405	9	0.110195	1
GO:0044281	small molecule metabolic process	BP	2115	36	0.110204	1
GO:0050818	regulation of coagulation	BP	84	3	0.110407	1
GO:0043154	negative regulation of cysteine-type endopeptidase activity involved in apoptotic process	BP	84	3	0.110407	1
GO:0045445	myoblast differentiation	BP	84	3	0.110407	1
GO:0030018	Z disc	CC	132	4	0.110514	1
GO:0032774	RNA biosynthetic process	BP	3733	60	0.110581	1
GO:0006310	DNA recombination	BP	292	7	0.111225	1
GO:0062023	collagen-containing extracellular matrix	CC	406	9	0.111415	1
GO:0006351	transcription, DNA-templated	BP	3668	59	0.111971	1
GO:0043409	negative regulation of MAPK cascade	BP	184	5	0.112144	1
GO:0007224	smoothened signaling pathway	BP	133	4	0.112778	1
GO:0003714	transcription corepressor activity	MF	238	6	0.11299	1
GO:1903901	negative regulation of viral life cycle	BP	85	3	0.113342	1
GO:0005791	rough endoplasmic reticulum	CC	85	3	0.113342	1
GO:0005681	spliceosomal complex	CC	185	5	0.114041	1
GO:0031012	extracellular matrix	CC	526	11	0.114116	1
GO:0032958	inositol phosphate biosynthetic process	BP	42	2	0.114302	1
GO:0015701	bicarbonate transport	BP	42	2	0.114302	1
GO:2001222	regulation of neuron migration	BP	42	2	0.114302	1
GO:1990391	DNA repair complex	CC	42	2	0.114302	1
GO:0099738	cell cortex region	CC	42	2	0.114302	1
GO:0030544	Hsp70 protein binding	MF	42	2	0.114302	1
GO:2000116	regulation of cysteine-type endopeptidase activity	BP	239	6	0.114644	1
GO:0051641	cellular localization	BP	2927	48	0.114786	1
GO:0032355	response to estradiol	BP	134	4	0.115063	1
GO:0030217	T cell differentiation	BP	240	6	0.11631	1
GO:0045893	positive regulation of transcription, DNA-templated	BP	1535	27	0.116381	1
GO:0001818	negative regulation of cytokine production	BP	296	7	0.11714	1
GO:0050921	positive regulation of chemotaxis	BP	135	4	0.117368	1
GO:0030098	lymphocyte differentiation	BP	353	8	0.117432	1
GO:0060548	negative regulation of cell death	BP	1023	19	0.117468	1
GO:0014051	gamma-aminobutyric acid secretion	BP	9	1	0.117687	1
GO:0070970	interleukin-2 secretion	BP	9	1	0.117687	1
GO:2000096	positive regulation of Wnt signaling pathway, planar cell polarity pathway	BP	9	1	0.117687	1
GO:0046085	adenosine metabolic process	BP	9	1	0.117687	1
GO:0048263	determination of dorsal identity	BP	9	1	0.117687	1
GO:0006152	purine nucleoside catabolic process	BP	9	1	0.117687	1
GO:0046130	purine ribonucleoside catabolic process	BP	9	1	0.117687	1
GO:0061179	negative regulation of insulin secretion involved in cellular response to glucose stimulus	BP	9	1	0.117687	1
GO:0010873	positive regulation of cholesterol esterification	BP	9	1	0.117687	1
GO:0034382	chylomicron remnant clearance	BP	9	1	0.117687	1
GO:0071830	triglyceride-rich lipoprotein particle clearance	BP	9	1	0.117687	1
GO:0048087	positive regulation of developmental pigmentation	BP	9	1	0.117687	1
GO:1904869	regulation of protein localization to Cajal body	BP	9	1	0.117687	1
GO:1904871	positive regulation of protein localization to Cajal body	BP	9	1	0.117687	1
GO:0060907	positive regulation of macrophage cytokine production	BP	9	1	0.117687	1
GO:0002578	negative regulation of antigen processing and presentation	BP	9	1	0.117687	1
GO:0097119	postsynaptic density protein 95 clustering	BP	9	1	0.117687	1
GO:0071635	negative regulation of transforming growth factor beta production	BP	9	1	0.117687	1
GO:0043589	skin morphogenesis	BP	9	1	0.117687	1
GO:0072642	interferon-alpha secretion	BP	9	1	0.117687	1
GO:1902739	regulation of interferon-alpha secretion	BP	9	1	0.117687	1
GO:1902741	positive regulation of interferon-alpha secretion	BP	9	1	0.117687	1
GO:0010911	regulation of isomerase activity	BP	9	1	0.117687	1
GO:0010912	positive regulation of isomerase activity	BP	9	1	0.117687	1
GO:0099641	anterograde axonal protein transport	BP	9	1	0.117687	1
GO:0048845	venous blood vessel morphogenesis	BP	9	1	0.117687	1
GO:0006449	regulation of translational termination	BP	9	1	0.117687	1
GO:0006265	DNA topological change	BP	9	1	0.117687	1
GO:0060872	semicircular canal development	BP	9	1	0.117687	1
GO:0061303	cornea development in camera-type eye	BP	9	1	0.117687	1
GO:0019043	establishment of viral latency	BP	9	1	0.117687	1
GO:0006105	succinate metabolic process	BP	9	1	0.117687	1
GO:1901978	positive regulation of cell cycle checkpoint	BP	9	1	0.117687	1
GO:0098779	positive regulation of mitophagy in response to mitochondrial depolarization	BP	9	1	0.117687	1
GO:0060478	acrosomal vesicle exocytosis	BP	9	1	0.117687	1
GO:2000501	regulation of natural killer cell chemotaxis	BP	9	1	0.117687	1
GO:0001188	RNA polymerase I preinitiation complex assembly	BP	9	1	0.117687	1
GO:0070419	nonhomologous end joining complex	CC	9	1	0.117687	1
GO:0070449	elongin complex	CC	9	1	0.117687	1
GO:0005742	mitochondrial outer membrane translocase complex	CC	9	1	0.117687	1
GO:0003993	acid phosphatase activity	MF	9	1	0.117687	1
GO:0097157	pre-mRNA intronic binding	MF	9	1	0.117687	1
GO:0097677	STAT family protein binding	MF	9	1	0.117687	1
GO:0031957	very long-chain fatty acid-CoA ligase activity	MF	9	1	0.117687	1
GO:0016670	oxidoreductase activity, acting on a sulfur group of donors, oxygen as acceptor	MF	9	1	0.117687	1
GO:0004985	opioid receptor activity	MF	9	1	0.117687	1
GO:0015379	potassium:chloride symporter activity	MF	9	1	0.117687	1
GO:0031589	cell-substrate adhesion	BP	354	8	0.118802	1
GO:0006692	prostanoid metabolic process	BP	43	2	0.118833	1
GO:0006693	prostaglandin metabolic process	BP	43	2	0.118833	1
GO:0001953	negative regulation of cell-matrix adhesion	BP	43	2	0.118833	1
GO:1904646	cellular response to amyloid-beta	BP	43	2	0.118833	1
GO:0071364	cellular response to epidermal growth factor stimulus	BP	43	2	0.118833	1
GO:0006904	vesicle docking involved in exocytosis	BP	43	2	0.118833	1
GO:0051293	establishment of spindle localization	BP	43	2	0.118833	1
GO:0015932	nucleobase-containing compound transmembrane transporter activity	MF	43	2	0.118833	1
GO:0030317	flagellated sperm motility	BP	87	3	0.119298	1
GO:0097722	sperm motility	BP	87	3	0.119298	1
GO:0001892	embryonic placenta development	BP	87	3	0.119298	1
GO:0005581	collagen trimer	CC	87	3	0.119298	1
GO:0008276	protein methyltransferase activity	MF	87	3	0.119298	1
GO:0016787	hydrolase activity	MF	2533	42	0.119647	1
GO:0070661	leukocyte proliferation	BP	298	7	0.120157	1
GO:0002758	innate immune response-activating signal transduction	BP	298	7	0.120157	1
GO:0060322	head development	BP	776	15	0.120494	1
GO:0019866	organelle inner membrane	CC	532	11	0.120728	1
GO:0098609	cell-cell adhesion	BP	839	16	0.121219	1
GO:0009266	response to temperature stimulus	BP	243	6	0.12138	1
GO:0005743	mitochondrial inner membrane	CC	473	10	0.121499	1
GO:0034605	cellular response to heat	BP	137	4	0.122038	1
GO:1901888	regulation of cell junction assembly	BP	88	3	0.12232	1
GO:1904035	regulation of epithelial cell apoptotic process	BP	88	3	0.12232	1
GO:0048644	muscle organ morphogenesis	BP	88	3	0.12232	1
GO:0001750	photoreceptor outer segment	CC	88	3	0.12232	1
GO:0070372	regulation of ERK1 and ERK2 cascade	BP	300	7	0.123215	1
GO:0035850	epithelial cell differentiation involved in kidney development	BP	44	2	0.123407	1
GO:0014047	glutamate secretion	BP	44	2	0.123407	1
GO:0070266	necroptotic process	BP	44	2	0.123407	1
GO:0010463	mesenchymal cell proliferation	BP	44	2	0.123407	1
GO:1903214	regulation of protein targeting to mitochondrion	BP	44	2	0.123407	1
GO:0071622	regulation of granulocyte chemotaxis	BP	44	2	0.123407	1
GO:0038084	vascular endothelial growth factor signaling pathway	BP	44	2	0.123407	1
GO:0022627	cytosolic small ribosomal subunit	CC	44	2	0.123407	1
GO:1901505	carbohydrate derivative transmembrane transporter activity	MF	44	2	0.123407	1
GO:0018024	histone-lysine N-methyltransferase activity	MF	44	2	0.123407	1
GO:0019842	vitamin binding	MF	138	4	0.124403	1
GO:0005643	nuclear pore	CC	89	3	0.125369	1
GO:1905368	peptidase complex	CC	89	3	0.125369	1
GO:0034599	cellular response to oxidative stress	BP	302	7	0.126313	1
GO:0045580	regulation of T cell differentiation	BP	139	4	0.126787	1
GO:0051301	cell division	BP	598	12	0.126869	1
GO:0048255	mRNA stabilization	BP	45	2	0.128024	1
GO:1903035	negative regulation of response to wounding	BP	90	3	0.128445	1
GO:0034333	adherens junction assembly	BP	90	3	0.128445	1
GO:0009953	dorsal/ventral pattern formation	BP	90	3	0.128445	1
GO:0051304	chromosome separation	BP	90	3	0.128445	1
GO:0031331	positive regulation of cellular catabolic process	BP	361	8	0.12863	1
GO:0044431	Golgi apparatus part	CC	974	18	0.12923	1
GO:0006954	inflammatory response	BP	848	16	0.129363	1
GO:0043066	negative regulation of apoptotic process	BP	911	17	0.129439	1
GO:1903037	regulation of leukocyte cell-cell adhesion	BP	304	7	0.129449	1
GO:0045333	cellular respiration	BP	193	5	0.129761	1
GO:0070472	regulation of uterine smooth muscle contraction	BP	10	1	0.129879	1
GO:1904526	regulation of microtubule binding	BP	10	1	0.129879	1
GO:0048262	determination of dorsal/ventral asymmetry	BP	10	1	0.129879	1
GO:0045988	negative regulation of striated muscle contraction	BP	10	1	0.129879	1
GO:0006188	IMP biosynthetic process	BP	10	1	0.129879	1
GO:0035646	endosome to melanosome transport	BP	10	1	0.129879	1
GO:0043485	endosome to pigment granule transport	BP	10	1	0.129879	1
GO:0048757	pigment granule maturation	BP	10	1	0.129879	1
GO:0071670	smooth muscle cell chemotaxis	BP	10	1	0.129879	1
GO:0140052	cellular response to oxidised low-density lipoprotein particle stimulus	BP	10	1	0.129879	1
GO:0032025	response to cobalt ion	BP	10	1	0.129879	1
GO:2000425	regulation of apoptotic cell clearance	BP	10	1	0.129879	1
GO:0034447	very-low-density lipoprotein particle clearance	BP	10	1	0.129879	1
GO:0051918	negative regulation of fibrinolysis	BP	10	1	0.129879	1
GO:0010749	regulation of nitric oxide mediated signal transduction	BP	10	1	0.129879	1
GO:0045348	positive regulation of MHC class II biosynthetic process	BP	10	1	0.129879	1
GO:0106049	regulation of cellular response to osmotic stress	BP	10	1	0.129879	1
GO:0038063	collagen-activated tyrosine kinase receptor signaling pathway	BP	10	1	0.129879	1
GO:1903265	positive regulation of tumor necrosis factor-mediated signaling pathway	BP	10	1	0.129879	1
GO:0006569	tryptophan catabolic process	BP	10	1	0.129879	1
GO:0042436	indole-containing compound catabolic process	BP	10	1	0.129879	1
GO:0046218	indolalkylamine catabolic process	BP	10	1	0.129879	1
GO:1903405	protein localization to nuclear body	BP	10	1	0.129879	1
GO:1904851	positive regulation of establishment of protein localization to telomere	BP	10	1	0.129879	1
GO:1904867	protein localization to Cajal body	BP	10	1	0.129879	1
GO:0070391	response to lipoteichoic acid	BP	10	1	0.129879	1
GO:0071223	cellular response to lipoteichoic acid	BP	10	1	0.129879	1
GO:0002291	T cell activation via T cell receptor contact with antigen bound to MHC molecule on antigen presenting cell	BP	10	1	0.129879	1
GO:0019062	virion attachment to host cell	BP	10	1	0.129879	1
GO:0034350	regulation of glial cell apoptotic process	BP	10	1	0.129879	1
GO:2000109	regulation of macrophage apoptotic process	BP	10	1	0.129879	1
GO:0060346	bone trabecula formation	BP	10	1	0.129879	1
GO:0072641	type I interferon secretion	BP	10	1	0.129879	1
GO:0035865	cellular response to potassium ion	BP	10	1	0.129879	1
GO:0003211	cardiac ventricle formation	BP	10	1	0.129879	1
GO:1905031	regulation of membrane repolarization during cardiac muscle cell action potential	BP	10	1	0.129879	1
GO:0090309	positive regulation of methylation-dependent chromatin silencing	BP	10	1	0.129879	1
GO:0006930	substrate-dependent cell migration, cell extension	BP	10	1	0.129879	1
GO:0007028	cytoplasm organization	BP	10	1	0.129879	1
GO:0090557	establishment of endothelial intestinal barrier	BP	10	1	0.129879	1
GO:0018242	protein O-linked glycosylation via serine	BP	10	1	0.129879	1
GO:1901748	leukotriene D4 metabolic process	BP	10	1	0.129879	1
GO:1901750	leukotriene D4 biosynthetic process	BP	10	1	0.129879	1
GO:1903332	regulation of protein folding	BP	10	1	0.129879	1
GO:0061408	positive regulation of transcription from RNA polymerase II promoter in response to heat stress	BP	10	1	0.129879	1
GO:1901526	positive regulation of mitophagy	BP	10	1	0.129879	1
GO:0010587	miRNA catabolic process	BP	10	1	0.129879	1
GO:0035253	ciliary rootlet	CC	10	1	0.129879	1
GO:0097470	ribbon synapse	CC	10	1	0.129879	1
GO:0005347	ATP transmembrane transporter activity	MF	10	1	0.129879	1
GO:0016884	carbon-nitrogen ligase activity, with glutamine as amido-N-donor	MF	10	1	0.129879	1
GO:0016595	glutamate binding	MF	10	1	0.129879	1
GO:0002162	dystroglycan binding	MF	10	1	0.129879	1
GO:0140035	ubiquitination-like modification-dependent protein binding	MF	10	1	0.129879	1
GO:0140036	ubiquitin-dependent protein binding	MF	10	1	0.129879	1
GO:0015378	sodium:chloride symporter activity	MF	10	1	0.129879	1
GO:0044428	nuclear part	CC	5023	78	0.129924	1
GO:0002253	activation of immune response	BP	724	14	0.130092	1
GO:0043170	macromolecule metabolic process	BP	10507	155	0.130932	1
GO:0097190	apoptotic signaling pathway	BP	602	12	0.131267	1
GO:0051336	regulation of hydrolase activity	BP	1297	23	0.131274	1
GO:0045862	positive regulation of proteolysis	BP	363	8	0.131513	1
GO:0030510	regulation of BMP signaling pathway	BP	91	3	0.131548	1
GO:0051899	membrane depolarization	BP	91	3	0.131548	1
GO:0045638	negative regulation of myeloid cell differentiation	BP	91	3	0.131548	1
GO:0031091	platelet alpha granule	CC	91	3	0.131548	1
GO:0051168	nuclear export	BP	194	5	0.131792	1
GO:0006352	DNA-templated transcription, initiation	BP	249	6	0.131843	1
GO:0032369	negative regulation of lipid transport	BP	46	2	0.13268	1
GO:0007157	heterophilic cell-cell adhesion via plasma membrane cell adhesion molecules	BP	46	2	0.13268	1
GO:0006984	ER-nucleus signaling pathway	BP	46	2	0.13268	1
GO:0043330	response to exogenous dsRNA	BP	46	2	0.13268	1
GO:0007129	synapsis	BP	46	2	0.13268	1
GO:0010564	regulation of cell cycle process	BP	789	15	0.132801	1
GO:0032991	protein-containing complex	CC	6151	94	0.132854	1
GO:0009894	regulation of catabolic process	BP	979	18	0.133568	1
GO:0010951	negative regulation of endopeptidase activity	BP	250	6	0.133628	1
GO:0005667	transcription factor complex	CC	365	8	0.13443	1
GO:0006672	ceramide metabolic process	BP	92	3	0.134677	1
GO:0051234	establishment of localization	BP	5315	82	0.135232	1
GO:0048646	anatomical structure formation involved in morphogenesis	BP	1173	21	0.135267	1
GO:0018130	heterocycle biosynthetic process	BP	4341	68	0.135306	1
GO:0045637	regulation of myeloid cell differentiation	BP	251	6	0.135424	1
GO:0031674	I band	CC	143	4	0.136512	1
GO:0010556	regulation of macromolecule biosynthetic process	BP	4138	65	0.137346	1
GO:0006953	acute-phase response	BP	47	2	0.137375	1
GO:0070849	response to epidermal growth factor	BP	47	2	0.137375	1
GO:2001239	regulation of extrinsic apoptotic signaling pathway in absence of ligand	BP	47	2	0.137375	1
GO:0061383	trabecula morphogenesis	BP	47	2	0.137375	1
GO:0042461	photoreceptor cell development	BP	47	2	0.137375	1
GO:0031201	SNARE complex	CC	47	2	0.137375	1
GO:0042887	amide transmembrane transporter activity	MF	47	2	0.137375	1
GO:0016860	intramolecular oxidoreductase activity	MF	47	2	0.137375	1
GO:0048704	embryonic skeletal system morphogenesis	BP	93	3	0.137832	1
GO:0006903	vesicle targeting	BP	93	3	0.137832	1
GO:0034654	nucleobase-containing compound biosynthetic process	BP	4278	67	0.138117	1
GO:0048729	tissue morphogenesis	BP	670	13	0.138399	1
GO:0048193	Golgi vesicle transport	BP	368	8	0.138866	1
GO:1904064	positive regulation of cation transmembrane transport	BP	144	4	0.13899	1
GO:0007423	sensory organ development	BP	548	11	0.139389	1
GO:0033365	protein localization to organelle	BP	922	17	0.139442	1
GO:0042803	protein homodimerization activity	MF	859	16	0.139738	1
GO:0019438	aromatic compound biosynthetic process	BP	4351	68	0.139825	1
GO:0071396	cellular response to lipid	BP	610	12	0.140315	1
GO:0033993	response to lipid	BP	923	17	0.140373	1
GO:0061061	muscle structure development	BP	672	13	0.140583	1
GO:0051924	regulation of calcium ion transport	BP	254	6	0.14088	1
GO:0045621	positive regulation of lymphocyte differentiation	BP	94	3	0.141012	1
GO:0006810	transport	BP	5190	80	0.141501	1
GO:0001933	negative regulation of protein phosphorylation	BP	429	9	0.141504	1
GO:0051052	regulation of DNA metabolic process	BP	429	9	0.141504	1
GO:0070471	uterine smooth muscle contraction	BP	11	1	0.141904	1
GO:0034379	very-low-density lipoprotein particle assembly	BP	11	1	0.141904	1
GO:0021670	lateral ventricle development	BP	11	1	0.141904	1
GO:0046007	negative regulation of activated T cell proliferation	BP	11	1	0.141904	1
GO:0046512	sphingosine biosynthetic process	BP	11	1	0.141904	1
GO:0051561	positive regulation of mitochondrial calcium ion concentration	BP	11	1	0.141904	1
GO:0002638	negative regulation of immunoglobulin production	BP	11	1	0.141904	1
GO:0002730	regulation of dendritic cell cytokine production	BP	11	1	0.141904	1
GO:0032490	detection of molecule of bacterial origin	BP	11	1	0.141904	1
GO:0019371	cyclooxygenase pathway	BP	11	1	0.141904	1
GO:0070189	kynurenine metabolic process	BP	11	1	0.141904	1
GO:0031442	positive regulation of mRNA 3'-end processing	BP	11	1	0.141904	1
GO:0070203	regulation of establishment of protein localization to telomere	BP	11	1	0.141904	1
GO:0002604	regulation of dendritic cell antigen processing and presentation	BP	11	1	0.141904	1
GO:0072321	chaperone-mediated protein transport	BP	11	1	0.141904	1
GO:1902093	positive regulation of flagellated sperm motility	BP	11	1	0.141904	1
GO:0060174	limb bud formation	BP	11	1	0.141904	1
GO:1903977	positive regulation of glial cell migration	BP	11	1	0.141904	1
GO:0019852	L-ascorbic acid metabolic process	BP	11	1	0.141904	1
GO:1905383	protein localization to presynapse	BP	11	1	0.141904	1
GO:0015014	heparan sulfate proteoglycan biosynthetic process, polysaccharide chain biosynthetic process	BP	11	1	0.141904	1
GO:0002328	pro-B cell differentiation	BP	11	1	0.141904	1
GO:0019042	viral latency	BP	11	1	0.141904	1
GO:0001574	ganglioside biosynthetic process	BP	11	1	0.141904	1
GO:0032908	regulation of transforming growth factor beta1 production	BP	11	1	0.141904	1
GO:0036444	calcium import into the mitochondrion	BP	11	1	0.141904	1
GO:0035747	natural killer cell chemotaxis	BP	11	1	0.141904	1
GO:0005832	chaperonin-containing T-complex	CC	11	1	0.141904	1
GO:0032280	symmetric synapse	CC	11	1	0.141904	1
GO:0032797	SMN complex	CC	11	1	0.141904	1
GO:0002178	palmitoyltransferase complex	CC	11	1	0.141904	1
GO:0005324	long-chain fatty acid transporter activity	MF	11	1	0.141904	1
GO:0036122	BMP binding	MF	11	1	0.141904	1
GO:0016868	intramolecular transferase activity, phosphotransferases	MF	11	1	0.141904	1
GO:0004303	estradiol 17-beta-dehydrogenase activity	MF	11	1	0.141904	1
GO:0045236	CXCR chemokine receptor binding	MF	11	1	0.141904	1
GO:0001055	RNA polymerase II activity	MF	11	1	0.141904	1
GO:0060324	face development	BP	48	2	0.142106	1
GO:0002762	negative regulation of myeloid leukocyte differentiation	BP	48	2	0.142106	1
GO:0008089	anterograde axonal transport	BP	48	2	0.142106	1
GO:0051150	regulation of smooth muscle cell differentiation	BP	48	2	0.142106	1
GO:0051653	spindle localization	BP	48	2	0.142106	1
GO:0002764	immune response-regulating signaling pathway	BP	675	13	0.143895	1
GO:0032269	negative regulation of cellular protein metabolic process	BP	1119	20	0.143962	1
GO:0042542	response to hydrogen peroxide	BP	146	4	0.143999	1
GO:0051250	negative regulation of lymphocyte activation	BP	146	4	0.143999	1
GO:0002224	toll-like receptor signaling pathway	BP	146	4	0.143999	1
GO:0044070	regulation of anion transport	BP	95	3	0.144217	1
GO:0051952	regulation of amine transport	BP	95	3	0.144217	1
GO:0042116	macrophage activation	BP	95	3	0.144217	1
[truncated: 21,195 more rows]

## Sheet: Gene Ontology - Event4
(Event #4)	Term	Ont	N	DE	P.DE	FDR
[truncated: 22,911 more rows]

[truncated: 1 more sheets: Gene Ontology - Event5]
