# Supplementary material for: RNA alternative splicing impacts the risk for alcohol use disorder
Source: Mol Psychiatry. 2023 May 23;28(7):2922–33. doi: 10.1038/s41380-023-02111-1 (PMC10615768; doi:10.1038/s41380-023-02111-1)
Supplement: Supplementary file 10 — Supplementary Table S6 [file 41380_2023_2111_MOESM10_ESM.xlsx]

## Sheet: GSEA (GO) - Event1
ONTOLOGY	ID	Description	setSize	enrichmentScore	NES	pvalue	p.adjust	qvalues	rank	leading_edge	core_enrichment
BP	GO:0051270	regulation of cellular component movement	784	-0.374505	-1.59612	0.000126566	0.0252442	0.0230444	2208	tags=25%, list=15%, signal=22%	22919/57142/2150/6405/1436/223117/22998/7040/3910/347/23328/23411/1605/91584/23224/5159/285966/10507/102/10672/4072/6446/6091/2752/719/7869/4851/5800/284217/90355/653464/4641/9001/301/284361/23380/6239/23604/55512/972/94/3673/5420/7424/9231/2246/64750/85407/9368/11117/4162/57406/6774/6870/2268/54915/55079/25/3796/653/9448/199731/10371/5629/85360/684/26585/94241/5592/51564/23678/80005/5025/196527/…
BP	GO:0071345	cellular response to cytokine stimulus	790	-0.379994	-1.61983	0.000126662	0.0252442	0.0230444	1898	tags=20%, list=13%, signal=19%	4641/4261/301/6657/55512/5443/972/998/7424/6738/7804/5771/7133/79602/567/6774/4144/1997/6654/5783/836/6688/5908/6464/7037/57162/942/4001/7412/684/2317/10437/3059/5062/23580/6656/64388/10581/57506/376497/1316/7035/9076/117584/3588/5898/4615/1435/2294/3055/861/8835/3037/4055/11240/3570/5777/3106/948/54739/3665/3689/6814/100506658/2335/22900/2247/6751/834/4313/1230/2934/10379/3669/9341/3688/83666/68…
BP	GO:0035295	tube development	776	-0.437936	-1.86558	0.000126711	0.0252442	0.0230444	1776	tags=24%, list=12%, signal=23%	5455/10163/7424/9231/2246/1306/4211/57493/23166/11117/79602/4162/6774/9839/6654/4781/836/1284/8985/56913/25/653/6688/23405/6464/1296/10220/84445/28996/6522/5629/2047/26585/2050/780/51564/58504/55366/10413/25928/9289/7075/51421/2828/2683/1512/55083/9985/2034/26227/5898/6678/221395/7046/1435/23432/2294/1717/7042/2736/861/8829/60485/407975/728/2263/4208/3037/4856/81575/6720/6788/3689/6667/4854/429/5…
BP	GO:1902533	positive regulation of intracellular signal transduction	780	-0.337248	-1.43669	0.000126775	0.0252442	0.0230444	1788	tags=17%, list=12%, signal=16%	55816/7867/9231/2246/57498/9261/6655/80833/5771/9368/2982/6774/9839/6654/2268/5608/25/9448/5908/6464/57162/942/10371/28996/11183/684/5725/10206/3156/154/3059/858/5025/136/9289/57506/2828/5151/3588/4615/7046/1435/347734/768211/5364/7042/9064/8829/8482/728/2263/195827/4055/3570/5777/6788/2149/948/221472/8826/5663/2247/834/1230/2549/64805/3688/83666/57216/1839/7097/219699/6993/7077/114897/152007/977…
BP	GO:0040012	regulation of locomotion	773	-0.384426	-1.63752	0.000126791	0.0252442	0.0230444	2208	tags=26%, list=15%, signal=23%	22919/57142/2150/6405/1436/223117/22998/7040/3910/347/23328/23411/1605/91584/23224/5159/285966/10507/9126/102/10672/4072/6446/6091/2752/719/7869/4851/5800/284217/90355/653464/4641/301/284361/23380/6239/23604/55512/972/94/3673/5420/7424/9231/2246/64750/85407/5771/9368/11117/4162/57406/6774/6870/2268/54915/55079/25/3796/653/9448/199731/10371/5629/85360/684/10206/26585/94241/5592/51564/23678/80005/8…
BP	GO:0060284	regulation of cell development	787	-0.364908	-1.55514	0.000126791	0.0252442	0.0230444	2702	tags=25%, list=18%, signal=21%	5121/5906/7919/9723/26039/79365/5361/4067/23258/4124/124925/9638/2066/4734/54986/5970/3066/55179/1495/54700/274/1808/983/7436/644943/5756/55435/6457/4853/55636/1793/9283/22871/57142/6405/223117/7040/23191/22933/1605/91584/30812/5469/9362/10507/102/23493/6091/4038/5087/7869/10090/4851/2146/5800/3792/950/653464/9001/23380/6239/6657/952/998/23376/9706/1745/5465/7424/9231/57498/55000/4211/7804/7133/5…
BP	GO:0051960	regulation of nervous system development	782	-0.361229	-1.53903	0.000126871	0.0252442	0.0230444	2657	tags=24%, list=18%, signal=21%	9723/26039/79365/5361/4067/23258/4124/124925/9638/2066/4734/54986/5970/3066/55179/1495/54700/274/1808/983/7436/644943/266727/5756/6457/51684/55636/9283/22871/57142/6405/223117/7040/23191/22933/1605/91584/30812/5469/9362/10507/102/23493/6091/4038/5087/7869/10090/4851/2146/5800/3792/54674/950/653464/9001/23380/6657/952/23376/9706/1745/7424/9231/57498/55000/4211/7804/7133/567/7225/6774/9839/54915/11…
BP	GO:0009790	embryo development	762	-0.351863	-1.49738	0.000127113	0.0252442	0.0230444	2201	tags=21%, list=15%, signal=19%	57142/6405/55578/824/7040/3910/1295/56957/1605/2530/30812/5469/79813/102/10672/23493/4038/5087/9935/4678/3726/221833/4851/92/284217/57045/3691/2551/6045/6657/94/4621/4669/27173/3673/23169/1745/788/7424/57498/9334/10436/85407/57493/9368/9839/6654/338596/836/80312/1284/8985/7516/25/653/10371/7942/28996/5629/5523/64388/10413/7075/1788/2034/26227/5898/2201/221395/7046/23432/10083/2294/23250/7042/2736…
BP	GO:0002684	positive regulation of immune system process	725	-0.354544	-1.50383	0.000127763	0.0252442	0.0230444	1898	tags=20%, list=13%, signal=19%	4641/84807/301/5588/23604/972/3673/952/998/10163/7424/7867/9261/153579/5771/567/6774/1997/2268/10092/5608/25/7037/57162/942/7412/85477/3059/5062/23098/25818/5025/55366/136/196527/57506/4651/4615/10859/11006/1435/2294/5074/7042/2736/3055/861/8482/6693/728/9865/4208/5359/169200/2533/1755/3570/5777/3106/948/3665/3689/79931/284293/720/5663/713/1604/714/718/1230/4860/7048/64805/83666/84166/90865/7097/…
BP	GO:0051093	negative regulation of developmental process	721	-0.394463	-1.67217	0.000127926	0.0252442	0.0230444	2288	tags=25%, list=16%, signal=22%	3635/3685/23122/9283/22871/57142/6405/223117/7040/3659/22933/23411/30812/5469/10507/23493/6091/4038/5087/51043/9935/7869/4851/2146/5800/57045/2551/653464/84807/23240/301/23380/6657/972/94/952/9706/1745/5465/4211/85407/23166/5771/11117/567/7225/6774/4781/150356/55079/1284/25/653/9448/23405/10371/10220/4137/2047/5725/26585/94241/51564/154/56963/10413/25928/9289/7075/2828/56920/6678/10859/7046/11006…
BP	GO:0050767	regulation of neurogenesis	698	-0.37711	-1.59718	0.000128074	0.0252442	0.0230444	2657	tags=25%, list=18%, signal=22%	9723/26039/79365/5361/4067/23258/4124/124925/9638/2066/4734/54986/5970/3066/55179/1495/54700/274/1808/983/7436/644943/5756/6457/55636/9283/22871/57142/6405/223117/7040/23191/22933/1605/91584/30812/5469/9362/10507/102/23493/6091/4038/5087/7869/10090/4851/2146/5800/3792/950/653464/9001/23380/6657/952/23376/9706/1745/7424/9231/57498/55000/4211/7804/7133/567/7225/6774/9839/54915/115703/55079/55704/69…
BP	GO:2000145	regulation of cell motility	714	-0.396784	-1.68114	0.000128189	0.0252442	0.0230444	2208	tags=26%, list=15%, signal=23%	22919/57142/2150/6405/1436/223117/22998/7040/3910/347/23328/23411/1605/91584/23224/5159/285966/10507/102/10672/4072/6446/6091/2752/719/7869/4851/284217/90355/653464/4641/301/284361/23380/6239/23604/55512/972/94/3673/5420/7424/9231/2246/64750/85407/9368/11117/4162/57406/6774/6870/2268/25/3796/653/9448/199731/10371/5629/85360/684/26585/94241/5592/51564/23678/80005/5025/196527/9289/7075/51421/1512/1…
MF	GO:0060089	molecular transducer activity	691	-0.374668	-1.58496	0.00012837	0.0252442	0.0230444	2000	tags=25%, list=14%, signal=22%	719/2835/4851/92/5800/5565/950/4995/972/94/55829/10060/3673/259294/5465/124222/57211/7804/7133/2982/79602/9902/6870/284521/8793/6575/50840/942/2047/2050/780/5592/154/56963/2913/53834/5025/55366/136/25928/64123/9289/7075/2044/2828/6238/1512/3588/4093/9033/221395/10859/7046/11006/23432/2904/5364/5789/8829/6693/728/2263/2906/4052/1755/3570/259290/5777/2149/344758/948/3689/4854/114908/259295/8633/641…
BP	GO:0098657	import into cell	677	-0.374965	-1.58374	0.000128982	0.0252442	0.0230444	2286	tags=22%, list=16%, signal=20%	23677/9765/3685/51479/79890/6850/7525/22871/2150/7040/23191/10723/136853/3394/6560/4038/3636/2752/6549/950/55113/4641/301/115123/10060/3673/1794/998/6506/10163/7867/9261/7804/23166/567/285195/9902/2268/10092/25/84466/7037/83871/26585/154/5865/9886/55646/858/196527/80975/4651/64699/4615/6678/10859/5881/3055/88455/23149/23516/343702/25938/122618/64116/1755/948/9873/3689/720/57381/5663/718/2934/6424…
BP	GO:0030334	regulation of cell migration	674	-0.405104	-1.71068	0.000129116	0.0252442	0.0230444	2208	tags=27%, list=15%, signal=24%	22919/57142/2150/6405/1436/223117/22998/7040/3910/347/23328/23411/1605/91584/23224/5159/285966/10507/102/10672/6446/6091/2752/719/7869/4851/284217/90355/653464/4641/301/284361/23380/6239/23604/55512/972/94/3673/5420/7424/9231/2246/64750/9368/11117/4162/57406/6774/2268/25/3796/653/9448/10371/5629/85360/684/26585/94241/5592/51564/23678/80005/5025/196527/9289/7075/51421/1512/117584/56920/6678/84978/…
BP	GO:0050776	regulation of immune response	674	-0.34815	-1.47018	0.000129116	0.0252442	0.0230444	1898	tags=20%, list=13%, signal=18%	4641/84807/301/5588/972/55829/952/998/10163/7867/9261/153579/7804/5771/7133/567/1997/6654/2268/10092/5608/25/6464/7037/57162/942/7412/684/5062/23098/25818/55366/136/57506/4651/1512/4615/10859/11006/2294/5074/7042/10906/3055/861/8482/728/9865/4208/5359/2533/1755/3570/5777/3106/948/3665/3689/79931/284293/29990/720/5663/713/1604/714/718/3688/83666/84166/90865/9111/7097/5336/933/4332/3122/11118/11878…
BP	GO:0008284	positive regulation of cell proliferation	633	-0.359474	-1.51212	0.000129366	0.0252442	0.0230444	2277	tags=23%, list=16%, signal=20%	9846/3685/6850/9283/57142/1436/7040/23411/23308/5159/30812/5469/102/4072/23493/5087/2752/4851/2146/115650/301/5588/284361/6239/8317/55512/972/94/3673/9420/952/23376/5455/7424/2246/6774/84444/80312/25/653/6464/7037/57162/942/28996/7412/5629/684/26585/3156/780/3059/858/10413/9289/2683/1512/7046/1435/5454/2294/7042/2736/3055/8829/65108/407975/728/2263/4208/3037/55331/3570/5777/2149/283131/6667/4854/…
BP	GO:0035239	tube morphogenesis	631	-0.442615	-1.86099	0.000129416	0.0252442	0.0230444	2198	tags=29%, list=15%, signal=26%	1436/7040/1295/347/23328/23411/1605/5159/30812/5469/10672/23493/6091/5087/8914/2752/3726/719/4851/284217/301/284361/94/5420/10163/7424/9231/2246/1306/4211/57493/23166/11117/79602/4162/6774/9839/6654/4781/836/1284/56913/25/653/6688/23405/6464/1296/84445/28996/5629/2047/26585/2050/780/51564/58504/55366/10413/25928/9289/7075/51421/2828/2683/1512/55083/2034/5898/6678/221395/7046/1435/2294/7042/2736/8…
MF	GO:0038023	signaling receptor activity	645	-0.382472	-1.61055	0.000129433	0.0252442	0.0230444	1846	tags=24%, list=13%, signal=22%	972/94/55829/10060/3673/259294/5465/124222/57211/7804/7133/2982/79602/9902/6870/284521/8793/6575/50840/942/2047/2050/780/154/56963/2913/53834/5025/55366/136/25928/64123/9289/7075/2044/2828/6238/1512/3588/9033/221395/10859/7046/11006/23432/2904/5364/5789/8829/6693/728/2263/2906/4052/1755/3570/259290/5777/2149/344758/948/3689/4854/114908/259295/8633/64106/6751/53829/3363/57537/1910/1230/85315/6092/…
BP	GO:0098609	cell-cell adhesion	628	-0.400943	-1.68551	0.0001295	0.0252442	0.0230444	2101	tags=26%, list=14%, signal=24%	10507/25945/4072/56126/6091/56144/28316/51043/56142/9752/115650/57045/56146/53827/56101/84807/23240/301/5588/6657/972/5420/998/5465/9231/56110/5771/7373/836/7094/25/653/84466/81671/6464/7037/57162/1296/942/56121/7412/2615/5592/5062/27255/53834/5101/26025/29119/4651/54510/56141/55083/9076/29766/56106/56139/1004/10859/11006/2294/168507/5074/56099/7042/5789/2736/861/55243/286204/6693/3037/4856/56133…
BP	GO:0031344	regulation of cell projection organization	598	-0.361227	-1.51323	0.000130941	0.0252442	0.0230444	2225	tags=20%, list=15%, signal=18%	22871/57142/2150/6405/223117/23191/23329/91584/23224/9362/10507/102/6091/4038/7869/10090/2146/5800/3792/950/653464/9001/6239/3673/5420/952/998/9706/51104/10163/9231/57498/7804/8100/567/7225/9839/54915/115703/55079/55704/25/653/9448/9897/9738/10371/4137/150465/56963/23098/23580/4651/5898/56920/7046/5454/2904/10083/5364/5789/8829/8482/4208/126520/57698/57580/4974/8826/2335/5663/4776/6092/5962/411/6…
BP	GO:0032101	regulation of response to external stimulus	560	-0.4129	-1.7238	0.000131148	0.0252442	0.0230444	2200	tags=26%, list=15%, signal=23%	2150/6405/223117/7040/347/2339/22933/23328/91584/5159/5469/10507/102/6091/719/7869/4851/5800/90355/301/5588/23604/972/55829/4023/3673/5465/7424/2246/5771/7133/54915/55079/10371/23621/26585/3156/5592/56963/25818/5025/136/196527/57506/7035/89790/56920/4615/10859/1435/2294/3055/8829/8482/728/4856/11240/3570/2149/948/283131/720/713/22900/1604/2247/714/718/1910/1230/6092/2342/7048/64805/83666/285/825/…
BP	GO:0006897	endocytosis	585	-0.383769	-1.60564	0.000131199	0.0252442	0.0230444	1921	tags=19%, list=13%, signal=17%	950/55113/4641/301/115123/3673/1794/998/10163/7867/9261/7804/23166/567/9902/2268/10092/25/84466/7037/83871/26585/154/9886/55646/858/196527/80975/4651/64699/4615/6678/10859/5881/3055/88455/23149/343702/25938/122618/1755/948/9873/3689/720/57381/718/2934/6424/7048/23048/3688/51411/1785/7097/5336/933/151647/19/3250/3959/3684/143458/5788/114786/58480/4036/3092/196051/5027/3426/4643/4864/11314/54874/74…
BP	GO:0120035	regulation of plasma membrane bounded cell projection organization	590	-0.360036	-1.50658	0.000131354	0.0252442	0.0230444	2225	tags=20%, list=15%, signal=18%	22871/57142/2150/6405/223117/23191/23329/91584/23224/9362/10507/102/6091/4038/7869/10090/2146/5800/3792/950/653464/9001/6239/5420/952/998/9706/51104/10163/9231/57498/7804/8100/567/7225/9839/54915/115703/55079/55704/25/653/9448/9897/9738/10371/4137/150465/56963/23098/23580/4651/5898/56920/7046/5454/2904/10083/5364/5789/8829/8482/4208/126520/57698/57580/4974/8826/2335/5663/4776/6092/5962/411/64805/…
BP	GO:0007186	G protein-coupled receptor signaling pathway	573	-0.380372	-1.58931	0.000131372	0.0252442	0.0230444	1880	tags=22%, list=13%, signal=20%	11249/301/4995/5443/259294/5173/10163/23385/6655/57211/6818/9368/57406/6870/6654/5330/284521/50840/154/2913/25818/858/2781/55366/136/64123/9289/2828/3710/5151/221395/23432/2770/5364/80243/728/5368/259290/5777/2149/344758/10874/57580/2786/221472/259295/64106/6751/53829/3363/718/57537/1910/1230/2342/9213/64805/6558/1129/107/8549/7289/9934/19/6993/89846/391192/7855/26575/196883/10788/7200/4160/140/1…
BP	GO:0072358	cardiovascular system development	552	-0.457177	-1.90628	0.000131423	0.0252442	0.0230444	2188	tags=29%, list=15%, signal=26%	7040/1295/347/23328/23411/1605/5159/5469/102/10672/23493/6091/2752/3726/719/196/4851/3784/284217/301/284361/94/10163/7424/2246/1306/4211/57493/23166/6443/11117/79602/4162/6774/6654/1284/56913/25/6688/6464/1296/28996/5629/2047/26585/2050/51564/58504/10413/9289/7075/51421/2828/2683/1512/2034/6678/221395/7046/2294/1717/7042/861/8829/286204/728/2263/4208/3037/22899/4856/4052/81575/3570/3689/6667/4854…
BP	GO:0070848	response to growth factor	572	-0.354355	-1.48018	0.000131527	0.0252442	0.0230444	1977	tags=21%, list=14%, signal=19%	4851/92/11167/57045/4641/9001/63976/301/6657/55512/94/58533/55816/1745/7424/2246/57498/7050/50848/9261/64750/7804/7133/11117/6654/7123/4176/54541/836/1284/25/653/6464/199731/6660/4137/28996/7412/5725/26585/2615/56963/6715/858/53834/64388/25928/9076/7072/5151/4093/2201/6678/7046/56975/7042/753/8829/286204/407975/2263/4208/3037/4052/126520/429/8826/2247/2549/5962/6424/7048/285/1028/4060/1785/4015/5…
BP	GO:0001944	vasculature development	544	-0.458024	-1.90965	0.000131579	0.0252442	0.0230444	2188	tags=29%, list=15%, signal=26%	7040/1295/347/23328/23411/1605/5159/5469/102/10672/23493/6091/2752/3726/719/196/4851/284217/301/284361/94/10163/7424/2246/1306/4211/57493/23166/6443/11117/79602/4162/6774/6654/1284/56913/25/6688/6464/1296/28996/5629/2047/26585/2050/51564/58504/10413/9289/7075/51421/2828/2683/1512/2034/6678/221395/7046/2294/1717/7042/861/8829/728/2263/4208/3037/22899/4856/4052/81575/3570/3689/6667/4854/57381/2335/…
BP	GO:0045596	negative regulation of cell differentiation	543	-0.362869	-1.5126	0.000131596	0.0252442	0.0230444	2307	tags=25%, list=16%, signal=22%	114990/3635/3685/9283/22871/57142/6405/223117/7040/3659/22933/23411/30812/5469/10507/23493/4038/5087/51043/9935/7869/4851/2146/5800/57045/2551/653464/84807/23240/301/23380/6657/972/94/952/9706/1745/5465/4211/5771/567/7225/6774/150356/55079/653/9448/23405/10371/10220/2047/5725/26585/94241/51564/56963/10413/25928/9289/56920/10859/7046/11006/7042/2736/861/753/8829/10234/8482/22882/4856/58190/169200/…
CC	GO:0009986	cell surface	536	-0.476188	-1.98267	0.000132013	0.0252442	0.0230444	2139	tags=32%, list=15%, signal=28%	1436/824/7040/1605/23308/5159/136853/102/41/4072/6091/9601/4038/28316/4684/4851/92/115650/3691/361/9672/301/972/94/4023/3673/952/6506/153579/57493/4162/567/131566/7094/83986/8793/80864/4891/7037/942/7412/684/23621/2615/81619/196527/2044/2683/7035/9033/5898/1004/6678/221395/10859/7046/2904/8829/963/8482/6693/728/2263/5243/1755/3570/2149/3106/948/3689/4854/114908/5663/8633/54587/214/1604/56650/9019…
BP	GO:0019221	cytokine-mediated signaling pathway	524	-0.357295	-1.48525	0.000132345	0.0252442	0.0230444	1720	tags=19%, list=12%, signal=18%	7804/5771/7133/79602/567/6774/1997/6654/836/6688/5908/6464/57162/942/4001/7412/684/10437/5062/64388/10581/57506/376497/1316/117584/3588/5898/4615/1435/3055/861/8835/4055/11240/3570/5777/3106/948/54739/3665/3689/2335/22900/2247/834/4313/1230/10379/3669/3688/83666/6672/84166/90865/9111/240/3122/6776/3119/3684/54756/9705/260434/2353/1441/5788/3123/3936/2180/3554/58480/1026/53832/10068/7157/3429/2296…
BP	GO:0001568	blood vessel development	518	-0.461967	-1.91851	0.000132556	0.0252442	0.0230444	2188	tags=30%, list=15%, signal=27%	7040/1295/347/23328/23411/1605/5159/5469/10672/23493/6091/2752/3726/719/196/4851/284217/301/284361/94/10163/7424/2246/1306/4211/57493/23166/11117/79602/4162/6774/6654/1284/56913/25/6688/6464/1296/28996/5629/2047/26585/2050/51564/58504/10413/9289/7075/51421/2828/2683/1512/2034/6678/221395/7046/2294/1717/7042/861/8829/728/2263/4208/3037/4856/4052/81575/3570/3689/6667/4854/57381/2335/5663/2247/4313/…
BP	GO:0008285	negative regulation of cell proliferation	521	-0.356409	-1.48038	0.000132661	0.0252442	0.0230444	2198	tags=23%, list=15%, signal=21%	1436/7040/3659/347/22933/11180/8493/5469/6091/3636/7428/51043/4851/2218/57045/8334/9536/23240/6657/94/9231/4211/5771/9368/567/6774/4781/55079/836/653/23405/57162/942/10220/84445/51003/5629/2047/26585/94241/2615/85477/780/5592/858/53834/9289/2683/6801/6678/10859/7046/5074/5364/7042/23371/60485/6693/7832/407975/2263/4208/4856/5777/6788/4000/2149/6751/6282/6424/590/7048/9788/1028/127435/7940/7097/43…
BP	GO:0030155	regulation of cell adhesion	506	-0.43093	-1.78657	0.000132926	0.0252442	0.0230444	2416	tags=30%, list=16%, signal=26%	1326/7409/266727/8502/55435/2113/8613/8728/1793/3685/23122/6850/7525/114548/22998/7040/3659/3910/1295/347/1605/91584/23308/10507/102/4072/51043/4851/5800/115650/284217/57045/53827/84807/23240/301/5588/6239/6657/972/94/3673/5420/998/5465/9231/5771/11117/836/25/9448/6494/7037/57162/942/7412/2615/9267/780/5592/80005/5062/9289/4651/55083/6281/10859/84978/11006/1435/2294/5074/5364/5881/7042/2736/861/8…
MF	GO:0004888	transmembrane signaling receptor activity	512	-0.386583	-1.60367	0.000132943	0.0252442	0.0230444	1563	tags=27%, list=11%, signal=25%	719/2835/4851/92/5800/950/4995/972/94/10060/3673/259294/57211/7804/7133/9902/6870/284521/8793/50840/2047/2050/780/154/2913/53834/5025/55366/136/25928/64123/9289/7075/2044/2828/1512/3588/9033/221395/10859/7046/23432/2904/5364/5789/8829/6693/728/2263/2906/4052/3570/259290/5777/2149/344758/3689/259295/8633/64106/6751/53829/3363/57537/1910/1230/6092/7048/9213/64805/1129/8549/9934/19/219699/391192/312…
BP	GO:0009611	response to wounding	496	-0.377908	-1.56365	0.000133583	0.0252442	0.0230444	2401	tags=27%, list=16%, signal=24%	983/7409/64780/22875/3020/2113/10627/7006/1793/5738/23122/6850/2150/7040/3659/347/1605/50808/5159/10672/4851/2146/3691/953/301/5588/6239/6657/94/3673/998/6506/5465/5051/79602/4162/7225/131566/5890/836/7094/199731/346007/3156/780/5592/56963/23098/5025/196527/10413/2828/2683/7035/3710/89790/10404/6678/7046/2294/7042/8829/2263/4856/5359/5777/1465/2149/948/6814/51090/1192/2335/2247/1230/2934/6790/704…
BP	GO:0007264	small GTPase mediated signal transduction	486	-0.368155	-1.52128	0.000134048	0.0252442	0.0230444	3011	tags=30%, list=21%, signal=25%	84084/23526/9138/51196/84952/51762/390/3925/10411/339122/22821/57569/1600/55701/51715/116985/5877/7204/5906/57139/116984/4067/79822/2768/9265/150/4650/202243/9771/29899/7409/2059/4853/83478/392/1793/84986/2057/84932/388/389337/2150/23191/5159/9855/9869/10672/6091/55103/4851/257106/5863/153020/23380/6239/9649/6016/10235/1794/998/10163/6655/57493/9639/6654/115703/57636/25/84249/9448/6494/5908/6464/…
BP	GO:0006954	inflammatory response	468	-0.44583	-1.83718	0.000135044	0.0252442	0.0230444	1900	tags=26%, list=13%, signal=23%	9536/4261/84807/301/5588/55829/4023/3673/5465/50848/9261/80833/23166/5771/7133/6774/56925/4137/814/7412/136/55848/196527/2683/3588/89790/4615/1435/2294/3055/79792/8482/728/9865/4856/5359/55331/3570/54899/2149/948/283131/3689/79931/720/2335/5663/713/1604/714/718/1910/1230/4776/107/23097/90865/83700/9111/7097/10135/3250/240/118788/3684/140/23729/2353/5788/51704/3554/79626/6863/5027/23135/2852/3426/…
BP	GO:0042330	taxis	451	-0.445224	-1.82976	0.000135465	0.0252442	0.0230444	2200	tags=28%, list=15%, signal=24%	2150/6405/1436/223117/7040/23191/1605/51192/91584/5159/9637/10507/102/6091/4684/719/7869/4851/5800/284217/301/5588/23604/972/3673/1794/9420/55816/7424/2246/5771/6654/4781/54915/55079/6464/10371/7412/2047/26585/2050/27255/323/5025/55848/196527/2044/5898/56920/1435/5364/7042/2736/8829/8482/6693/728/4856/11240/3570/3689/57580/8633/214/2247/1910/1230/2549/6092/4147/64805/285/51411/57216/1839/6558/401…
BP	GO:0048514	blood vessel morphogenesis	451	-0.475022	-1.95222	0.000135465	0.0252442	0.0230444	2188	tags=31%, list=15%, signal=27%	7040/1295/347/23328/23411/1605/5159/5469/10672/23493/6091/2752/3726/719/4851/284217/301/284361/94/10163/7424/2246/1306/4211/57493/23166/11117/79602/4162/6774/6654/1284/56913/25/6688/6464/1296/28996/5629/2047/26585/2050/51564/58504/10413/9289/7075/51421/2828/2683/1512/2034/6678/221395/7046/2294/7042/861/8829/728/2263/3037/4856/81575/3689/6667/4854/57381/2335/2247/4313/718/2549/221981/4776/7048/368…
BP	GO:0006935	chemotaxis	449	-0.445835	-1.83058	0.00013552	0.0252442	0.0230444	2200	tags=28%, list=15%, signal=24%	2150/6405/1436/223117/7040/23191/1605/51192/91584/5159/9637/10507/102/6091/4684/719/7869/4851/5800/284217/301/5588/23604/972/3673/1794/9420/55816/7424/2246/5771/6654/4781/54915/55079/6464/10371/7412/2047/26585/2050/27255/323/5025/55848/196527/2044/5898/56920/1435/5364/7042/2736/8829/8482/6693/728/4856/11240/3570/3689/57580/8633/214/2247/1910/1230/2549/6092/4147/64805/285/51411/57216/1839/6558/401…
BP	GO:0046649	lymphocyte activation	441	-0.419033	-1.71802	0.000135612	0.0252442	0.0230444	2032	tags=25%, list=14%, signal=23%	64421/51043/9935/196/115650/57045/84807/23240/301/5588/972/1794/952/998/9231/27434/23385/5771/7133/567/6774/6654/836/25/6688/7037/57162/942/814/7412/684/2047/55846/2615/5062/1316/10859/11006/5074/2736/861/6693/407975/4208/23598/3570/5777/55619/3689/57580/5663/1604/2934/4860/7048/3688/7940/5336/933/4332/7855/6385/10320/23303/3707/5788/3936/79626/1026/64926/26022/6863/81704/5027/4323/7157/64332/113…
BP	GO:0022604	regulation of cell morphogenesis	430	-0.40126	-1.64295	0.000135777	0.0252442	0.0230444	2375	tags=24%, list=16%, signal=21%	55435/2059/7694/1793/388/22871/57142/6405/1436/223117/23191/1605/91584/9362/10507/102/10672/6091/4038/7869/10090/5800/3792/301/6239/998/9706/7804/9368/7225/9839/2268/54915/115703/55079/25/10371/4137/150465/161176/80005/23098/23580/4651/56920/6281/6678/5454/114793/5364/5881/5789/3055/8829/8482/3037/57698/3689/57580/4974/221472/57381/2335/5663/11149/4776/6092/5962/1785/7940/54751/89846/57556/23303/…
BP	GO:0030855	epithelial cell differentiation	422	-0.383811	-1.56886	0.000136221	0.0252442	0.0230444	1977	tags=23%, list=14%, signal=21%	4851/2146/5800/284217/301/94/3673/5420/998/9231/50848/57493/9368/9839/4781/836/8985/56913/25/653/5908/5629/2317/25818/10413/60484/2828/2683/5106/9076/7082/56975/10083/2294/861/8829/60485/2263/4208/81575/1775/1755/429/8826/873/25937/5962/6424/4094/9788/688/1830/1028/4821/10365/3728/5241/10170/55151/1026/5046/23135/4643/7716/6781/9414/8609/947/11078/2296/6299/677/1749/51176/639/3280/1282/8407/7298/…
BP	GO:0007265	Ras protein signal transduction	375	-0.39471	-1.59743	0.000138966	0.0252442	0.0230444	3011	tags=30%, list=21%, signal=24%	84084/9138/51196/51762/390/3925/10411/339122/22821/55701/51715/7204/5906/4067/2768/9265/150/4650/202243/29899/7409/2059/4853/392/2057/84932/388/389337/2150/23191/5159/9855/9869/10672/6091/55103/4851/5863/6239/9649/6016/10235/998/10163/6655/57493/9639/6654/25/84249/9448/5908/6464/199731/83871/9267/5900/5865/9886/23580/100271927/9289/83452/2828/5898/1435/221178/5881/7042/80243/8829/22899/57698/1507…
BP	GO:0050865	regulation of cell activation	374	-0.412202	-1.66763	0.000138966	0.0252442	0.0230444	2288	tags=28%, list=16%, signal=25%	3635/9846/6850/7525/114548/2150/7040/3659/23308/5159/51043/196/115650/57045/84807/23240/301/5588/972/952/998/9231/5771/7133/11117/6654/2268/836/25/7037/57162/942/814/7412/6195/2615/5592/5062/136/221395/10859/11006/2294/5074/2736/861/6693/407975/4208/5359/3570/5777/3689/1604/2934/4860/7048/825/90865/7940/933/4332/114897/6385/3684/3707/23729/5788/79626/1026/64926/6863/81704/5341/84106/4323/2852/643…
BP	GO:0001525	angiogenesis	381	-0.463553	-1.87707	0.000139159	0.0252442	0.0230444	2172	tags=31%, list=15%, signal=27%	1295/347/23328/23411/1605/5159/5469/10672/6091/2752/719/4851/301/284361/94/10163/7424/2246/1306/4211/23166/11117/79602/4162/6774/1284/56913/25/6464/1296/28996/2047/26585/2050/51564/58504/9289/7075/51421/2828/2683/1512/2034/6678/7046/7042/861/8829/728/2263/4856/81575/3689/6667/4854/57381/2335/2247/4313/718/2549/221981/4776/7048/3688/688/285/6672/83700/219699/10365/57556/3728/7855/10855/7058/8038/2…
BP	GO:0002694	regulation of leukocyte activation	344	-0.406914	-1.63407	0.000139938	0.0252442	0.0230444	2012	tags=26%, list=14%, signal=23%	51043/196/115650/57045/84807/23240/301/5588/972/952/998/9231/5771/7133/6654/2268/836/25/7037/57162/942/814/7412/2615/5062/136/221395/10859/11006/2294/5074/2736/861/6693/407975/4208/5359/3570/5777/3689/1604/2934/4860/7048/90865/7940/933/4332/6385/3684/3707/23729/5788/79626/1026/64926/6863/81704/84106/4323/2852/64332/11314/3624/6542/10326/135/677/5880/8673/64092/639/3280/678/199/3479/7128/1378/2207…
BP	GO:0009617	response to bacterium	356	-0.407144	-1.63842	0.000140036	0.0252442	0.0230444	2619	tags=31%, list=18%, signal=26%	4067/27086/342979/8339/210/5970/3066/949/5599/63826/2634/3516/55636/161145/55914/6850/114548/2150/824/7040/22933/23328/8493/3394/4791/8347/3726/4851/9536/55829/4023/7867/9261/254827/23166/7133/567/4781/2268/836/25/1571/6464/57162/942/7412/11145/25818/57506/7035/9076/4615/6678/10859/3055/79792/6693/728/2263/4208/1755/3570/2149/948/2519/79931/151887/22900/1604/834/718/1910/8349/84166/23097/7097/533…
CC	GO:0098552	side of membrane	338	-0.418426	-1.67769	0.000140449	0.0252442	0.0230444	1744	tags=22%, list=12%, signal=20%	9914/153579/57493/4162/567/2268/7037/942/7412/9267/858/2781/2044/2683/100820829/10859/2770/3055/8482/1755/3570/3106/948/3689/2786/114908/8826/214/1230/5239/7048/64805/3688/19/3122/11118/3728/3119/3684/58496/1441/5788/3123/3762/3554/64926/4036/3092/5027/947/929/999/338328/3655/1524/26119/9516/4923/2207/80274/928/2152/4340/100/7018/2214/5996/945/9180/3117/1515/3383/7057/100133941
BP	GO:0043062	extracellular structure organization	317	-0.430937	-1.71702	0.000141543	0.0252442	0.0230444	2274	tags=34%, list=16%, signal=29%	3685/23122/9644/1520/56605/824/7040/3910/1295/1605/102/4791/1463/4851/1299/284217/3691/2006/55512/4023/3673/1306/50848/7373/7133/11117/150356/1404/1284/8985/25/5352/1296/7412/26585/780/25818/323/60484/2683/2201/6678/7046/2294/7042/50509/3037/3990/58494/23187/1297/948/3689/151887/2335/2247/3038/4313/3688/4060/4015/83700/19/7077/6385/3684/55151/10893/8038/3936/10631/1292/4323/4643/64856/947/2296/23…
BP	GO:0036293	response to decreased oxygen levels	302	-0.406269	-1.61193	0.00014241	0.0252442	0.0230444	1843	tags=17%, list=13%, signal=15%	94/3673/952/5465/7424/158/6923/7225/25950/54541/836/5352/4891/28996/7412/1788/2034/7042/81575/4000/6513/4313/7048/285/7097/7351/10135/7200/4824/4842/10631/4323/7157/1909/6781/51129/947/677/5327/358/1535/7422/5179/100/3099/133/3383/4017/29923/7057/100133941
BP	GO:0042110	T cell activation	304	-0.435846	-1.72964	0.000142531	0.0252442	0.0230444	2012	tags=28%, list=14%, signal=24%	51043/9935/115650/57045/84807/23240/301/5588/972/1794/998/9231/23385/5771/7133/567/6774/6654/836/25/7037/57162/942/814/7412/2615/5062/10859/11006/5074/2736/861/6693/23598/3570/5777/57580/5663/1604/2934/4860/7048/7855/6385/23303/3707/5788/3936/79626/64926/26022/81704/5027/7157/64332/11314/10326/135/677/54567/5880/51176/54518/639/3280/678/3683/199/3479/5734/1378/2207/6659/1525/100/8995/54361/10875/…
BP	GO:0051056	regulation of small GTPase mediated signal transduction	286	-0.432034	-1.70685	0.000142694	0.0252442	0.0230444	3000	tags=34%, list=20%, signal=27%	23526/9138/51196/84952/3925/22821/57569/55701/116985/7204/116984/4067/79822/9265/4650/202243/7409/2059/4853/83478/392/84986/2057/388/389337/2150/5159/9855/10672/6091/55103/4851/257106/5863/23380/9649/998/6655/57493/9639/6654/115703/57636/25/84249/9448/6494/6464/199731/51291/85360/9267/9886/58504/100271927/9289/2828/1435/55114/221178/5881/7042/80243/8829/22899/1124/2149/57580/221472/57381/5962/368…
BP	GO:0001666	response to hypoxia	292	-0.416228	-1.64798	0.000142714	0.0252442	0.0230444	1843	tags=17%, list=13%, signal=15%	94/3673/952/5465/7424/158/6923/7225/25950/54541/836/5352/4891/28996/7412/1788/2034/7042/81575/4000/6513/4313/7048/285/7097/7351/7200/4824/4842/10631/4323/7157/1909/6781/51129/947/677/5327/358/1535/7422/5179/100/3099/133/3383/4017/29923/7057/100133941
BP	GO:0045785	positive regulation of cell adhesion	291	-0.434783	-1.72079	0.000142735	0.0252442	0.0230444	2340	tags=31%, list=16%, signal=27%	2113/8613/8728/1793/3685/6850/7525/114548/7040/1295/1605/23308/51043/115650/84807/301/5588/6239/6657/972/3673/5420/998/11117/25/9448/7037/942/7412/80005/5062/9289/4651/55083/6281/10859/84978/11006/1435/2294/5881/7042/2736/861/8829/84034/3037/3570/5777/948/3689/57580/151887/8826/2335/1604/4860/7048/64805/1785/3728/6385/3707/2013/5788/64926/81704/64332/10326/11078/10085/255743/54518/3280/3655/199/3…
BP	GO:0050900	leukocyte migration	281	-0.513559	-2.0261	0.000142837	0.0252442	0.0230444	1895	tags=35%, list=13%, signal=31%	3635/3685/6850/7525/2150/7040/347/51192/102/4072/719/5800/9672/301/23604/55512/972/3673/9420/7424/50848/9057/11117/6654/653/8793/6464/7412/26585/5025/2888/56301/196527/2683/1435/7042/3055/6693/728/4856/58494/11240/3570/5777/3689/57580/2335/1910/1230/64805/3688/285/6558/90865/83700/151647/6385/3684/1441/3554/81704/4323/57509/11314/947/2321/6566/5880/1278/9123/3683/3655/1524/199/4973/4099/5734/284/…
BP	GO:0002768	immune response-regulating cell surface receptor signaling pathway	284	-0.422697	-1.66912	0.000142878	0.0252442	0.0230444	2619	tags=25%, list=18%, signal=21%	4067/27086/1445/5970/5599/4214/7409/7006/1793/3635/9846/6850/7525/23191/23308/719/4641/84807/5588/952/998/10163/153579/5771/1997/6654/2268/10092/25/6464/5062/4651/10859/11006/5074/3055/861/728/4208/5359/2533/5777/5663/5336/933/4332/3122/11118/3119/2353/5788/3123/196051/84106/64332/11314/7410/7462/2357/2209/7456/2212/1378/2633/2207/2210/4340/100/2214/3117/100133941
BP	GO:0010721	negative regulation of cell development	280	-0.444504	-1.75299	0.000143021	0.0252442	0.0230444	2241	tags=28%, list=15%, signal=24%	9283/22871/57142/6405/223117/7040/22933/30812/5469/10507/4038/5087/7869/4851/5800/653464/23380/6657/952/9706/1745/5465/4211/567/7225/6774/55079/9448/23405/10371/10220/56963/9289/56920/10859/8829/8482/22882/58190/85458/4974/4854/429/5663/1910/4776/84504/9745/6993/1400/4821/57556/6663/5376/23500/1746/11075/2048/1902/26022/10631/7157/10512/6900/3280/29956/6696/4099/3479/1942/7422/2633/57715/1809/128…
BP	GO:0030198	extracellular matrix organization	280	-0.439628	-1.73376	0.000143021	0.0252442	0.0230444	2274	tags=36%, list=16%, signal=31%	3685/23122/9644/1520/56605/824/7040/3910/1295/1605/102/4791/1463/4851/1299/284217/3691/2006/55512/3673/1306/50848/7373/7133/11117/150356/1404/1284/8985/25/5352/1296/7412/26585/780/25818/323/60484/2683/2201/6678/7046/2294/7042/50509/3037/58494/23187/1297/3689/151887/2335/2247/3038/4313/3688/4060/4015/83700/7077/3684/55151/10893/8038/3936/10631/1292/4323/4643/64856/2296/23213/285590/999/1278/255743…
BP	GO:0022407	regulation of cell-cell adhesion	272	-0.432427	-1.70028	0.000143287	0.0252442	0.0230444	2416	tags=31%, list=16%, signal=26%	1326/7409/266727/2113/8613/8728/6850/7525/114548/7040/3659/23308/4072/51043/115650/57045/53827/84807/23240/301/5588/6657/972/5420/998/5465/9231/5771/836/25/7037/57162/942/7412/2615/5592/5062/4651/55083/10859/11006/5074/2736/861/6693/3037/3570/5777/3689/1604/5962/4860/7048/4155/114897/6385/3707/5788/79626/64926/81704/64332/11314/10326/135/999/51176/3280/3655/199/3479/10630/7422/928/100/54361/10875…
BP	GO:0040013	negative regulation of locomotion	261	-0.463582	-1.81612	0.000143328	0.0252442	0.0230444	2263	tags=30%, list=15%, signal=26%	23122/388/6405/223117/22998/7040/347/1605/10507/6091/7869/4851/5800/90355/653464/23380/972/94/9231/5771/9368/11117/57406/6774/653/10371/684/10206/26585/94241/5592/9289/7075/56920/84978/753/8829/8482/4208/4856/11240/2247/6092/285/6672/127435/90865/57522/58516/57556/3728/50859/140/22846/4286/11314/6781/135/23213/54567/10512/999/3488/29956/1524/199/25932/5734/56999/100/54361/57715/1809/1281/9314/642…
BP	GO:0051961	negative regulation of nervous system development	265	-0.45948	-1.80237	0.000143885	0.0252442	0.0230444	2241	tags=29%, list=15%, signal=25%	9283/22871/57142/6405/223117/7040/22933/30812/5469/10507/4038/5087/7869/4851/5800/653464/23380/6657/952/9706/1745/4211/567/7225/6774/55079/9448/23405/10371/10220/56963/9289/56920/23432/5992/8829/8482/22882/22899/58190/85458/4974/4854/429/5663/1910/4776/6092/84504/9745/7289/7097/6993/1400/4821/57556/6663/5376/23500/1746/11075/2048/1902/26022/7157/10512/6900/3280/29956/6696/4099/1942/57715/1809/128…
BP	GO:0051271	negative regulation of cellular component movement	252	-0.469132	-1.83001	0.000143926	0.0252442	0.0230444	2263	tags=30%, list=15%, signal=26%	23122/388/6405/223117/22998/7040/347/1605/10507/6091/7869/4851/5800/90355/653464/23380/972/94/9231/9368/11117/57406/6774/653/10371/684/26585/94241/5592/9289/7075/56920/84978/753/8829/8482/4208/4856/11240/2247/285/6672/127435/90865/57522/58516/57556/3728/50859/140/22846/4286/11314/6781/23213/54567/10512/999/3488/29956/1524/199/25932/5734/56999/928/100/54361/57715/1809/1281/9314/6423/7057/6347
BP	GO:0050768	negative regulation of neurogenesis	245	-0.457649	-1.78032	0.000144113	0.0252442	0.0230444	2241	tags=29%, list=15%, signal=25%	9283/22871/57142/6405/223117/7040/22933/30812/5469/10507/4038/5087/7869/4851/5800/653464/23380/6657/952/9706/1745/4211/567/7225/6774/55079/9448/23405/10371/10220/56963/9289/56920/8829/8482/22882/58190/85458/4974/4854/429/5663/1910/4776/84504/9745/6993/1400/4821/57556/6663/5376/23500/1746/11075/2048/1902/26022/7157/10512/6900/3280/29956/6696/4099/1942/57715/1809/1281/3553/6664/374946
BP	GO:0042063	gliogenesis	243	-0.50542	-1.96482	0.0001443	0.0252442	0.0230444	2562	tags=36%, list=17%, signal=30%	1445/6547/5970/3953/3066/274/92737/983/712/9283/57142/1436/7040/22933/1605/23224/30812/4851/2146/653464/301/23380/6657/23376/1745/23385/9334/57211/7133/9639/6774/4781/25/23405/4137/5025/9289/26227/79628/1435/5454/7042/728/429/5663/54587/2934/84504/4147/64805/90865/85414/7097/4821/6663/10893/23500/1746/1902/26022/4036/6886/3766/4323/7223/135/666/6900/51176/3280/29956/57165/1524/1267/745/4099/2065/…
BP	GO:1901342	regulation of vasculature development	241	-0.466702	-1.81227	0.000144718	0.0252442	0.0230444	2147	tags=30%, list=15%, signal=26%	23328/23411/102/23493/2752/719/4851/301/284361/94/7424/2246/23166/11117/6774/1284/25/28996/51564/7075/2828/1512/6678/7042/861/8829/728/3570/3689/6667/57381/2247/718/2549/7048/3688/285/6672/10365/57556/3728/7058/8038/2013/22846/2852/147372/51129/947/2296/23213/2321/54567/358/79805/1524/1116/7128/1942/7422/56999/2152/187/5168/54361/3099/3553/9314/6423/133/7057/3576
BP	GO:0032102	negative regulation of response to external stimulus	239	-0.45548	-1.76805	0.000144844	0.0252442	0.0230444	2263	tags=26%, list=15%, signal=22%	23122/114548/6405/223117/347/22933/10507/6091/7869/4851/5800/90355/55829/5465/5771/7133/10371/23621/26585/3156/5592/56963/7035/89790/56920/2294/8829/8482/4856/11240/22900/2247/6092/285/114897/57556/5788/116443/79626/1026/2852/947/135/10512/5327/29956/6696/199/3479/5734/7128/928/54941/100/5329/9021/54361/57715/10875/9314/7057/6347
BP	GO:0072001	renal system development	230	-0.445669	-1.72363	0.000145794	0.0252442	0.0230444	2129	tags=32%, list=15%, signal=28%	10972/5159/30812/4072/4038/5087/4851/5800/3691/5420/5455/9231/2246/8100/56913/23279/10220/84445/5629/55366/10413/2828/1512/55083/84662/1063/7046/2294/7042/2736/23371/8829/2263/4208/3037/3570/4854/8826/26108/2247/25937/6092/9788/285/1028/57216/8549/6385/8642/4824/9510/4643/947/2296/23213/6299/255743/3280/1282/4311/3655/760/157506/284/7422/6659/7849/1592/8842/54361/79633/6664/100133941
BP	GO:2000146	negative regulation of cell motility	221	-0.467025	-1.79939	0.000146306	0.0252442	0.0230444	2263	tags=29%, list=15%, signal=24%	23122/388/22998/7040/347/1605/6091/4851/90355/653464/23380/972/94/9231/9368/11117/57406/6774/653/10371/684/26585/94241/5592/9289/7075/84978/753/4208/4856/11240/2247/285/6672/127435/90865/57522/58516/3728/50859/140/22846/4286/11314/6781/23213/54567/999/3488/29956/1524/199/25932/5734/56999/100/54361/1809/1281/9314/6423/7057/6347
BP	GO:0001822	kidney development	216	-0.441531	-1.69792	0.000146349	0.0252442	0.0230444	2129	tags=31%, list=15%, signal=27%	10972/5159/30812/4072/4038/5087/4851/5800/5420/5455/9231/2246/8100/56913/23279/10220/84445/5629/55366/10413/2828/1512/55083/84662/1063/7046/7042/2736/23371/8829/2263/4208/3037/3570/4854/8826/26108/2247/25937/6092/9788/285/1028/57216/6385/8642/4824/9510/4643/947/2296/23213/6299/255743/3280/4311/760/157506/284/7422/6659/7849/1592/8842/54361/79633/6664/100133941
BP	GO:0007159	leukocyte cell-cell adhesion	220	-0.447793	-1.72454	0.000146413	0.0252442	0.0230444	2251	tags=30%, list=15%, signal=26%	6850/7525/114548/7040/3659/23308/10507/51043/115650/57045/84807/23240/301/5588/972/998/5465/9231/5771/836/7037/57162/942/7412/2615/5062/10859/11006/5074/2736/861/6693/3037/3570/5777/3689/1604/4860/7048/3688/6385/3707/5788/79626/64926/81704/64332/11314/10326/135/5880/3280/3683/1524/199/3479/6279/100/6402/10875/6280/960/3553/9314/3383/6347/100133941
BP	GO:0098742	cell-cell adhesion via plasma-membrane adhesion molecules	218	-0.456109	-1.75469	0.00014652	0.0252442	0.0230444	2091	tags=30%, list=14%, signal=26%	25945/4072/56126/6091/56144/28316/56142/9752/56146/53827/56101/56110/56121/7412/27255/53834/5101/26025/54510/56141/9076/56106/56139/1004/56099/7042/5789/286204/56133/56100/56138/3689/214/6092/7048/3688/56130/1830/56132/56098/4155/28513/56113/3684/10893/8642/56112/64072/56135/56136/56105/56145/999/6900/83872/3683/4099/5010/4359/56147/1525/6402/79633/9314/3383
CC	GO:0030667	secretory granule membrane	219	-0.450748	-1.73475	0.000146563	0.0252442	0.0230444	2283	tags=29%, list=16%, signal=25%	10184/3685/23218/127829/121260/10972/102/719/143425/952/23385/79888/7133/5908/684/858/81619/5269/196527/2683/3710/6678/23250/963/728/1755/948/3689/8826/5663/1604/374395/7097/64114/3684/10788/9725/391/5788/2171/3903/5337/8972/976/11314/10326/929/8673/2357/1535/6518/11322/4311/3683/4973/2212/1378/2207/22918/928/6402/5329/945/960
BP	GO:0045765	regulation of angiogenesis	213	-0.496942	-1.90736	0.000146692	0.0252442	0.0230444	2003	tags=31%, list=14%, signal=27%	2752/719/4851/301/284361/94/7424/2246/23166/11117/6774/1284/25/28996/51564/7075/2828/1512/6678/7042/861/8829/728/3689/6667/57381/2247/718/2549/7048/3688/285/6672/10365/57556/3728/7058/8038/2013/22846/147372/51129/947/2296/23213/2321/54567/358/79805/1524/1116/7128/1942/7422/56999/2152/187/5168/3099/3553/9314/6423/133/7057/3576
MF	GO:0048018	receptor ligand activity	213	-0.439105	-1.68537	0.000146692	0.0252442	0.0230444	1526	tags=23%, list=10%, signal=21%	10371/10220/4137/26585/64388/56920/1435/7042/8482/4856/5368/3570/2247/407738/3625/1839/90865/151647/10135/57556/7200/2202/1325/10435/6781/3624/6750/7039/10512/9235/116173/6696/2256/8743/3479/7422/5179/4852/8995/54361/57715/2920/7276/1890/3553/6423/133/6347/3576
BP	GO:0030336	negative regulation of cell migration	212	-0.472364	-1.81299	0.000146757	0.0252442	0.0230444	2263	tags=29%, list=15%, signal=25%	23122/388/22998/7040/347/1605/6091/4851/90355/653464/23380/972/94/9231/9368/11117/57406/6774/653/10371/684/26585/94241/5592/9289/7075/753/4208/4856/11240/2247/285/6672/127435/90865/57522/58516/3728/140/22846/4286/11314/6781/23213/54567/999/3488/29956/1524/199/25932/5734/56999/100/54361/1809/1281/9314/6423/7057/6347
BP	GO:0006909	phagocytosis	214	-0.477091	-1.83148	0.0001468	0.0252442	0.0230444	2626	tags=34%, list=18%, signal=28%	8291/4067/1445/3953/399687/949/7409/1793/3685/6850/7525/2150/7040/23191/3394/55113/4641/301/3673/1794/998/10163/2268/10092/25/84466/83871/9886/55646/196527/4651/4615/5881/3055/343702/122618/948/3689/720/718/2934/3688/51411/1785/7097/5336/151647/19/3684/5788/114786/196051/5027/11314/7410/10326/135/929/81035/1535/2209/3683/199/7456/2212/7052/2207/22918/2214/4688/3553/7057/6347
BP	GO:0060326	cell chemotaxis	179	-0.492847	-1.85491	0.000151217	0.0252442	0.0230444	2135	tags=32%, list=15%, signal=28%	51192/5159/102/719/4851/5800/301/5588/23604/972/9420/7424/2246/7412/2047/26585/5025/196527/1435/7042/8829/728/4856/11240/3570/3689/57580/2247/1910/1230/2549/51411/1839/6558/4015/83700/151647/391/1441/1902/57509/2321/5880/51176/1524/199/7422/2207/6279/1525/2920/6280/3553/1880/9023/7057/6347/3576
CC	GO:0009897	external side of plasma membrane	177	-0.499848	-1.87782	0.000151607	0.0252442	0.0230444	2225	tags=36%, list=15%, signal=31%	3685/22871/824/1605/23308/136853/4684/115650/361/301/972/3673/153579/57493/4162/567/7037/942/7412/2044/2683/10859/8482/1755/3570/3106/948/3689/114908/214/1230/7048/64805/3688/19/11118/3684/58496/1441/5788/3762/3554/4036/5027/947/929/338328/3655/1524/2207/80274/928/2152/4340/100/7018/2214/945/9180/1515/3383/7057/100133941
BP	GO:0050730	regulation of peptidyl-tyrosine phosphorylation	177	-0.506977	-1.9046	0.000151607	0.0252442	0.0230444	2883	tags=35%, list=20%, signal=28%	56034/54892/1272/55294/868/2045/90/4067/150/2066/3066/9961/2261/9467/7006/6850/7525/1436/7040/10507/4038/972/58533/7804/5771/6774/25/6464/199731/26585/3059/5062/8829/3570/5777/948/3689/8826/5663/83666/1839/5788/51704/6886/7157/11314/7039/64092/2209/3280/3479/2065/1942/284/7422/5168/9021/8995/960/6423/3383/100133941
BP	GO:0030595	leukocyte chemotaxis	129	-0.559158	-2.01629	0.00015706	0.0252442	0.0230444	1233	tags=23%, list=8%, signal=21%	1435/7042/728/4856/11240/3570/3689/57580/1910/1230/6558/83700/151647/1441/57509/2321/5880/199/7422/2207/6279/1525/2920/6280/3553/1880/9023/7057/6347/3576
BP	GO:0042552	myelination	120	-0.576448	-2.0563	0.000158378	0.0252442	0.0230444	1758	tags=33%, list=12%, signal=30%	7040/22933/1605/3792/23385/9334/57211/7133/9639/23405/83742/8537/79628/5454/55331/51090/84504/83700/7097/4155/9444/6663/5376/1902/26022/3766/84668/6900/745/4099/5653/256987/4118/79152/4359/443/928/7368/10100/1890
BP	GO:0007272	ensheathment of neurons	122	-0.579087	-2.06864	0.000158479	0.0252442	0.0230444	1758	tags=30%, list=12%, signal=27%	23385/9334/57211/7133/9639/23405/83742/8537/79628/5454/55331/51090/84504/83700/7097/4155/9444/57716/6663/5376/1902/26022/3766/84668/6900/745/4099/5653/256987/4118/79152/4359/443/928/7368/10100/1890
BP	GO:0008366	axon ensheathment	122	-0.579087	-2.06864	0.000158479	0.0252442	0.0230444	1758	tags=30%, list=12%, signal=27%	23385/9334/57211/7133/9639/23405/83742/8537/79628/5454/55331/51090/84504/83700/7097/4155/9444/57716/6663/5376/1902/26022/3766/84668/6900/745/4099/5653/256987/4118/79152/4359/443/928/7368/10100/1890
BP	GO:0097529	myeloid leukocyte migration	122	-0.568658	-2.03139	0.000158479	0.0252442	0.0230444	1475	tags=35%, list=10%, signal=32%	719/5800/301/23604/972/7424/11117/26585/5025/196527/1435/7042/728/4856/3570/3689/57580/1910/1230/64805/83700/151647/1441/3554/4323/57509/11314/2321/5880/1524/199/5734/7422/2207/928/6279/1525/2920/6280/3553/7057/6347/3576
CC	GO:0070821	tertiary granule membrane	50	-0.660907	-2.05712	0.000169924	0.0258423	0.0235904	1402	tags=38%, list=10%, signal=34%	81619/5269/196527/23250/963/3689/3684/9725/3903/5337/8972/11314/8673/1535/11322/4973/2207/22918/945
BP	GO:0050922	negative regulation of chemotaxis	47	-0.666162	-2.05341	0.000170648	0.0258423	0.0235904	2199	tags=49%, list=15%, signal=42%	6405/223117/10507/6091/7869/4851/5800/5771/10371/26585/56920/8829/8482/4856/11240/6092/285/57556/10512/199/57715/7057/6347
BP	GO:0014003	oligodendrocyte development	40	-0.697531	-2.08607	0.000171292	0.0258423	0.0235904	973	tags=38%, list=7%, signal=35%	429/2934/84504/7097/4821/6663/1902/3766/6900/745/4099/79152/443/928/6664
CC	GO:0043209	myelin sheath	43	-0.742562	-2.24901	0.000171409	0.0258423	0.0235904	1419	tags=47%, list=10%, signal=42%	6715/3710/5375/51090/2934/3688/4642/83700/4155/5376/6900/57165/1267/760/4099/256987/57471/4359/7846/10100
BP	GO:0072577	endothelial cell apoptotic process	39	-0.72164	-2.14449	0.000171999	0.0258423	0.0235904	489	tags=18%, list=3%, signal=17%	2852/51129/7128/284/3383/7057/6347
BP	GO:2000351	regulation of endothelial cell apoptotic process	34	-0.735037	-2.11856	0.000175039	0.0258423	0.0235904	489	tags=21%, list=3%, signal=20%	2852/51129/7128/284/3383/7057/6347
BP	GO:0072678	T cell migration	35	-0.702042	-2.03195	0.000175439	0.0258423	0.0235904	1131	tags=20%, list=8%, signal=18%	6693/6558/81704/199/3383/1880/6347
BP	GO:0072160	nephron tubule epithelial cell differentiation	10	-0.899732	-1.98496	0.000184911	0.0269479	0.0245996	1370	tags=80%, list=9%, signal=73%	10413/4208/25937/9788/7849/8842/79633/100133941
MF	GO:0004965	G protein-coupled GABA receptor activity	3	-0.988765	-1.6295	0.0001972	0.0269722	0.0246218	26	tags=67%, list=0%, signal=67%	2550/165829
MF	GO:0019763	immunoglobulin receptor activity	3	-0.986765	-1.6262	0.0001972	0.0269722	0.0246218	150	tags=100%, list=1%, signal=99%	2207/2210
CC	GO:0038039	G protein-coupled receptor heterodimeric complex	3	-0.988765	-1.6295	0.0001972	0.0269722	0.0246218	26	tags=67%, list=0%, signal=67%	2550/165829
BP	GO:0046121	deoxyribonucleoside catabolic process	3	-0.989231	-1.63026	0.0001972	0.0269722	0.0246218	100	tags=67%, list=1%, signal=66%	1806/100
MF	GO:0047391	alkylglycerophosphoethanolamine phosphodiesterase activity	3	-0.987214	-1.62694	0.0001972	0.0269722	0.0246218	102	tags=67%, list=1%, signal=66%	284161/5168
BP	GO:2000698	positive regulation of epithelial cell differentiation involved in kidney development	3	-0.992897	-1.6363	0.0001972	0.0269722	0.0246218	108	tags=100%, list=1%, signal=99%	8842/100133941
BP	GO:0070426	positive regulation of nucleotide-binding oligomerization domain containing signaling pathway	3	0.989451	1.63606	0.000202799	0.0269722	0.0246218	5	tags=67%, list=0%, signal=67%	3303/3304
BP	GO:0070434	positive regulation of nucleotide-binding oligomerization domain containing 2 signaling pathway	3	0.989451	1.63606	0.000202799	0.0269722	0.0246218	5	tags=67%, list=0%, signal=67%	3303/3304
BP	GO:0090063	positive regulation of microtubule nucleation	3	0.988502	1.63449	0.000202799	0.0269722	0.0246218	5	tags=67%, list=0%, signal=67%	3303/3304
BP	GO:0010968	regulation of microtubule nucleation	5	0.976079	1.8403	0.000208986	0.0275279	0.0251291	5	tags=40%, list=0%, signal=40%	3303/3304
BP	GO:0060700	regulation of ribonuclease activity	8	0.939565	2.00216	0.000215378	0.0280277	0.0255854	167	tags=38%, list=1%, signal=37%	3303/4938/4940
BP	GO:0097201	negative regulation of transcription from RNA polymerase II promoter in response to stress	12	0.895196	2.13086	0.000216873	0.0280277	0.0255854	6	tags=25%, list=0%, signal=25%	9531/3303/3337
MF	GO:0044183	protein binding involved in protein folding	20	0.915088	2.47206	0.00022477	0.028681	0.0261817	86	tags=25%, list=1%, signal=25%	3310/3303/3304/3315/3305
BP	GO:0051085	chaperone cofactor-dependent protein refolding	28	0.884189	2.57617	0.000230734	0.028681	0.0261817	143	tags=25%, list=1%, signal=25%	3310/3303/3304/3337/10808/3305/11080
BP	GO:0042026	protein refolding	32	0.84344	2.527	0.000232234	0.028681	0.0261817	136	tags=19%, list=1%, signal=19%	3310/3303/3304/3305/55466/3329
CC	GO:0008180	COP9 signalosome	33	0.875022	2.63865	0.000232396	0.028681	0.0261817	86	tags=12%, list=1%, signal=12%	3310/3303/3304/3305
BP	GO:0051084	'de novo' posttranslational protein folding	33	0.869488	2.62196	0.000232396	0.028681	0.0261817	143	tags=21%, list=1%, signal=21%	3310/3303/3304/3337/10808/3305/11080
BP	GO:0006458	'de novo' protein folding	37	0.865663	2.65977	0.000235405	0.028793	0.0262839	143	tags=22%, list=1%, signal=21%	3310/3303/3304/3337/10808/3305/3329/11080
BP	GO:0061077	chaperone-mediated protein folding	53	0.851676	2.8099	0.000243191	0.0293853	0.0268246	145	tags=21%, list=1%, signal=21%	3310/3303/3304/3337/3315/26973/10808/3305/2288/11080/2289
BP	GO:0045597	positive regulation of cell differentiation	772	-0.340148	-1.44845	0.000253968	0.0293853	0.0268246	2157	tags=22%, list=15%, signal=19%	23191/22933/23411/1605/91584/30812/5469/9362/10507/6091/7428/51043/3726/4851/92/2146/950/653464/84807/9001/63976/301/6239/6657/972/94/4023/998/23376/1745/7424/9231/57498/7804/7133/7225/6774/9839/55079/6938/7516/25/653/9897/23405/6660/942/10371/4137/5629/26585/6195/85477/168455/80005/3059/5025/2201/6281/7046/11006/1435/6925/56975/5364/5881/7042/5789/2736/861/8835/8829/60485/963/286204/8482/4208/30…
BP	GO:0042327	positive regulation of phosphorylation	759	-0.342601	-1.45736	0.000254388	0.0293853	0.0268246	1788	tags=17%, list=12%, signal=15%	55816/7424/7867/2246/57498/1654/9261/7804/7225/5210/6774/9839/2268/55704/5608/26137/25/653/9448/5908/6464/10371/10220/4137/28996/11183/5629/26585/3156/154/3059/5062/858/136/57506/376497/5151/7046/1435/768211/7042/9064/8829/8482/728/2263/195827/4055/3570/6788/2149/948/115825/29990/221472/8826/5663/2247/718/1910/1230/7048/1163/64805/83666/3625/57216/1839/107/7077/114897/152007/1164/9770/7855/6385/1…
BP	GO:1900034	regulation of cellular response to heat	79	0.690829	2.44301	0.000255232	0.0293853	0.0268246	206	tags=13%, list=1%, signal=13%	9531/3303/3304/3337/26973/10808/3305/51278/2288/1410
BP	GO:0001934	positive regulation of protein phosphorylation	716	-0.344359	-1.45957	0.000255951	0.0293853	0.0268246	1876	tags=17%, list=13%, signal=16%	284361/6657/972/94/55816/7424/7867/2246/57498/1654/9261/7804/7225/6774/9839/55704/5608/25/653/9448/5908/6464/10371/10220/28996/11183/5629/26585/3156/154/3059/5062/858/136/57506/376497/5151/7046/1435/768211/7042/9064/8829/8482/728/2263/195827/4055/3570/6788/2149/948/115825/29990/221472/8826/5663/2247/718/1910/1230/7048/1163/83666/3625/57216/1839/107/7077/114897/152007/1164/9770/7855/6385/196883/20…
MF	GO:0008289	lipid binding	557	-0.355944	-1.48542	0.000262364	0.0293853	0.0268246	1990	tags=19%, list=14%, signal=17%	2835/3784/284217/950/8436/301/143425/4023/10235/91404/58533/5465/80833/5051/5947/128869/3292/115703/55704/7094/84249/6464/4137/9267/85477/23678/100271927/144402/51375/5346/129531/4651/3710/116362/23149/79792/80339/9865/5375/89853/2533/81575/221749/54899/948/9873/51100/57580/221472/8826/1604/85315/23048/5287/221184/51411/7289/7097/19/148281/7855/5241/10788/241/6121/1902/3092/219287/2171/5027/5341/…
BP	GO:0045664	regulation of neuron differentiation	570	-0.34848	-1.45523	0.000263158	0.0293853	0.0268246	2241	tags=21%, list=15%, signal=18%	9283/22871/57142/6405/223117/23191/91584/30812/5469/9362/10507/102/23493/6091/4038/5087/7869/10090/4851/2146/5800/3792/950/653464/6657/952/9706/1745/9231/57498/55000/4211/7804/567/7225/9839/54915/115703/55079/55704/6938/25/653/9448/9897/10371/10220/4137/5629/150465/56963/23098/56920/6925/5454/5364/5881/5789/2736/8835/8829/8482/4208/22882/126520/57698/58190/85458/57580/4974/4854/429/8826/2335/5663…
BP	GO:0071363	cellular response to growth factor stimulus	549	-0.352951	-1.47126	0.000263366	0.0293853	0.0268246	2157	tags=23%, list=15%, signal=20%	23191/2339/22933/23411/5159/2530/5469/6091/4851/92/11167/57045/4641/9001/63976/301/55512/94/58533/55816/1745/7424/2246/57498/7050/50848/9261/64750/7804/7133/11117/6654/7123/4176/54541/836/1284/25/653/6464/199731/6660/4137/28996/7412/5725/26585/2615/56963/6715/858/53834/64388/25928/9076/7072/5151/4093/2201/6678/7046/56975/7042/753/8829/286204/407975/2263/4208/3037/4052/126520/8826/2247/2549/5962/6…
MF	GO:0051082	unfolded protein binding	108	0.736563	2.73786	0.000265322	0.0293853	0.0268246	1516	tags=24%, list=10%, signal=22%	3310/871/3303/3304/3337/3305/55466/3329/11080/1410/3320/3301/1047/3338/8195/10036/5481/3336/10726/6950/10049/3326/3312/8208/3309/1191
MF	GO:0031072	heat shock protein binding	109	0.640482	2.38215	0.000266312	0.0293853	0.0268246	1449	tags=21%, list=10%, signal=19%	3310/3303/3304/3337/26973/3305/55466/2288/2289/10963/3301/10598/10953/9532/3791/130872/5481/100885848/10049/3326/3312/3309/3297
BP	GO:0048729	tissue morphogenesis	499	-0.356227	-1.47471	0.00026688	0.0293853	0.0268246	2198	tags=23%, list=15%, signal=20%	1436/7040/81839/1605/30812/5469/10672/23493/6091/5087/8914/4851/284217/57045/3691/6239/94/3673/9420/5420/998/7424/9231/2246/64750/85407/57493/9368/7373/55327/9839/6654/836/8985/25/653/10371/84445/5629/780/23002/55366/10413/25928/1512/55083/5898/7046/1435/2294/7042/2736/8829/286204/2263/4208/6788/5663/2247/4776/6092/7048/4147/9788/3688/57216/1839/8549/7289/7855/5241/6385/6663/8642/4824/4036/6886/1…
BP	GO:0034605	cellular response to heat	118	0.670474	2.52493	0.000268673	0.0293853	0.0268246	206	tags=10%, list=1%, signal=10%	3310/9531/3303/3304/3337/3162/26973/10808/3305/51278/2288/1410
BP	GO:0061564	axon development	436	-0.370262	-1.51676	0.000271628	0.0293853	0.0268246	2201	tags=22%, list=15%, signal=19%	57142/6405/1436/223117/347/23191/1605/91584/9637/10507/6091/4038/4684/7869/10090/4851/5800/7155/284217/3792/5588/9706/55816/9334/9839/6654/4781/9890/54915/55079/836/25/6464/10371/4137/2047/150465/2050/780/56963/27255/323/2044/56920/5454/5364/2736/8829/8482/2263/57698/4974/2335/5663/8633/214/2549/6092/4147/3996/3688/57216/107/1785/83700/219699/6993/1400/57556/4756/10381/23303/347733/2048/8609/1051…
BP	GO:2000147	positive regulation of cell motility	408	-0.373855	-1.52303	0.000274198	0.0293853	0.0268246	2340	tags=27%, list=16%, signal=24%	2113/8613/1793/3685/23122/388/22919/57142/2150/6405/1436/223117/7040/23328/23411/23224/5159/285966/10507/102/4072/719/7869/4851/653464/4641/301/284361/6239/23604/972/3673/5420/7424/2246/64750/4162/6774/6870/2268/25/9448/10371/5629/85360/51564/80005/5025/196527/1512/56920/6678/7046/1435/2294/7042/8829/8482/6693/728/3037/57698/3570/2149/6667/57580/8826/57381/2335/2247/1230/2549/5962/7048/64805/3688…
BP	GO:0009408	response to heat	149	0.616342	2.3872	0.000281373	0.0293853	0.0268246	604	tags=13%, list=4%, signal=13%	3310/9531/3303/3304/3337/3162/26973/10808/100507436/3305/55466/51278/2288/11080/1410/2660/5743/3320/3490/3301
BP	GO:0070482	response to oxygen levels	321	-0.405801	-1.61937	0.000281968	0.0293853	0.0268246	1843	tags=17%, list=13%, signal=15%	94/3673/952/5465/7424/158/6923/7225/25950/54541/836/5352/4891/28996/7412/1788/2034/7042/81575/4000/6513/4313/7048/285/7097/7351/10135/7200/4824/4842/1026/1902/10631/4323/7157/1909/6781/51129/947/677/5327/358/1535/7422/5179/1277/100/3099/133/3383/4017/29923/7057/100133941
BP	GO:0051249	regulation of lymphocyte activation	282	-0.412807	-1.62918	0.000285755	0.0293853	0.0268246	2012	tags=26%, list=14%, signal=23%	51043/196/115650/57045/84807/23240/301/5588/972/952/998/9231/5771/7133/6654/836/25/7037/57162/942/814/7412/2615/5062/10859/11006/5074/2736/861/6693/407975/4208/3570/5777/1604/2934/4860/7048/7940/933/4332/6385/3707/5788/79626/1026/64926/6863/81704/4323/64332/11314/3624/10326/135/677/5880/64092/639/3280/678/199/3479/7128/1378/100/8995/10875/3553/1880/6664/6347/100133941
BP	GO:0018212	peptidyl-tyrosine modification	269	-0.430992	-1.69329	0.000286574	0.0293853	0.0268246	1720	tags=21%, list=12%, signal=19%	7804/5771/6774/2268/5608/25/6464/199731/2047/150465/26585/2050/780/3059/5062/7075/2044/3055/8829/1196/2263/3570/5777/948/3689/8826/5663/83666/1839/10420/2202/5788/51704/2048/6886/8445/7157/11314/2321/7039/64092/2209/3280/3479/2065/1942/284/7422/5168/9021/8995/6503/960/6423/3383/100133941
CC	GO:0045177	apical part of cell	262	-0.438501	-1.71885	0.000286821	0.0293853	0.0268246	1544	tags=24%, list=11%, signal=22%	4891/6522/7412/53405/684/154/51421/9076/3710/7082/221395/60676/4645/10083/286204/728/5243/3570/948/6814/84417/100506658/2335/6513/5962/9341/57216/6558/115019/114902/23704/8642/2013/22846/4036/5337/8972/6781/947/5327/22802/358/1535/6518/363/338328/140803/760/25932/2065/3249/10630/4118/928/8842/7018/283999/1836/79633/9180/1515/960
BP	GO:0006986	response to unfolded protein	161	0.621463	2.42852	0.000287191	0.0293853	0.0268246	143	tags=9%, list=1%, signal=9%	3310/871/9531/3303/3304/3337/3315/10808/79094/22824/3305/3316/467/3329/11080
BP	GO:0018108	peptidyl-tyrosine phosphorylation	266	-0.430936	-1.69113	0.000287315	0.0293853	0.0268246	1720	tags=21%, list=12%, signal=19%	7804/5771/6774/2268/5608/25/6464/199731/2047/26585/2050/780/3059/5062/7075/2044/3055/8829/1196/2263/3570/5777/948/3689/8826/5663/83666/1839/10420/2202/5788/51704/2048/6886/8445/7157/11314/2321/7039/64092/2209/3280/3479/2065/1942/284/7422/5168/9021/8995/6503/960/6423/3383/100133941
CC	GO:0044450	microtubule organizing center part	160	0.557452	2.17637	0.000287439	0.0293853	0.0268246	1706	tags=14%, list=12%, signal=13%	3310/3303/3304/822/8444/653784/10615/199221/51364/89891/5347/100287171/100653515/6950/9657/115948/283726/80323/55722/140290/899/10039/50855
BP	GO:0035966	response to topologically incorrect protein	182	0.603445	2.39261	0.000296472	0.0298326	0.027233	143	tags=8%, list=1%, signal=8%	3310/871/9531/3303/3304/3337/3315/10808/79094/22824/3305/3316/467/3329/11080
BP	GO:0019882	antigen processing and presentation	187	-0.461008	-1.74511	0.00030003	0.0298326	0.027233	1736	tags=17%, list=12%, signal=15%	1781/26153/567/3832/54915/3796/83871/10437/5865/55080/1512/3106/948/6890/9341/1785/55016/3122/3119/3123/8673/1535/2209/2207/2210/10875/4688/3117/1515/3383/7057
BP	GO:0070661	leukocyte proliferation	188	-0.478638	-1.81245	0.000300481	0.0298326	0.027233	2288	tags=36%, list=16%, signal=30%	3635/6850/2150/1436/7040/3659/23308/51043/196/115650/57045/23240/301/5588/972/1794/952/9231/23385/7133/6654/836/25/7037/57162/942/7412/684/26585/2615/10859/1435/5074/6693/4208/3570/5777/1604/4860/7048/90865/7940/933/4332/6385/5788/1026/64926/6863/81704/5027/7157/11314/5880/51176/4883/3280/199/3479/7128/100/8995/54361/3553/1880/6664/100133941
BP	GO:0010001	glial cell differentiation	186	-0.470831	-1.78084	0.000300526	0.0298326	0.027233	2646	tags=35%, list=18%, signal=29%	10319/4067/1445/6547/5970/3066/274/92737/983/712/9283/7040/22933/1605/30812/4851/6657/1745/23385/9334/57211/7133/9639/6774/4781/25/23405/4137/26227/79628/5454/728/429/5663/54587/2934/84504/85414/7097/4821/6663/10893/23500/1746/1902/26022/6886/3766/7223/135/666/6900/51176/3280/1267/745/4099/2065/79152/6659/443/928/6279/10100/3553/6664
BP	GO:0006457	protein folding	194	0.652215	2.60119	0.00030303	0.0298648	0.0272624	358	tags=10%, list=2%, signal=10%	3310/9531/3303/3304/3337/3315/26973/10808/22824/3305/55466/2288/3329/11080/2289/4878/1410/2784/8877
BP	GO:0009266	response to temperature stimulus	202	0.528654	2.11652	0.000309406	0.0300327	0.0274156	610	tags=12%, list=4%, signal=12%	3310/9531/3303/3304/3337/3162/26973/10808/100507436/3305/55466/51278/2288/3329/11080/1410/644168/2660/5743/284207/3320/3490/3301/7425
BP	GO:0044344	cellular response to fibroblast growth factor stimulus	107	-0.537082	-1.88558	0.00032041	0.0300327	0.0274156	1484	tags=20%, list=10%, signal=18%	5725/53834/7072/56975/2263/8826/2247/10631/23213/677/54567/678/7538/64399/1277/54361/79633/960/7057/6347/3576
BP	GO:0071774	response to fibroblast growth factor	110	-0.544898	-1.91792	0.000320564	0.0300327	0.0274156	528	tags=20%, list=4%, signal=19%	5725/53834/7072/56975/2263/8826/2247/10631/23213/677/54567/678/7538/64399/1277/54361/79633/3371/960/7057/6347/3576
BP	GO:0055123	digestive system development	102	-0.569288	-1.98471	0.000322009	0.0300327	0.0274156	1211	tags=28%, list=8%, signal=26%	2294/7042/2736/60485/2263/429/1910/7048/688/1028/57216/4821/6663/8642/1026/6299/639/3280/3655/7298/51339/79827/4852/100/79633/1281/6423/6664/3576
BP	GO:0048565	digestive tract development	94	-0.587552	-2.02644	0.000322373	0.0300327	0.0274156	1211	tags=30%, list=8%, signal=28%	2294/7042/2736/60485/2263/429/1910/7048/688/57216/4821/6663/8642/1026/6299/639/3280/3655/7298/51339/79827/4852/100/79633/1281/6423/6664/3576
BP	GO:0021782	glial cell development	101	-0.523456	-1.82253	0.000322529	0.0300327	0.0274156	1758	tags=32%, list=12%, signal=28%	23385/9334/57211/9639/23405/4137/26227/79628/5454/728/429/5663/54587/2934/84504/7097/4821/6663/1902/3766/135/6900/745/4099/79152/6659/443/928/6279/10100/3553/6664
BP	GO:0014013	regulation of gliogenesis	96	-0.531303	-1.83752	0.000322633	0.0300327	0.0274156	2530	tags=40%, list=17%, signal=33%	4067/5970/3066/274/983/9283/7040/22933/1605/30812/4851/2146/23376/1745/7133/23405/5025/1435/84504/64805/85414/7097/4821/6663/23500/1746/26022/4036/6900/3280/29956/57165/1524/4099/443/3553/1880/6664
BP	GO:0006959	humoral immune response	92	-0.562104	-1.93306	0.000323258	0.0300327	0.0274156	1122	tags=26%, list=8%, signal=24%	728/4208/1755/5777/720/713/1604/714/718/8349/3119/8343/5788/3426/29760/1378/6279/5648/2920/6280/3553/1880/6347/3576
BP	GO:0048709	oligodendrocyte differentiation	86	-0.566471	-1.93172	0.000324465	0.0300327	0.0274156	973	tags=28%, list=7%, signal=26%	429/2934/84504/85414/7097/4821/6663/23500/1746/1902/26022/3766/7223/666/6900/3280/1267/745/4099/79152/443/928/10100/6664
BP	GO:0097530	granulocyte migration	70	-0.606722	-2.00403	0.000330306	0.0303682	0.0277219	1233	tags=29%, list=8%, signal=26%	1435/7042/728/3689/57580/83700/1441/3554/11314/5880/5734/2207/6279/1525/2920/6280/3553/7057/6347/3576
BP	GO:0072676	lymphocyte migration	53	-0.619322	-1.94417	0.000339559	0.0308054	0.028121	1131	tags=17%, list=8%, signal=16%	6693/11240/6558/81704/199/3383/1880/9023/6347
BP	GO:1990266	neutrophil migration	53	-0.626553	-1.96687	0.000339559	0.0308054	0.028121	1184	tags=30%, list=8%, signal=28%	7042/728/3689/57580/83700/1441/3554/5880/2207/6279/1525/2920/6280/3553/6347/3576
BP	GO:0035329	hippo signaling	33	-0.694688	-1.99117	0.000350939	0.0316284	0.0288722	1767	tags=39%, list=12%, signal=35%	9231/836/10413/51421/7082/60485/6788/25937/8642/7005/9414/79633/6664
MF	GO:0019864	IgG binding	6	-0.963789	-1.87835	0.000380445	0.0338488	0.0308992	329	tags=83%, list=2%, signal=81%	2209/2212/2207/2210/2214
BP	GO:0009887	animal organ morphogenesis	766	-0.324724	-1.38263	0.000380518	0.0338488	0.0308992	2201	tags=23%, list=15%, signal=20%	57142/1436/3983/7040/81839/1295/1605/5159/30812/5469/25945/23493/6091/4038/3636/5087/9935/4851/284217/57045/3691/2006/55512/94/4669/27173/3673/9420/998/1745/5465/7424/23287/9231/2246/64750/55000/4211/85407/57211/57493/9368/7373/6774/6654/4781/2268/8985/7570/25/653/1296/10371/10220/84445/28996/5629/2047/26585/6195/2050/780/23002/25818/53834/55366/6656/10413/25928/83452/1512/55083/2201/7046/60676/1…
CC	GO:0000139	Golgi membrane	653	-0.336922	-1.41981	0.000387998	0.0342915	0.0313033	2906	tags=22%, list=20%, signal=18%	11014/90410/56034/3998/4855/339122/440270/8703/10690/23015/3340/116985/79694/3133/23258/4124/51128/9265/51014/4122/399687/64377/51107/1182/170384/9980/6484/2634/113178/11226/4853/9955/57574/23563/84932/26286/114548/9528/10329/10972/2530/102/63971/4684/84342/10090/4851/2218/27315/113419/950/9712/10559/55512/972/2589/998/7903/9914/80351/9334/79888/55676/567/338596/23085/56913/117248/1571/64579/9267…
BP	GO:0061047	positive regulation of branching involved in lung morphogenesis	4	0.976353	1.74452	0.000406009	0.0355417	0.0324445	239	tags=75%, list=2%, signal=74%	652/7482/7472
BP	GO:0040017	positive regulation of locomotion	433	-0.367824	-1.50614	0.000407332	0.0355417	0.0324445	2340	tags=27%, list=16%, signal=23%	2113/8613/1793/3685/23122/388/22919/57142/2150/6405/1436/223117/7040/23328/23411/23224/5159/285966/10507/9126/102/4072/719/7869/4851/653464/4641/301/284361/6239/23604/972/3673/5420/7424/2246/64750/4162/6774/6870/2268/25/9448/10371/5629/85360/51564/80005/858/5025/196527/1512/56920/6678/7046/1435/2294/7042/8829/8482/6693/728/3037/57698/3570/2149/6667/57580/8826/57381/2335/2247/1230/2549/11149/5962/…
CC	GO:0098589	membrane region	273	-0.400605	-1.57571	0.000430046	0.0372438	0.0339983	1734	tags=24%, list=12%, signal=22%	64750/7804/9368/7133/84876/836/4137/684/2047/23621/858/9289/7035/3991/6281/7046/2770/3055/55243/3037/5359/2149/948/3689/51090/8826/5663/1604/6513/1910/11149/7048/64805/3688/4642/107/7097/19/219699/6385/10855/284119/3684/2013/5788/203068/4842/7223/4864/929/23213/999/7462/56624/4311/729085/4973/4099/10630/4923/4118/284/7846/1525/3383/100133941
BP	GO:0001655	urogenital system development	255	-0.432744	-1.6894	0.000432277	0.0372438	0.0339983	2129	tags=31%, list=15%, signal=27%	10972/5159/30812/4072/4038/5087/4851/5800/3691/301/9420/5420/5455/9231/2246/8100/56913/23279/10220/84445/5629/6715/55366/10413/2828/1512/55083/84662/1063/7046/2294/7042/2736/23371/8829/2263/4208/3037/3570/4854/8826/26108/2247/25937/6092/9788/285/1028/57216/8549/6385/8642/4824/9510/2048/4643/947/2296/23213/6299/255743/3280/1282/4311/3655/760/157506/284/7422/6659/7849/1592/8842/54361/79633/3371/666…
BP	GO:0098656	anion transmembrane transport	206	-0.435822	-1.66913	0.000442478	0.0378844	0.0345831	2273	tags=29%, list=16%, signal=25%	57084/151258/51660/121260/10723/285966/6560/54407/23155/6549/5565/10559/23169/788/6506/9057/285195/6575/7439/6522/53405/56301/196527/347734/144453/54020/5243/10991/1192/5663/284111/246213/9213/64849/55144/6558/115019/19/6510/10165/6511/8884/4036/3766/6542/11046/57419/6566/6536/22802/9123/94015/6539/25932/55248/10630/4923/1836/7057
BP	GO:0045665	negative regulation of neuron differentiation	194	-0.436247	-1.65869	0.000447628	0.0380873	0.0347683	2241	tags=29%, list=15%, signal=25%	9283/22871/57142/6405/223117/30812/5469/10507/4038/5087/7869/4851/5800/653464/6657/952/9706/1745/4211/567/7225/55079/9448/10371/10220/56963/56920/8829/8482/22882/58190/85458/4974/4854/429/5663/1910/4776/9745/1400/4821/57556/5376/1746/11075/2048/1902/10512/6900/3280/29956/6696/4099/1942/57715/1809/374946
BP	GO:0032943	mononuclear cell proliferation	172	-0.470917	-1.76219	0.00045683	0.0381883	0.0348605	2288	tags=35%, list=16%, signal=30%	3635/6850/7040/3659/23308/51043/196/115650/57045/23240/301/5588/972/1794/952/9231/23385/7133/6654/836/25/7037/57162/942/7412/2615/10859/1435/5074/6693/4208/3570/5777/1604/4860/7048/7940/933/4332/6385/5788/1026/64926/6863/81704/5027/7157/11314/5880/51176/3280/199/3479/100/8995/54361/3553/1880/6664/100133941
MF	GO:0051787	misfolded protein binding	24	0.847884	2.39161	0.000457038	0.0381883	0.0348605	359	tags=21%, list=2%, signal=20%	3310/3303/3304/3305/27098
BP	GO:0046651	lymphocyte proliferation	170	-0.472844	-1.76679	0.000457178	0.0381883	0.0348605	2288	tags=35%, list=16%, signal=30%	3635/6850/7040/3659/23308/51043/196/115650/57045/23240/301/5588/972/1794/952/9231/23385/7133/6654/836/25/7037/57162/942/7412/2615/10859/5074/6693/4208/3570/5777/1604/4860/7048/7940/933/4332/6385/5788/1026/64926/6863/81704/5027/7157/11314/5880/51176/3280/199/3479/100/8995/54361/3553/1880/6664/100133941
BP	GO:0070663	regulation of leukocyte proliferation	140	-0.505059	-1.84099	0.000467581	0.0382935	0.0349566	2288	tags=39%, list=16%, signal=33%	3635/6850/7040/3659/23308/51043/196/115650/57045/23240/301/5588/972/952/9231/7133/6654/836/7037/57162/942/7412/684/26585/2615/10859/1435/5074/6693/4208/3570/5777/1604/4860/7048/7940/933/4332/6385/5788/1026/64926/6863/11314/5880/3280/199/3479/7128/100/8995/3553/1880/6664/100133941
BP	GO:0032944	regulation of mononuclear cell proliferation	134	-0.497685	-1.80516	0.000468311	0.0382935	0.0349566	2288	tags=39%, list=16%, signal=33%	3635/6850/7040/3659/23308/51043/196/115650/57045/23240/301/5588/972/952/9231/7133/6654/836/7037/57162/942/7412/2615/10859/1435/5074/6693/4208/3570/5777/1604/4860/7048/7940/933/4332/6385/5788/1026/64926/6863/11314/5880/3280/199/3479/100/8995/3553/1880/6664/100133941
BP	GO:0002685	regulation of leukocyte migration	132	-0.49252	-1.78167	0.000470146	0.0382935	0.0349566	2200	tags=33%, list=15%, signal=28%	2150/7040/347/102/719/301/23604/55512/972/3673/7424/11117/653/26585/5025/196527/1435/6693/728/4856/11240/3570/1230/64805/90865/83700/3554/81704/4323/57509/11314/5880/1524/199/5734/7422/928/100/8995/3383/7057/6347/3576
BP	GO:0050670	regulation of lymphocyte proliferation	133	-0.49515	-1.79209	0.00047118	0.0382935	0.0349566	2288	tags=38%, list=16%, signal=33%	3635/6850/7040/3659/23308/51043/196/115650/57045/23240/301/5588/972/952/9231/7133/6654/836/7037/57162/942/7412/2615/10859/5074/6693/4208/3570/5777/1604/4860/7048/7940/933/4332/6385/5788/1026/64926/6863/11314/5880/3280/199/3479/100/8995/3553/1880/6664/100133941
BP	GO:0050731	positive regulation of peptidyl-tyrosine phosphorylation	125	-0.514623	-1.84551	0.000474083	0.0382935	0.0349566	2856	tags=38%, list=20%, signal=31%	54892/1272/55294/90/4067/150/2066/3066/2261/7006/6850/7525/1436/7040/10507/4038/972/7804/6774/25/26585/3059/5062/8829/3570/948/8826/83666/1839/5788/51704/6886/7157/7039/2209/3280/3479/2065/1942/284/7422/5168/9021/8995/960/3383/100133941
BP	GO:0045766	positive regulation of angiogenesis	124	-0.520824	-1.86424	0.00047521	0.0382935	0.0349566	1879	tags=35%, list=13%, signal=30%	301/284361/94/7424/2246/6774/25/28996/51564/7075/1512/861/8829/728/3689/6667/57381/2247/718/2549/7048/3688/285/3728/8038/147372/51129/947/2321/358/79805/1524/1116/7422/2152/187/3099/3553/9314/6423/133/7057/3576
CC	GO:0042581	specific granule	109	-0.501769	-1.76533	0.000480231	0.0384718	0.0351194	2494	tags=35%, list=17%, signal=29%	1182/10396/8560/3685/23191/121260/102/719/1794/7133/567/81619/196527/23250/79792/963/5777/948/3689/6814/7077/64114/3728/10855/3684/9725/3903/5337/8673/1535/6518/11322/3683/4973/1116/22918/5329/945
BP	GO:0030316	osteoclast differentiation	68	-0.559686	-1.84145	0.00049636	0.0388142	0.0354319	3708	tags=54%, list=25%, signal=41%	10766/10272/3658/9607/7098/1969/1385/10401/302/7305/55294/22904/27086/4853/3635/9846/9644/1436/7040/9855/9935/3726/7037/814/10859/11006/1435/56975/10234/169200/1230/9770/2353/4286/760/2207/1880
BP	GO:2000117	negative regulation of cysteine-type endopeptidase activity	65	-0.58196	-1.90285	0.000498173	0.0388142	0.0354319	412	tags=15%, list=3%, signal=15%	135/358/51176/7422/2537/5329/960/9314/6423/7057
CC	GO:0035579	specific granule membrane	66	-0.595157	-1.94622	0.00049975	0.0388142	0.0354319	2728	tags=44%, list=19%, signal=36%	138050/5906/10396/8560/3685/121260/102/719/7133/81619/196527/23250/963/948/3689/64114/3684/9725/3903/5337/8673/1535/6518/11322/3683/4973/22918/5329/945
BP	GO:0043154	negative regulation of cysteine-type endopeptidase activity involved in apoptotic process	61	-0.606108	-1.95949	0.000501002	0.0388142	0.0354319	412	tags=16%, list=3%, signal=16%	135/358/51176/7422/2537/5329/960/9314/6423/7057
BP	GO:0071621	granulocyte chemotaxis	61	-0.603485	-1.95101	0.000501002	0.0388142	0.0354319	1233	tags=28%, list=8%, signal=26%	1435/7042/728/3689/57580/83700/1441/5880/2207/6279/1525/2920/6280/3553/7057/6347/3576
BP	GO:0009247	glycolipid biosynthetic process	60	-0.592803	-1.91162	0.000501505	0.0388142	0.0354319	1971	tags=23%, list=13%, signal=20%	27315/5281/7903/9334/128869/338596/93183/84002/53947/26301/256435/79152/7368/8128
MF	GO:0005215	transporter activity	797	-0.321147	-1.36918	0.00050665	0.0389921	0.0355943	2231	tags=20%, list=15%, signal=18%	151258/51660/6328/254428/10577/347/121260/10723/9362/41/6560/121601/84975/54407/23155/6549/7991/3784/150159/63027/153328/5825/361/950/10559/10242/20/10060/27173/11000/23169/55652/788/6506/9914/728661/80833/9057/55676/7225/285195/1497/521/57685/84876/1528/57657/4891/6575/7439/6522/53405/7782/55356/11280/84068/5025/56301/196527/24145/376497/3710/9033/80036/28231/779/347734/2904/144453/168507/55032/…
CC	GO:0012506	vesicle membrane	651	-0.332441	-1.40062	0.000517397	0.0391642	0.0357514	1494	tags=15%, list=10%, signal=14%	684/23621/83871/23120/154/5865/858/81619/5269/51375/196527/81552/2683/3710/205428/5898/6678/4645/23432/23250/23149/963/728/1755/6720/3106/948/3689/8826/5663/1604/6890/246213/9341/1839/1129/374395/1785/7097/121227/55016/6856/148281/64114/3122/7855/3119/3684/10788/9725/391/5788/3123/51704/8884/4842/4036/3092/2171/3903/5337/8972/2852/976/11314/10326/929/81035/7039/5880/8673/6536/2357/1535/6518/2209/…
BP	GO:1901137	carbohydrate derivative biosynthetic process	646	-0.331498	-1.39573	0.000518471	0.0391642	0.0357514	2796	tags=22%, list=19%, signal=19%	957/8703/10690/3340/387712/204/23556/538/7841/55902/4124/79071/2819/56983/4122/64377/53371/170384/23511/3703/6484/11097/1603/11226/22845/9955/79966/55577/80267/790/23563/79644/51660/9528/7040/10329/50808/5159/2530/1463/10020/79087/51465/10090/7991/2218/27315/29929/54898/746/9672/55512/201562/55526/23169/5281/2589/7903/5465/283209/23385/9334/158/2982/57171/128869/5210/6774/338596/521/54541/80312/8…
BP	GO:0009607	response to biotic stimulus	603	-0.337744	-1.41536	0.000523149	0.0391642	0.0357514	1842	tags=19%, list=13%, signal=17%	55829/10060/4023/27303/7867/1654/9261/254827/23166/7133/2982/567/4781/2268/54541/836/25/1571/6464/57162/942/7412/684/11145/25818/10581/57506/7035/9076/3588/4615/6678/10859/3055/79792/6693/728/2263/4208/126520/5359/1755/3570/2149/948/3665/2519/79931/151887/22900/1604/834/718/1910/9213/10379/3669/81844/83666/8349/84166/1129/23097/90865/7097/5336/19/7855/8343/23729/2353/10625/5788/4842/151636/6863/5…
CC	GO:0030141	secretory granule	596	-0.337228	-1.4128	0.000523766	0.0391642	0.0357514	1421	tags=18%, list=10%, signal=17%	5865/25818/858/81619/5269/196527/2683/1512/51125/3710/55313/6678/23250/7042/79792/963/728/1755/11240/5777/948/1102/2519/3689/6814/8826/2335/5663/1604/718/6282/2934/411/4860/9341/51411/374395/7097/6856/6993/4332/7077/240/64114/3728/3959/175/10855/3684/10788/7200/9725/7058/391/5788/203068/2171/3903/5337/8972/976/1393/11314/10326/56164/929/8673/2357/5327/1535/6518/11322/5552/4311/1992/3683/4973/3479…
BP	GO:0043207	response to external biotic stimulus	575	-0.343962	-1.43745	0.000526039	0.0391642	0.0357514	1768	tags=19%, list=12%, signal=17%	7867/1654/9261/254827/23166/7133/2982/567/4781/2268/54541/836/25/1571/6464/57162/942/7412/684/11145/25818/10581/57506/7035/9076/3588/4615/6678/10859/3055/79792/6693/728/2263/4208/5359/1755/3570/2149/948/3665/2519/79931/151887/22900/1604/834/718/1910/9213/10379/3669/81844/83666/8349/84166/1129/23097/90865/7097/5336/19/7855/8343/23729/2353/10625/5788/4842/151636/6863/5027/91607/60489/3429/929/1535/…
BP	GO:0051707	response to other organism	575	-0.343962	-1.43745	0.000526039	0.0391642	0.0357514	1768	tags=19%, list=12%, signal=17%	7867/1654/9261/254827/23166/7133/2982/567/4781/2268/54541/836/25/1571/6464/57162/942/7412/684/11145/25818/10581/57506/7035/9076/3588/4615/6678/10859/3055/79792/6693/728/2263/4208/5359/1755/3570/2149/948/3665/2519/79931/151887/22900/1604/834/718/1910/9213/10379/3669/81844/83666/8349/84166/1129/23097/90865/7097/5336/19/7855/8343/23729/2353/10625/5788/4842/151636/6863/5027/91607/60489/3429/929/1535/…
CC	GO:0005814	centriole	119	0.601331	2.26946	0.000538793	0.0398969	0.0364203	5	tags=3%, list=0%, signal=3%	3310/3303/3304
MF	GO:0042379	chemokine receptor binding	17	-0.800505	-1.99833	0.000544563	0.0399165	0.0364381	44	tags=24%, list=0%, signal=23%	6774/2920/6347/3576
BP	GO:0051272	positive regulation of cellular component movement	422	-0.367837	-1.50356	0.000544885	0.0399165	0.0364381	2340	tags=27%, list=16%, signal=23%	2113/8613/1793/3685/23122/388/22919/57142/2150/6405/1436/223117/7040/23328/23411/23224/5159/285966/10507/102/4072/719/7869/4851/653464/4641/301/284361/6239/23604/972/3673/5420/7424/2246/64750/4162/6774/6870/2268/25/9448/10371/5629/85360/51564/80005/5025/196527/1512/56920/6678/7046/1435/2294/7042/8829/8482/6693/728/3037/57698/3570/2149/6667/57580/8826/57381/2335/2247/1230/2549/5962/7048/64805/3688…
BP	GO:0030335	positive regulation of cell migration	398	-0.371882	-1.5119	0.000549677	0.0400533	0.0365631	2340	tags=27%, list=16%, signal=24%	2113/8613/1793/3685/23122/388/22919/57142/2150/6405/1436/223117/7040/23328/23411/23224/5159/285966/10507/102/719/7869/4851/653464/4641/301/284361/6239/23604/972/3673/5420/7424/2246/64750/4162/6774/2268/25/9448/10371/5629/85360/51564/80005/5025/196527/1512/56920/6678/7046/1435/2294/7042/8829/8482/6693/728/3037/57698/3570/2149/6667/57580/8826/57381/2335/2247/1230/2549/5962/7048/64805/3688/1839/1520…
BP	GO:1903044	protein localization to membrane raft	8	-0.91246	-1.91296	0.000559806	0.0405756	0.0370398	2	tags=25%, list=0%, signal=25%	857/100133941
BP	GO:0035967	cellular response to topologically incorrect protein	147	0.541584	2.08971	0.000564493	0.0407	0.0371534	120	tags=4%, list=1%, signal=4%	3310/9531/3303/3304/3305/467
CC	GO:0098857	membrane microdomain	266	-0.403296	-1.58266	0.00057463	0.0410641	0.0374858	1734	tags=25%, list=12%, signal=22%	64750/7804/9368/7133/84876/836/4137/684/2047/23621/858/9289/7035/3991/6281/7046/2770/3055/55243/3037/5359/2149/948/3689/51090/8826/5663/1604/6513/1910/11149/7048/64805/3688/4642/107/7097/19/219699/6385/10855/284119/3684/2013/5788/203068/4842/7223/4864/929/23213/999/7462/56624/4311/729085/4973/4099/10630/4923/4118/284/7846/1525/3383/100133941
CC	GO:0045121	membrane raft	265	-0.404602	-1.5871	0.00057554	0.0410641	0.0374858	1734	tags=25%, list=12%, signal=22%	64750/7804/9368/7133/84876/836/4137/684/2047/23621/858/9289/7035/3991/6281/7046/2770/3055/55243/3037/5359/2149/948/3689/51090/8826/5663/1604/6513/1910/11149/7048/64805/3688/4642/107/7097/19/219699/6385/10855/284119/3684/2013/5788/203068/4842/7223/4864/929/23213/999/7462/56624/4311/729085/4973/4099/10630/4923/4118/284/7846/1525/3383/100133941
BP	GO:0002250	adaptive immune response	239	-0.429714	-1.66803	0.000579374	0.0411236	0.03754	2317	tags=32%, list=16%, signal=27%	7006/3635/6850/114548/1520/7040/3659/2956/56957/23411/23308/4791/64421/51043/115650/84807/301/5588/972/7133/567/6774/84876/7037/942/7942/814/1512/89790/10859/11006/6693/4208/3570/5777/3106/3665/720/713/214/1604/714/6890/718/90865/83700/3122/11118/7855/3119/2013/5788/3123/3554/26022/3903/5027/10068/3426/64332/7462/64092/51176/639/7128/1378/2207/2210/54941/100/8995/10875/3117/3553/3383/1880
BP	GO:0046578	regulation of Ras protein signal transduction	198	-0.431625	-1.6454	0.00059453	0.0419818	0.0383235	2619	tags=31%, list=18%, signal=26%	3925/22821/55701/7204/4067/9265/4650/202243/7409/2059/4853/2057/389337/2150/5159/9855/6091/55103/4851/5863/9649/6655/57493/9639/6654/25/84249/9448/6464/199731/9267/100271927/9289/2828/1435/221178/7042/80243/8829/22899/2149/57580/221472/5962/3688/1785/19/6993/89846/7077/3707/26030/64926/2048/1902/7410/10161/3479/27128/1281/440730
BP	GO:0003373	dynamin family protein polymerization involved in membrane fission	4	0.972547	1.73772	0.000609013	0.0425657	0.0388565	129	tags=50%, list=1%, signal=50%	4600/4599
BP	GO:0003374	dynamin family protein polymerization involved in mitochondrial fission	4	0.972547	1.73772	0.000609013	0.0425657	0.0388565	129	tags=50%, list=1%, signal=50%	4600/4599
BP	GO:0001763	morphogenesis of a branching structure	145	-0.479932	-1.75839	0.000618334	0.0427806	0.0390526	2201	tags=40%, list=15%, signal=34%	57142/7040/1605/30812/5469/10672/5087/8914/4851/284217/9231/2246/25/10371/5629/780/55366/10413/1512/1435/2294/2736/8829/2263/2247/4776/7048/57216/7855/5241/6663/8642/4824/1746/4323/1909/84870/23213/6299/54567/10512/255743/51176/639/1282/6926/157506/7052/57471/7422/64399/7849/9021/54361/79633/3371/6423/133
BP	GO:0048015	phosphatidylinositol-mediated signaling	145	-0.479138	-1.75548	0.000618334	0.0427806	0.0390526	3134	tags=38%, list=21%, signal=30%	3643/7784/2324/1956/51196/5294/56034/957/6198/4067/2066/4734/55615/2057/9846/2150/1436/22933/23411/5159/10507/5863/9368/2268/5330/5783/375133/3059/205428/5364/7042/80243/5777/2149/23007/2549/2934/5287/5305/5336/219699/118788/4824/2852/8870/2321/677/4883/3479/79899/2065/284/5288/644139/9314
BP	GO:1904018	positive regulation of vasculature development	141	-0.491366	-1.79248	0.000622665	0.0428638	0.0391286	1879	tags=33%, list=13%, signal=29%	719/4851/301/284361/94/7424/2246/6774/25/28996/51564/7075/1512/861/8829/728/3570/3689/6667/57381/2247/718/2549/7048/3688/285/3728/8038/2852/147372/51129/947/2321/358/79805/1524/1116/7422/2152/187/3099/3553/9314/6423/133/7057/3576
BP	GO:0008360	regulation of cell shape	129	-0.500379	-1.80434	0.000628239	0.0430313	0.0392815	2259	tags=31%, list=15%, signal=26%	388/1436/23191/1605/91584/10507/10672/301/998/9368/2268/161176/23580/4651/114793/5364/3055/3689/221472/57381/2335/11149/5962/7940/54751/89846/391/10435/54873/58480/1902/11135/55843/1690/3249/10630/57471/7422/3383/6347
BP	GO:0070665	positive regulation of leukocyte proliferation	83	-0.546583	-1.85263	0.000653168	0.0441402	0.0402938	1949	tags=33%, list=13%, signal=28%	115650/301/5588/972/952/7037/57162/942/7412/684/1435/4208/3570/1604/4860/7048/5788/1026/64926/6863/3280/199/3479/100/3553/1880/100133941
BP	GO:0032946	positive regulation of mononuclear cell proliferation	80	-0.548054	-1.84711	0.000655523	0.0441402	0.0402938	1949	tags=32%, list=13%, signal=28%	115650/301/5588/972/952/7037/57162/942/7412/1435/4208/3570/1604/4860/7048/5788/1026/64926/6863/3280/199/3479/100/3553/1880/100133941
BP	GO:0098840	protein transport along microtubule	15	0.846599	2.13974	0.000657318	0.0441402	0.0402938	7	tags=13%, list=0%, signal=13%	9531/3315
BP	GO:0099118	microtubule-based protein transport	15	0.846599	2.13974	0.000657318	0.0441402	0.0402938	7	tags=13%, list=0%, signal=13%	9531/3315
BP	GO:0048589	developmental growth	528	-0.346514	-1.44107	0.000661726	0.0442194	0.0403661	2201	tags=22%, list=15%, signal=20%	57142/6405/223117/7040/347/23191/1605/91584/5159/5469/9362/10507/23493/4038/7869/4851/2146/301/6657/55512/9706/6506/5465/2246/80351/4211/85407/57493/7373/6774/9839/6654/7516/25/10371/4137/84445/5629/346007/54796/150465/780/154/10413/55083/205428/10404/2121/56920/7046/1435/5454/1717/7042/2736/23371/8835/8829/60485/8482/407975/2263/4208/4856/57698/6788/344758/8826/2335/214/2247/25937/2934/6790/7048…
BP	GO:0031102	neuron projection regeneration	51	-0.611862	-1.91156	0.000678656	0.0450252	0.0411017	978	tags=24%, list=7%, signal=22%	9448/56963/4974/4147/83700/29956/6696/9315/4099/3371/9314/133
BP	GO:0035904	aorta development	47	-0.630587	-1.94376	0.000682594	0.0450252	0.0411017	2376	tags=47%, list=16%, signal=39%	3516/51684/55636/5159/23493/6091/4851/94/5629/7042/4052/6092/1785/4015/4824/4036/54567/639/3280/56999/6659/1281
BP	GO:0030593	neutrophil chemotaxis	46	-0.640381	-1.96291	0.000683644	0.0450252	0.0411017	1184	tags=33%, list=8%, signal=30%	7042/728/3689/57580/83700/1441/5880/2207/6279/1525/2920/6280/3553/6347/3576
CC	GO:0031012	extracellular matrix	370	-0.379848	-1.53565	0.00069377	0.0454735	0.0415109	1695	tags=25%, list=12%, signal=23%	7373/11117/7123/150356/1404/1284/8985/116135/1296/346007/26585/2615/5269/60484/1512/2201/6281/6678/7042/50509/84034/10234/8482/2263/9865/4856/4052/5359/1755/1297/151887/2335/713/714/4313/80760/26018/4147/4060/127435/4015/121227/7077/3959/10855/89797/2202/7058/10893/9510/5046/10631/1292/4323/54829/64856/147372/81035/23213/10085/1278/255743/83872/1282/1690/1992/3655/1300/221914/1116/1287/7052/7422/…
BP	GO:0006688	glycosphingolipid biosynthetic process	24	-0.736621	-1.98194	0.000710985	0.0463799	0.0423383	546	tags=33%, list=4%, signal=32%	7903/9334/338596/53947/256435/79152/7368/8128
BP	GO:0035587	purinergic receptor signaling pathway	20	-0.764147	-1.979	0.000720331	0.0467669	0.0426916	1392	tags=55%, list=10%, signal=50%	5025/136/196527/53829/64805/9934/140/5027/135/6900/100
BP	GO:0002237	response to molecule of bacterial origin	229	-0.427632	-1.65331	0.000729395	0.047132	0.0430249	2224	tags=27%, list=15%, signal=23%	114548/824/7040/22933/23328/3394/4791/3726/4851/9536/55829/7867/9261/7133/567/836/25/57162/942/7412/7035/9076/6678/10859/3055/728/2263/4208/2149/948/79931/22900/1604/834/1910/23097/7097/5336/19/7855/23729/2353/4842/6863/5027/929/1524/1267/7538/9450/9516/5734/7128/5179/6279/2920/3553/133/3383/6347/3576/100133941
BP	GO:0071356	cellular response to tumor necrosis factor	199	-0.426401	-1.62656	0.0007414	0.0475583	0.0434141	1107	tags=14%, list=8%, signal=13%	3037/4055/100506658/22900/834/10365/9705/260434/4824/10631/2852/1393/677/1535/255743/678/7538/8531/1116/7128/2633/1277/8995/3383/7057/6347/3576
BP	GO:0072182	regulation of nephron tubule epithelial cell differentiation	8	-0.903283	-1.89372	0.000746408	0.0475583	0.0434141	108	tags=75%, list=1%, signal=74%	10413/25937/7849/8842/79633/100133941
BP	GO:2000696	regulation of epithelial cell differentiation involved in kidney development	8	-0.903283	-1.89372	0.000746408	0.0475583	0.0434141	108	tags=75%, list=1%, signal=74%	10413/25937/7849/8842/79633/100133941
BP	GO:0048017	inositol lipid-mediated signaling	148	-0.474144	-1.73883	0.000775916	0.0492096	0.0449214	3134	tags=38%, list=21%, signal=30%	3643/7784/2324/1956/51196/5294/56034/957/6198/4067/2066/4734/55615/2057/9846/2150/1436/22933/23411/5159/10507/5863/9368/2268/5330/5783/375133/3059/205428/5364/7042/80243/5777/2149/23007/2549/2934/5287/5305/5336/219699/118788/4824/5337/2852/8870/2321/677/4883/3479/79899/2065/284/5288/644139/9314
BP	GO:0061138	morphogenesis of a branching epithelium	135	-0.47123	-1.71098	0.000781616	0.0493427	0.0450429	2188	tags=40%, list=15%, signal=34%	7040/1605/30812/5469/10672/5087/8914/4851/284217/9231/2246/25/10371/5629/780/55366/10413/1512/1435/2294/2736/8829/2263/2247/4776/7048/57216/7855/5241/6663/8642/4824/4323/1909/84870/23213/6299/54567/10512/255743/51176/1282/6926/157506/7052/7422/64399/7849/9021/54361/79633/3371/6423/133
BP	GO:0071346	cellular response to interferon-gamma	128	-0.485159	-1.7472	0.000785546	0.0493633	0.0450617	2184	tags=33%, list=15%, signal=28%	3659/3394/5469/4684/361/4641/4261/5771/567/7412/2317/10437/23580/9076/3055/3106/3665/6814/834/2934/10379/9341/83666/6672/84166/9111/7097/3122/3119/10435/3123/7157/2209/115361/199/2633/2210/9021/3117/960/3383/6347

## Sheet: GSEA (KG) - Event1
ID	Description	setSize	enrichmentScore	NES	pvalue	p.adjust	qvalues	rank	leading_edge	core_enrichment
hsa04933	AGE-RAGE signaling pathway in diabetic complications	90	-0.601634	-2.05963	0.000159693	0.00690843	0.00554466	1799	tags=28%, list=12%, signal=25%	998/7424/6774/5330/836/1284/7412/7046/7042/2335/4313/7048/5336/6776/1278/1282/1287/7422/2152/1277/1281/3553/3383/6347/3576
hsa05140	Leishmaniasis	58	-0.648754	-2.07272	0.000164312	0.00690843	0.00554466	1252	tags=36%, list=9%, signal=33%	4615/7042/65108/5777/3689/718/3688/7097/3122/3119/3684/2353/3123/1535/2209/2212/1378/2214/4688/3117/3553
hsa05323	Rheumatoid arthritis	56	-0.687766	-2.18622	0.000164339	0.00690843	0.00554466	1233	tags=32%, list=8%, signal=30%	1435/7042/3689/7097/3122/3119/2353/3123/2321/3683/284/7422/2920/3117/3553/3383/6347/3576
hsa04640	Hematopoietic cell lineage	51	-0.690241	-2.16117	0.000165399	0.00690843	0.00554466	1046	tags=45%, list=7%, signal=42%	1435/3570/948/1604/933/3122/3119/3684/1441/3123/3554/947/929/2209/4311/3655/1378/928/945/3117/960/3553/100133941
hsa05150	Staphylococcus aureus infection	39	-0.65615	-1.94665	0.000168011	0.00690843	0.00554466	1122	tags=49%, list=8%, signal=45%	728/3689/720/713/714/718/3122/3119/3684/3123/3426/2357/2209/3683/2212/2214/5648/3117/3383
hsa05219	Bladder cancer	35	-0.735224	-2.13121	0.000169693	0.00690843	0.00554466	920	tags=26%, list=6%, signal=24%	4313/1839/1026/7157/999/7422/1890/7057/3576
hsa04061	Viral protein interaction with cytokine and cytokine receptor	29	-0.699006	-1.95751	0.000170445	0.00690843	0.00554466	1689	tags=45%, list=12%, signal=40%	7133/8793/3588/1435/4055/3570/1230/53832/1524/8743/2920/6347/3576
hsa05162	Measles	100	0.610166	2.24094	0.00027248	0.00690843	0.00554466	167	tags=8%, list=1%, signal=8%	3310/3303/3304/4600/3305/4599/4938/4940
hsa04915	Estrogen signaling pathway	104	0.605867	2.23789	0.000275103	0.00690843	0.00554466	194	tags=7%, list=1%, signal=7%	3310/3303/3304/3305/2288/2289/3872
hsa03040	Spliceosome	129	0.697504	2.64387	0.000284495	0.00690843	0.00554466	86	tags=5%, list=1%, signal=5%	3310/3303/3304/7307/26864/3305
hsa04141	Protein processing in endoplasmic reticulum	158	0.6133	2.3891	0.000292312	0.00690843	0.00554466	928	tags=9%, list=6%, signal=9%	3310/3303/3304/3337/10808/22824/3305/1410/3320/23645/3301/9532/26232/1649/7494
hsa05020	Prion disease	223	0.474372	1.92459	0.000310366	0.00690843	0.00554466	246	tags=4%, list=2%, signal=4%	3310/3303/3304/84790/730/3305/1958/10963
hsa04514	Cell adhesion molecules	108	-0.530935	-1.86956	0.000312989	0.00690843	0.00554466	1532	tags=36%, list=10%, signal=33%	3685/22871/23308/25945/4684/9672/50848/942/7412/9076/6693/58494/3106/3689/100506658/214/9019/3688/83700/933/3122/4756/6385/3119/3684/5788/3123/947/102723996/999/6900/3683/3655/4099/5010/4359/6402/3117/3383
hsa04666	Fc gamma R-mediated phagocytosis	88	-0.521391	-1.77839	0.000320873	0.00690843	0.00554466	2814	tags=39%, list=19%, signal=31%	6199/6198/4067/5321/8611/274/7409/8613/1793/3635/9846/6850/3636/998/10163/10092/85477/1073/55616/4651/3055/65108/3985/2934/1785/5336/5788/5337/7410/5880/2209/2212/8612/2214
hsa04670	Leukocyte transendothelial migration	85	-0.542844	-1.8437	0.000321337	0.00690843	0.00554466	1799	tags=27%, list=12%, signal=24%	998/50848/6494/5908/7412/29119/9076/2770/58494/3689/100506658/4313/3688/83700/5336/3684/7410/5880/1535/3683/5010/4688/3383
hsa05142	Chagas disease	82	-0.542711	-1.83005	0.000324149	0.00690843	0.00554466	1252	tags=17%, list=9%, signal=16%	4615/7046/2770/7042/713/714/718/7048/107/7097/2353/3553/6347/3576
hsa04062	Chemokine signaling pathway	129	-0.487668	-1.76095	0.000462463	0.00831231	0.0066714	1829	tags=20%, list=12%, signal=18%	10235/1794/998/6655/6774/6654/2268/5330/5908/6464/2770/5881/3055/57580/2786/399694/1230/107/5336/196883/7410/5880/1524/2920/6347/3576
hsa04621	NOD-like receptor signaling pathway	128	-0.484877	-1.74812	0.000463392	0.00831231	0.0066714	1361	tags=16%, list=9%, signal=14%	24145/57506/3710/4615/79792/3665/22900/834/10379/10135/260434/5027/1535/115361/7128/2633/2920/3553/6347/3576
hsa04145	Phagosome	118	-0.501326	-1.78813	0.000465188	0.00831231	0.0066714	1022	tags=25%, list=7%, signal=23%	3106/948/3689/6890/718/9341/3688/7097/3122/3119/10381/3684/7058/3123/347733/203068/4842/84617/929/81035/1535/2209/4973/2212/7846/2214/4688/3117/7057
hsa04657	IL-17 signaling pathway	57	-0.610153	-1.94564	0.000492207	0.00831231	0.0066714	176	tags=14%, list=1%, signal=14%	2353/7128/6279/2920/6280/3553/6347/3576
hsa04213	Longevity regulating pathway - multiple species	57	0.742559	2.47862	0.000511902	0.00831231	0.0066714	206	tags=9%, list=1%, signal=9%	3310/3303/3304/3305/1410
hsa05135	Yersinia infection	120	-0.485154	-1.73567	0.000619387	0.0096005	0.00770529	1799	tags=17%, list=12%, signal=15%	998/10163/10092/5608/6195/4615/5881/2533/2335/834/3688/391/2353/7410/5880/7456/2212/3553/6347/3576
hsa05146	Amoebiasis	71	-0.539312	-1.77919	0.000649878	0.00963515	0.0077331	1637	tags=28%, list=11%, signal=25%	5330/836/1284/5269/7042/3689/2335/107/7097/3684/3554/929/1278/1282/1287/1277/2920/1281/3553/3576
hsa05130	Pathogenic Escherichia coli infection	158	-0.441337	-1.63382	0.000911716	0.012954	0.0103968	1898	tags=27%, list=13%, signal=23%	114548/23191/10972/10672/4641/4542/998/10163/9368/836/10092/25/9267/3059/5062/4651/9076/7082/4615/4645/5777/2149/100506658/834/3688/4642/10381/2353/347733/203068/3554/84617/1902/4643/7456/8743/27128/2212/5010/7846/3553/3576
hsa05145	Toxoplasmosis	91	0.601995	2.17442	0.00107124	0.0146117	0.0117272	86	tags=5%, list=1%, signal=5%	3310/3303/3304/3127/3305
hsa04151	PI3K-Akt signaling pathway	264	-0.389812	-1.52619	0.00129552	0.0169913	0.0136371	2673	tags=28%, list=18%, signal=23%	57121/54331/10319/595/2066/5970/2261/3455/59345/5934/2057/3685/5519/6850/1436/3910/5159/9586/6446/1299/284217/3691/23239/1388/3673/7424/2246/6655/6654/54541/1284/5523/23678/5106/1435/2263/10110/3570/1297/2149/2786/2335/2247/3688/285/1129/7097/118788/7058/1441/1026/1902/1292/7157/2321/7039/1278/9134/1282/3655/6696/1017/10161/3479/2065/1287/1942/284/7422/1277/9180/3371/7057
hsa04512	ECM-receptor interaction	69	-0.531966	-1.74616	0.00146104	0.0184022	0.0147695	1042	tags=36%, list=7%, signal=34%	3685/3910/1605/1299/284217/3691/3673/1284/1297/948/2335/3688/6385/7058/1292/1278/255743/1282/3655/6696/1287/1277/3371/960/7057
hsa05205	Proteoglycans in cancer	174	-0.419116	-1.56857	0.00151103	0.0184022	0.0147695	1827	tags=22%, list=12%, signal=20%	3673/998/6655/6774/6654/836/2317/3059/858/3710/7042/5777/8826/2335/2247/4313/2549/5962/3688/4060/1839/7097/5336/7855/6385/10855/2318/1026/7157/7410/1278/3479/2065/7422/1277/5329/54361/960/7057
hsa04510	Focal adhesion	176	-0.416577	-1.56235	0.00210748	0.0247811	0.0198891	2467	tags=25%, list=17%, signal=21%	5599/7409/10627/1793/3685/824/3910/5159/1299/284217/3691/3673/998/7424/6655/6654/1284/7094/5908/6464/2317/5062/858/5881/1297/399694/2335/3688/2318/7058/1292/7410/2321/5880/1278/1282/3655/6696/3479/1287/7422/1277/3371/7057
hsa04612	Antigen processing and presentation	54	0.691475	2.29153	0.00227503	0.0258595	0.0207546	86	tags=11%, list=1%, signal=11%	3310/3303/3304/3824/3127/3305
hsa04380	Osteoclast differentiation	98	-0.468686	-1.62495	0.00269328	0.0296261	0.0237777	2530	tags=34%, list=17%, signal=28%	5970/5599/3455/7006/9846/6850/1436/7040/4791/3726/5608/6688/814/10859/7046/11006/1435/7042/7048/10379/5336/2353/3554/4286/10326/29760/1535/2209/2212/2214/9021/4688/3553
hsa04144	Endocytosis	232	0.427286	1.74064	0.00280287	0.029868	0.0239719	304	tags=3%, list=2%, signal=3%	3310/3303/3304/3305/653857/80223/254122
hsa03320	PPAR signaling pathway	55	-0.548757	-1.73804	0.00296981	0.0299627	0.0240478	3383	tags=49%, list=23%, signal=38%	1374/1376/2170/8310/23205/2173/1622/1962/79966/729359/9415/440503/4023/5465/5346/376497/3157/5106/1593/948/2180/2171/51703/51129/6319/4973/28965
hsa04015	Rap1 signaling pathway	180	-0.406313	-1.52767	0.00300075	0.0299627	0.0240478	1829	tags=23%, list=12%, signal=20%	10235/998/7424/2246/5330/7094/5608/6494/5908/5900/136/5898/1435/2904/2770/5881/2263/2533/2149/3689/2247/3688/285/107/196883/3684/1902/7410/135/2321/5880/999/2357/54518/3683/25780/3479/1942/284/7422/7057
hsa05144	Malaria	33	-0.62293	-1.78386	0.00307535	0.0299627	0.0240478	1252	tags=39%, list=9%, signal=36%	4615/7042/948/3689/7097/7058/3683/1378/3553/3383/7057/6347/3576
hsa04060	Cytokine-cytokine receptor interaction	109	-0.45575	-1.60625	0.00343911	0.032576	0.0261453	1582	tags=24%, list=11%, signal=21%	653/8793/10220/3588/7046/1435/7042/4055/3570/1230/7048/3625/90865/1441/3554/53832/3624/9235/1524/8743/8995/9180/2920/3553/6347/3576
hsa05163	Human cytomegalovirus infection	182	-0.404558	-1.52384	0.00373804	0.0344506	0.0276498	1746	tags=24%, list=12%, signal=22%	6199/1019/4792/6198/3133/54331/2768/595/355/5970/59345/3685/9586/10672/1388/6655/567/6774/6654/5330/836/5608/3710/3588/2770/5881/3570/3106/6667/2786/6890/1230/4776/107/196883/3554/1026/7157/5880/5734/7422/3553/6347/3576
hsa05416	Viral myocarditis	46	-0.558294	-1.71322	0.00467836	0.0419821	0.0336946	1686	tags=39%, list=12%, signal=35%	1605/284217/6443/836/25/942/5881/3106/3689/1604/3122/3119/3123/5880/3683/1525/3117/3383
hsa04072	Phospholipase D signaling pathway	130	-0.427445	-1.54636	0.00538544	0.0470881	0.0377926	3005	tags=30%, list=21%, signal=24%	1956/5294/56034/10411/55326/57121/5321/2768/9265/8611/56895/8613/9846/6850/5159/10672/6655/6654/5330/6464/9267/5900/2913/5898/2149/399694/2549/107/1785/5336/196883/1902/5337/10161/8527/27128/2207/8612/3576
hsa00100	Steroid biosynthesis	15	-0.737504	-1.77935	0.00588026	0.0495988	0.0398076	2981	tags=67%, list=20%, signal=53%	6309/1595/2222/4047/1717/6307/3930/6713/3988/1591
hsa04010	MAPK signaling pathway	249	0.403267	1.65268	0.00608584	0.0495988	0.0398076	595	tags=6%, list=4%, signal=6%	3310/3303/3304/3315/10912/3305/2255/1844/2872/1847/27091/4804/5535/8822/1846/1950
hsa00565	Ether lipid metabolism	35	-0.594604	-1.72359	0.00610894	0.0495988	0.0398076	2601	tags=43%, list=18%, signal=35%	5321/8611/8613/387521/79888/5051/11145/5050/122618/54947/5337/133121/8612/5168/7368

## Sheet: GSEA (HM) - Event1
ID	Description	setSize	enrichmentScore	NES	pvalue	p.adjust	qvalues	rank	leading_edge	core_enrichment
HALLMARK_IL2_STAT5_SIGNALING	HALLMARK_IL2_STAT5_SIGNALING	156	-0.497759	-1.83208	0.000152625	0.00259041	0.00185418	2475	tags=35%, list=17%, signal=29%	9446/6484/1326/8728/28960/3685/388/23191/3394/64375/196/57045/4641/9261/7133/836/942/28996/5025/5269/1316/1435/8835/8829/5243/5359/64116/214/80760/26018/4860/1028/825/152007/6510/4643/64332/2118/1690/115361/3655/6696/760/8743/9144/7052/6004/5179/6402/2012/10875/6335/3099/960
HALLMARK_INFLAMMATORY_RESPONSE	HALLMARK_INFLAMMATORY_RESPONSE	141	-0.618021	-2.25029	0.000153139	0.00259041	0.00185418	2000	tags=43%, list=14%, signal=38%	719/196/92/10242/55829/6506/3732/23166/7133/6870/131566/4891/7439/684/5025/136/1316/1435/7832/728/3037/3665/5663/1604/1839/9111/7097/19/10135/7855/391/1441/3554/1026/1902/5027/4323/3759/3624/6542/929/2357/1318/4973/8743/3249/5734/10630/6004/2152/187/6402/5329/5996/9180/3553/133/3383/1880/6347/3576
HALLMARK_ALLOGRAFT_REJECTION	HALLMARK_ALLOGRAFT_REJECTION	123	-0.513525	-1.83642	0.000155424	0.00259041	0.00185418	2741	tags=39%, list=19%, signal=32%	8669/3133/7321/4067/4065/1445/355/2634/8560/3455/2113/114548/1520/7040/23308/3394/92/972/2589/7903/23166/567/2268/6688/942/3059/1435/7042/2533/5777/2149/3665/3689/6890/1230/3625/7097/3122/5788/3624/10261/5552/3683/9450/3117/3553/3383/6347
HALLMARK_COAGULATION	HALLMARK_COAGULATION	87	-0.525286	-1.78463	0.000639693	0.00799616	0.00572357	1331	tags=25%, list=9%, signal=23%	1512/10404/6678/1465/2335/4313/718/2934/1519/5341/4323/3426/8609/5327/4973/3249/928/2152/7018/5265/1515/7057
HALLMARK_TNFA_SIGNALING_VIA_NFKB	HALLMARK_TNFA_SIGNALING_VIA_NFKB	170	-0.43447	-1.61879	0.00135501	0.0119947	0.0085857	796	tags=20%, list=5%, signal=19%	1839/7097/19/10135/10365/6776/6385/2353/1026/5209/5341/23135/3624/8870/3280/7538/4973/9516/5734/7128/1942/7422/9322/2152/5329/9021/3371/2920/960/3553/9314/3383/1880/6347
HALLMARK_COMPLEMENT	HALLMARK_COMPLEMENT	157	-0.441699	-1.62716	0.00167428	0.0119947	0.0085857	1612	tags=25%, list=11%, signal=22%	836/1284/3796/51056/1512/10404/5359/1465/948/55619/3665/2335/5663/1604/714/834/718/7077/3684/391/1519/8445/5341/4323/60489/5327/3988/4973/760/7128/1378/2207/2152/1368/5329/5265/6280/1515/1356
HALLMARK_IL6_JAK_STAT3_SIGNALING	HALLMARK_IL6_JAK_STAT3_SIGNALING	55	-0.584435	-1.84281	0.00167926	0.0119947	0.0085857	2533	tags=47%, list=17%, signal=39%	355/3953/1326/7040/3659/94/952/5771/7133/6774/3588/4615/1435/4055/948/1230/10379/7097/1441/3554/929/928/9021/9180/960/3553
HALLMARK_ANGIOGENESIS	HALLMARK_ANGIOGENESIS	27	-0.671599	-1.84006	0.00334095	0.0201045	0.0143906	2274	tags=44%, list=16%, signal=38%	3685/11167/4023/8829/4060/10631/6781/7410/6696/4973/7422/1281
HALLMARK_EPITHELIAL_MESENCHYMAL_TRANSITION	HALLMARK_EPITHELIAL_MESENCHYMAL_TRANSITION	175	-0.4124	-1.54212	0.00361882	0.0201045	0.0143906	1686	tags=29%, list=12%, signal=26%	6443/4176/1284/8985/5352/1296/7412/26585/1004/2201/6678/50509/4837/2335/2247/4313/6424/4147/3688/4060/4015/6385/5376/7058/8038/10631/1292/26577/4323/8572/3624/10085/9235/1278/1282/6696/7456/7052/7128/7422/1277/5329/25890/3371/1809/1281/960/4017/7057/3576
HALLMARK_INTERFERON_GAMMA_RESPONSE	HALLMARK_INTERFERON_GAMMA_RESPONSE	172	-0.402029	-1.50132	0.00569801	0.02849	0.0203929	1894	tags=30%, list=13%, signal=27%	4261/972/952/7903/5771/567/6774/836/57162/942/7412/684/10437/51056/10581/4615/10906/5359/51015/5777/3106/54739/3665/834/6890/4860/10379/3669/84166/9111/9934/55016/3431/10135/3959/3123/1026/10068/94240/3429/8673/2357/2209/115361/80830/8743/7128/9021/10875/3117/3383/6347
HALLMARK_ESTROGEN_RESPONSE_EARLY	HALLMARK_ESTROGEN_RESPONSE_EARLY	157	-0.405103	-1.49235	0.00745814	0.0339007	0.0242657	2193	tags=26%, list=15%, signal=22%	3983/23329/2222/7869/54898/9536/5420/9368/1997/60481/4137/65055/2317/11145/2683/23052/64699/55793/1717/54020/56944/6513/26018/3625/107/5241/89797/2353/347733/4886/6542/64798/2296/57419/6566/3280/7052/79875/1836/960/9314

## Sheet: GSEA (GO) - Event2
ONTOLOGY	ID	Description	setSize	enrichmentScore	NES	pvalue	p.adjust	qvalues	rank	leading_edge	core_enrichment
BP	GO:0035295	tube development	791	-0.390426	-1.83767	0.000105197	0.00936796	0.00814903	3295	tags=31%, list=22%, signal=26%	10672/80000/6237/857/7917/1003/4824/947/958/3037/6714/9139/1436/7057/2321/171023/8751/1286/5362/1605/9618/10411/6422/6667/9355/3488/5629/9231/655/575/4041/6772/6093/1901/57556/5566/5595/2050/2033/347/27161/28984/5914/126393/7042/2324/7482/5396/26160/6522/4774/6493/596/2896/55742/55636/3696/51684/23129/3274/2648/4846/2752/84445/8829/8914/5310/9742/23166/57333/131405/677/694/90268/91522/10298/2004/…
MF	GO:0043565	sequence-specific DNA binding	769	-0.313015	-1.47179	0.000105263	0.00936796	0.00814903	3043	tags=25%, list=20%, signal=21%	5089/6667/54815/23435/60/9355/1786/6938/5629/1316/6929/80709/9112/6239/6773/6772/339344/6668/2033/9592/7294/3065/5914/4779/7003/84969/5396/3181/7546/4774/23049/596/253738/25850/1997/3727/1820/3021/55636/84662/6657/63876/55657/9960/2649/5978/5465/10620/4297/5977/1388/7764/1959/81/138151/3090/23126/3663/339488/7023/81931/4176/6776/2004/3725/7101/5316/9580/84107/23598/157777/2100/4086/5093/6256/8541…
BP	GO:0040012	regulation of locomotion	790	-0.373007	-1.75534	0.000105285	0.00936796	0.00814903	3608	tags=34%, list=24%, signal=27%	815/65125/64094/8895/5091/9901/153090/1230/3642/83700/348110/183/27329/949/57214/2309/2065/8013/54209/1809/2796/81603/2549/85407/152007/10672/6237/857/1003/613/958/3643/3037/6714/5361/4485/1436/11149/7057/2321/57522/8751/5362/6446/1605/201163/6422/6667/79791/3488/5629/9231/655/575/6239/7414/208/6093/1901/57556/5595/7473/11223/347/27161/928/79899/23189/28984/7042/2324/10076/221178/6793/596/7205/28…
BP	GO:0009887	animal organ morphogenesis	780	-0.334654	-1.57386	0.000105307	0.00936796	0.00814903	3516	tags=33%, list=23%, signal=27%	3357/2548/183/50515/8557/83931/2309/8013/27031/151449/3913/4148/26504/25976/1856/84159/85407/80000/4853/857/10277/7089/613/7090/4824/4647/947/3643/3037/4625/56603/6714/5361/1436/5447/171023/8751/7122/1605/160/6422/4194/3636/3488/51741/5629/9231/655/4041/8412/6772/1901/57556/5595/8837/22856/55959/2050/2033/161/64065/55112/3065/5914/7042/7482/752014/682/5396/26160/10848/7286/9172/596/55742/1294/277…
BP	GO:0002684	positive regulation of immune system process	753	-0.380624	-1.78772	0.000105485	0.00936796	0.00814903	2053	tags=22%, list=13%, signal=20%	55765/11314/55601/4340/5027/2660/51704/3718/196051/3105/9564/1387/10095/64332/6774/11277/57178/196527/101/8737/81622/10458/57506/865/85363/3673/3958/7456/10384/3075/2185/3384/1535/51279/118788/604/972/150372/1191/148022/25/51517/11119/201294/644150/7704/923/89857/123920/5896/3148/6813/5970/7040/3428/9261/399687/7006/84630/3055/975/80380/63940/716/719/51157/83666/2255/10432/10163/3674/5777/3965/11…
CC	GO:0099503	secretory vesicle	750	-0.341637	-1.60435	0.000105552	0.00936796	0.00814903	1800	tags=17%, list=12%, signal=16%	7781/7077/4125/196527/6283/101/547/10458/11240/3958/81619/976/1621/1476/1889/1535/203190/150372/5552/1191/1201/9230/9725/391/201294/5873/4973/311/1823/945/4688/9144/5175/6813/79930/7040/5317/6536/84329/87/3082/3690/719/2902/221/5653/240/2040/8224/3674/5777/83716/2171/112755/3683/57153/23218/1675/2683/2357/4057/11322/2335/23114/2512/23250/8927/3959/6517/3903/2268/9001/2153/7043/283629/3728/4069/70…
BP	GO:0006887	exocytosis	745	-0.359798	-1.6889	0.000105597	0.00936796	0.00814903	2971	tags=26%, list=19%, signal=22%	8907/84766/9846/1992/7078/7414/6093/2990/5476/83849/2588/112476/1075/11031/161/6518/399979/928/7042/51150/8773/84258/410/6793/27154/2896/23352/140885/10326/4860/1727/80725/94120/308/3482/8826/8566/85409/1729/5978/6812/2934/25840/9066/776/6844/81/7462/8941/3687/64780/8635/3993/11314/5027/6382/1731/8514/1509/55114/7273/2039/1522/1832/84283/7077/4125/8912/196527/6283/101/11240/3958/81619/976/1476/70…
BP	GO:0051093	negative regulation of developmental process	733	-0.315022	-1.47818	0.000105708	0.00936796	0.00814903	3056	tags=26%, list=20%, signal=22%	10411/201163/6422/9355/1786/3488/150356/655/575/4041/6772/84807/6093/57556/5566/8837/51286/1075/7473/6695/23189/28984/83999/5914/7042/51755/7143/55755/596/8934/9448/4038/7442/19/51684/9619/6657/2931/4846/1101/8829/4504/54795/5978/5465/5977/23166/677/81/7101/10498/57540/112/10505/26022/7869/9289/55679/57715/4035/2660/4821/3718/1281/28514/396/2852/8831/8994/283659/84504/2039/1522/6585/6665/6774/282…
MF	GO:0060089	molecular transducer activity	732	-0.386044	-1.8112	0.000105775	0.00936796	0.00814903	2536	tags=26%, list=17%, signal=23%	5819/7442/140/19/26245/3696/3482/23129/3274/1271/8829/238/5310/56413/658/2649/5465/259295/3588/4921/79957/259294/7101/3687/117/2906/8877/8797/2100/4086/4864/9289/4059/11314/6256/4035/23654/54538/2798/5027/23210/51704/984/2587/2149/2852/283659/8549/259293/50838/284521/5792/29909/259296/2260/22859/3174/85363/3673/54429/976/2185/6608/1133/1951/10663/3822/6385/259290/7049/5032/972/150372/10507/90249/…
BP	GO:2000145	regulation of cell motility	731	-0.374222	-1.75528	0.000105843	0.00936796	0.00814903	3608	tags=34%, list=24%, signal=27%	815/65125/64094/8895/9901/153090/1230/3642/83700/348110/183/27329/949/57214/2309/2065/8013/54209/1809/2796/2549/85407/152007/10672/6237/857/1003/613/958/3643/3037/6714/5361/4485/1436/7057/2321/57522/8751/5362/6446/1605/201163/6422/6667/79791/3488/5629/9231/655/575/6239/7414/208/6093/1901/57556/5595/11223/347/27161/928/79899/23189/28984/7042/2324/10076/221178/6793/596/7205/2896/9448/146206/140/807…
BP	GO:0050776	regulation of immune response	703	-0.37775	-1.76931	0.000105977	0.00936796	0.00814903	2053	tags=22%, list=13%, signal=20%	55765/11314/25939/55601/4340/5027/51704/3718/1281/196051/3105/9564/5585/1387/10095/64332/3077/11277/197358/101/8737/81622/10458/57506/865/6464/85363/3958/6830/7456/10384/3075/3384/1535/51279/118788/604/972/150372/1191/148022/25/51517/11119/23513/201294/644150/89857/123920/945/3148/6813/5970/7040/3428/9261/9111/7006/3055/975/4772/716/719/83666/10432/10163/5777/3965/11118/143662/3683/717/1675/2357/…
BP	GO:0098657	import into cell	693	-0.367222	-1.71866	0.000106191	0.00936796	0.00814903	3338	tags=29%, list=22%, signal=24%	10868/3320/90678/23048/57706/23307/147179/857/389668/84561/613/4647/57468/3643/6714/7057/43/59284/6507/160/3636/60/10461/493/575/4041/4734/6093/5595/9610/11031/161/6518/928/56996/9711/5914/2889/55113/2966/6541/51479/8909/1755/29993/9777/5338/66000/140885/10326/4038/7442/6553/19/6538/57030/3482/274/2752/4641/54795/10188/333/23149/2934/23166/9066/285195/85439/81/143458/5296/478/4643/55707/8877/1132…
BP	GO:0030334	regulation of cell migration	688	-0.386592	-1.80833	0.000106293	0.00936796	0.00814903	3608	tags=35%, list=24%, signal=28%	815/65125/64094/8895/9901/153090/1230/3642/83700/348110/183/27329/949/57214/2309/8013/54209/1809/2796/2549/152007/10672/6237/857/1003/613/958/3643/3037/6714/5361/4485/1436/7057/2321/57522/8751/5362/6446/1605/201163/6422/6667/79791/3488/5629/9231/655/575/6239/7414/208/1901/57556/5595/11223/347/27161/928/79899/23189/28984/7042/2324/10076/221178/6793/596/7205/2896/9448/146206/140/80725/23129/8826/48…
BP	GO:0048534	hematopoietic or lymphoid organ development	688	-0.320277	-1.49813	0.000106293	0.00936796	0.00814903	3208	tags=27%, list=21%, signal=22%	947/920/56603/6714/1436/11149/7057/171023/1840/23112/201163/6422/6938/10461/9846/1316/6929/9644/4041/22985/6772/84807/5595/2033/23212/3065/5914/4343/4779/7042/7482/4004/596/23054/5305/4860/27327/3021/55636/2648/57580/4495/9092/5978/4297/5977/5696/677/85439/3725/5316/9580/4643/26022/23598/8351/26013/1209/23210/8514/3718/28514/2039/55846/5585/1387/64332/1051/6774/11277/57178/101/29909/8737/57217/21…
MF	GO:0038023	signaling receptor activity	685	-0.398587	-1.86397	0.00010644	0.00936796	0.00814903	2536	tags=27%, list=17%, signal=23%	5819/7442/140/19/26245/3696/3482/23129/3274/1271/8829/238/5310/56413/658/2649/5465/259295/3588/4921/79957/259294/7101/3687/117/2906/8877/8797/2100/4864/9289/4059/11314/6256/4035/23654/54538/2798/5027/23210/51704/2587/2149/2852/283659/8549/259293/50838/284521/5792/29909/259296/2260/22859/3174/85363/3673/54429/976/2185/6608/1133/1951/10663/3822/6385/259290/7049/5032/972/150372/10507/90249/10888/556…
BP	GO:0043069	negative regulation of programmed cell death	687	-0.325454	-1.52199	0.00010644	0.00936796	0.00814903	2431	tags=20%, list=16%, signal=18%	1271/4846/8829/307/4504/116986/6812/153769/7703/10616/8660/10298/3725/7101/64780/8877/8797/55679/6648/4035/2055/3718/2149/28514/396/8831/6934/23017/7466/1051/6774/3297/101/835/117584/8737/84447/6464/3958/4170/89884/6548/2185/30812/754/6608/604/972/1191/1201/10763/4335/25/1942/7483/10507/666/6926/5292/3397/4099/5467/28996/5896/3148/5970/602/5582/57007/399687/3055/3082/2255/3480/2902/9220/6662/4609…
BP	GO:0033993	response to lipid	680	-0.351141	-1.64141	0.000106462	0.00936796	0.00814903	2227	tags=22%, list=15%, signal=20%	3656/7023/478/3725/7101/10498/117/112/2100/109/4864/6586/114881/23729/6256/1373/5106/6294/5027/2660/8289/4821/6382/23558/22900/2149/2852/10804/10095/1051/6774/3297/6285/11240/865/3174/85363/26508/3673/8614/2706/57655/2185/6608/7352/1535/2678/10018/3371/5187/7049/9516/54541/57088/1191/148022/6597/25/7483/9612/22904/10888/5292/6870/923/5467/167465/3148/149563/5970/7040/9261/3055/57048/8324/80380/39…
MF	GO:0044212	transcription regulatory region DNA binding	675	-0.328434	-1.53503	0.000106474	0.00936796	0.00814903	3043	tags=27%, list=20%, signal=23%	5089/6667/60/9355/6938/5629/1316/6929/80709/9112/6239/6773/6772/339344/6668/2033/9592/162968/7294/27161/3065/5914/4779/7003/84969/51755/5396/7546/55755/4774/80237/253738/1997/3727/1820/3021/55636/84662/8462/6657/63876/55657/9960/55809/2649/5978/5465/10620/4297/5977/1388/7764/1959/81/138151/23126/3663/339488/7023/81931/6776/2004/3725/7101/10498/9580/84107/23598/2100/4086/6907/6256/85416/6294/4821/…
MF	GO:0001067	regulatory region nucleic acid binding	676	-0.328135	-1.53352	0.000106519	0.00936796	0.00814903	3043	tags=27%, list=20%, signal=23%	5089/6667/60/9355/6938/5629/1316/6929/80709/9112/6239/6773/6772/339344/6668/2033/9592/162968/7294/27161/3065/5914/4779/7003/84969/51755/5396/7546/55755/4774/80237/253738/1997/3727/1820/3021/55636/84662/8462/6657/63876/55657/9960/55809/2649/5978/5465/10620/4297/5977/1388/7764/1959/81/138151/23126/3663/339488/7023/81931/6776/2004/3725/7101/10498/9580/84107/23598/2100/4086/6907/6256/85416/6294/4821/…
BP	GO:0043066	negative regulation of apoptotic process	672	-0.33105	-1.54628	0.000106644	0.00936796	0.00814903	2431	tags=21%, list=16%, signal=18%	1271/4846/8829/307/4504/116986/6812/153769/7703/8660/10298/3725/7101/64780/8877/8797/55679/6648/4035/2055/3718/2149/28514/396/8831/6934/23017/7466/1051/6774/3297/101/835/117584/8737/84447/6464/3958/4170/89884/6548/2185/30812/754/6608/604/972/1191/1201/10763/4335/25/1942/7483/10507/666/6926/5292/3397/4099/5467/28996/5896/3148/5970/602/5582/57007/399687/3055/3082/2255/3480/2902/9220/6662/4609/85450…
BP	GO:0045055	regulated exocytosis	653	-0.382585	-1.78398	0.000106826	0.00936796	0.00814903	2971	tags=28%, list=19%, signal=24%	8907/84766/9846/1992/7078/7414/6093/2990/5476/83849/2588/112476/1075/11031/161/6518/928/7042/51150/8773/84258/410/6793/27154/2896/23352/140885/10326/4860/1727/308/3482/8826/8566/1729/5978/6812/2934/25840/9066/776/6844/81/7462/8941/3687/64780/8635/11314/5027/8514/1509/55114/7273/2039/1522/1832/84283/7077/4125/8912/196527/6283/101/11240/3958/81619/976/1476/7094/1535/8938/150372/5552/1191/9230/9725/…
BP	GO:0035239	tube morphogenesis	641	-0.428594	-1.99677	0.000106986	0.00936796	0.00814903	3598	tags=36%, list=24%, signal=29%	26249/64094/93/153090/83478/9444/83700/183/27329/8557/5598/8013/27031/4691/151449/2549/25976/1856/10672/80000/6237/857/1003/4824/947/958/3037/6714/1436/7057/2321/8751/1286/1605/10411/6422/6667/9355/5629/9231/655/575/4041/6772/6093/1901/57556/5566/2050/347/27161/28984/5914/126393/7042/2324/7482/5396/26160/596/2896/55742/55636/3696/51684/23129/2648/4846/2752/84445/8829/8914/5310/23166/131405/677/69…
BP	GO:0098609	cell-cell adhesion	646	-0.389392	-1.81468	0.000106986	0.00936796	0.00814903	3045	tags=31%, list=20%, signal=26%	947/920/3037/6714/11149/26011/1840/7122/3987/1824/60/56107/9231/54660/655/80709/283234/7414/84807/6093/64926/64065/928/28984/5914/2889/56111/7042/10076/682/7143/64221/9499/6793/596/56129/3133/55742/56103/56140/56105/57717/140885/10326/4860/5819/4026/6657/56106/79626/5310/9092/56104/8613/5465/56108/29119/6812/91663/56099/677/8641/56100/10298/3687/56131/10318/24146/55679/11314/54549/23654/54538/371…
BP	GO:0009607	response to biotic stimulus	630	-0.442888	-2.06112	0.000107331	0.00936796	0.00814903	2077	tags=24%, list=14%, signal=21%	4600/23729/55765/25939/1373/55601/5027/22900/4939/2149/11100/91624/10804/7466/1051/3297/11277/51191/6283/1687/9020/81622/10458/57506/6464/10241/85363/7456/2706/6608/1535/2678/10018/9516/54541/57088/1191/148022/25/22904/23513/201294/923/4599/5467/89857/60489/54757/3148/5970/602/7040/3428/9261/3055/57048/80380/3140/6374/5976/83666/2255/10379/3965/3309/4988/2697/4057/81844/10392/706/64135/10628/9636…
MF	GO:1990837	sequence-specific double-stranded DNA binding	624	-0.330643	-1.53797	0.000107365	0.00936796	0.00814903	3043	tags=27%, list=20%, signal=22%	5089/6667/23435/60/9355/6938/5629/1316/6929/80709/9112/6239/6773/6772/339344/6668/2033/9592/7294/3065/5914/4779/7003/84969/5396/7546/4774/253738/1997/3727/1820/3021/55636/84662/6657/63876/55657/9960/2649/5978/5465/10620/4297/5977/1388/7764/1959/81/138151/23126/339488/7023/81931/4176/6776/2004/3725/7101/9580/84107/23598/157777/2100/4086/6256/85416/1663/6294/4821/346389/23558/4209/2355/147912/84504…
CC	GO:0030141	secretory granule	613	-0.387217	-1.79964	0.000107527	0.00936796	0.00814903	1794	tags=19%, list=12%, signal=18%	7077/4125/196527/6283/101/10458/11240/3958/81619/976/1621/1476/1889/1535/150372/5552/1191/9725/391/201294/5873/4973/311/1823/945/4688/5175/6813/79930/7040/5317/84329/87/3082/3690/719/221/5653/240/2040/3674/5777/83716/2171/3683/57153/23218/1675/2683/2357/4057/11322/2335/23114/2512/23250/3959/6517/3903/2268/2153/7043/283629/3728/4069/7097/3689/1906/25825/3710/2215/7133/2212/6402/10312/9961/5836/745…
BP	GO:0045087	innate immune response	613	-0.423003	-1.96596	0.000107527	0.00936796	0.00814903	2077	tags=24%, list=14%, signal=22%	4600/55765/11314/25939/55601/10435/4210/4939/3718/2852/3105/1387/11277/51191/197358/6285/6283/101/79415/8737/81622/57506/10241/85363/55655/3958/3075/3384/3822/1535/51279/118788/8942/339122/1191/148022/23513/4261/201294/5873/55223/361/923/4599/60489/4688/3148/6813/5970/7040/3428/9261/10865/9111/3055/3140/716/83666/10432/2317/7791/10379/8542/5777/3965/143662/55647/717/9830/1675/4057/6737/51435/8184…
BP	GO:0030029	actin filament-based process	618	-0.329273	-1.53048	0.000107562	0.00936796	0.00814903	3693	tags=32%, list=24%, signal=25%	23380/23500/6331/84948/7226/9368/51332/261734/9260/9639/1465/83700/348110/6710/8557/10420/23370/201191/10391/1809/221061/2549/26037/51734/4853/147179/857/613/4647/4625/6714/1436/26053/84952/23406/2035/10411/6422/1824/3636/60/5629/6093/1901/8837/9828/23189/28984/10580/152273/4629/9172/4621/29993/596/9578/10278/55742/57731/134549/2036/11078/146206/84940/274/57580/8829/89848/4641/1729/54795/29119/29…
BP	GO:0043207	response to external biotic stimulus	601	-0.447584	-2.07715	0.000107898	0.00936796	0.00814903	2077	tags=24%, list=14%, signal=22%	4600/23729/55765/25939/1373/55601/5027/22900/4939/2149/11100/91624/10804/1051/3297/11277/51191/6283/1687/9020/81622/10458/57506/6464/10241/85363/7456/2706/1535/2678/10018/9516/54541/57088/1191/148022/25/22904/23513/201294/923/4599/5467/89857/60489/54757/3148/5970/602/7040/3428/9261/3055/57048/80380/3140/6374/5976/83666/2255/10379/3965/4988/2697/4057/81844/10392/706/64135/9636/9227/5359/1439/2268/…
BP	GO:0051707	response to other organism	601	-0.447584	-2.07715	0.000107898	0.00936796	0.00814903	2077	tags=24%, list=14%, signal=22%	4600/23729/55765/25939/1373/55601/5027/22900/4939/2149/11100/91624/10804/1051/3297/11277/51191/6283/1687/9020/81622/10458/57506/6464/10241/85363/7456/2706/1535/2678/10018/9516/54541/57088/1191/148022/25/22904/23513/201294/923/4599/5467/89857/60489/54757/3148/5970/602/7040/3428/9261/3055/57048/80380/3140/6374/5976/83666/2255/10379/3965/4988/2697/4057/81844/10392/706/64135/9636/9227/5359/1439/2268/…
BP	GO:0043086	negative regulation of catalytic activity	595	-0.331162	-1.53652	0.000108131	0.00936796	0.00814903	2496	tags=19%, list=16%, signal=17%	80725/308/23636/274/8826/2931/4846/5045/124997/307/56413/4504/10188/94274/153769/8660/7023/64780/90007/11314/7249/2660/2587/22900/51291/23523/150290/6242/10156/5585/5132/26973/7077/286204/117584/57521/57662/3958/1476/23677/23038/4221/50848/4137/4298/1201/10763/25/7483/10507/51156/5896/3428/221476/1266/117166/26524/1028/3082/83666/3480/1647/9546/84152/85450/5777/440503/1850/4057/9314/114794/10628/…
BP	GO:0006897	endocytosis	597	-0.38589	-1.79013	0.000108155	0.00936796	0.00814903	2886	tags=26%, list=19%, signal=22%	4734/6093/5595/9610/11031/161/928/9711/5914/2889/55113/2966/51479/8909/1755/29993/9777/5338/66000/140885/10326/4038/19/57030/3482/274/4641/10188/333/23149/2934/23166/9066/85439/81/143458/5296/4643/55707/8877/4864/11314/4035/7249/5027/23210/28514/196051/30844/10095/3077/11277/26119/196527/10458/85377/3673/3958/7456/23677/1535/1191/157869/1201/1785/286046/3092/25/51517/29924/23513/201294/644150/587…
BP	GO:0032101	regulation of response to external stimulus	586	-0.444511	-2.06047	0.000108272	0.00936796	0.00814903	2167	tags=26%, list=14%, signal=23%	1954/10505/8877/79102/10318/7869/57715/23729/55601/4035/2660/51704/23053/4210/22900/2149/2852/2039/6665/64332/7103/1826/1051/11277/51191/197358/5792/196527/6283/101/2260/11240/57506/85363/3673/284207/3075/2185/5158/1535/2678/118788/5187/604/972/1191/148022/10507/22904/9825/2841/923/5467/3603/60489/5970/7040/5582/29956/7006/84630/3055/80024/975/3949/8620/63940/2247/3082/716/719/51157/83666/2255/29…
MF	GO:0000976	transcription regulatory region sequence-specific DNA binding	581	-0.341308	-1.5813	0.000108284	0.00936796	0.00814903	3043	tags=28%, list=20%, signal=23%	5089/6667/60/9355/6938/5629/1316/6929/80709/9112/6239/6773/6772/339344/6668/2033/9592/7294/3065/5914/4779/7003/84969/5396/7546/4774/253738/1997/3727/1820/3021/55636/84662/6657/63876/55657/9960/2649/5978/5465/10620/4297/5977/1388/7764/1959/81/138151/23126/339488/7023/81931/6776/2004/3725/7101/9580/84107/23598/2100/4086/6256/85416/6294/4821/346389/23558/4209/2355/147912/84504/6934/4661/83482/1387/4…
BP	GO:0002443	leukocyte mediated immunity	575	-0.452787	-2.09669	0.000108366	0.00936796	0.00814903	1805	tags=23%, list=12%, signal=21%	3077/7077/11277/4125/196527/6283/101/11240/57506/3958/6830/81619/10384/976/1621/1476/3822/1535/51279/604/972/150372/1191/148022/9725/391/1636/201294/5452/5873/4973/1823/945/2013/5175/6813/79930/602/7040/5317/84329/975/716/719/221/240/2040/5777/3965/83716/11118/2171/3683/717/57153/23218/1675/2683/2357/4057/11322/23114/2512/730/23250/3903/2268/3728/4069/7097/3689/3566/2215/7133/2212/7855/3665/6402/…
BP	GO:0030162	regulation of proteolysis	563	-0.3616	-1.67155	0.000108921	0.00936796	0.00814903	2479	tags=23%, list=16%, signal=20%	51684/274/6657/2931/85409/5045/5310/4504/112399/5978/153769/2934/54982/5696/57333/143458/7023/1453/64780/26022/8797/10318/23274/114881/2055/4210/22900/5118/1509/2149/2852/1522/3077/6774/7077/3297/286204/101/9705/117584/10541/8737/55655/3075/1476/2185/64285/10018/4155/4137/1191/1201/3092/1942/7483/666/51156/5992/28996/5896/4627/3428/5582/221476/84630/117166/8425/975/3082/716/719/2902/4609/6900/396…
BP	GO:0072358	cardiovascular system development	562	-0.445245	-2.05777	0.000108956	0.00936796	0.00814903	3295	tags=33%, list=22%, signal=27%	10672/6237/857/1003/4824/947/958/3037/7057/2321/8751/1286/1605/10411/6422/6667/1786/5629/655/575/4041/6772/6093/1901/57556/8837/2050/347/27161/10290/28984/2889/126393/7042/2324/5396/2896/55742/55636/3696/51684/23129/4846/2752/8829/5310/23166/677/694/90268/91522/10298/2004/3725/7101/5316/3687/1954/3099/4643/8877/4086/9289/25932/6648/4035/54538/8289/23210/1281/113026/28514/2852/6934/283571/57674/67…
BP	GO:0031347	regulation of defense response	559	-0.372258	-1.71985	0.00010898	0.00936796	0.00814903	2134	tags=22%, list=14%, signal=19%	8877/79102/10318/23729/55765/11314/25939/55601/51704/4210/2852/1387/64332/1051/11277/51191/197358/6283/101/8737/81622/57506/85363/3673/284207/3075/3384/1535/2678/118788/5187/604/1191/148022/22904/23513/9825/923/5467/60489/5896/3148/5970/3428/9261/9111/84630/3055/975/3949/63940/3082/716/719/83666/55540/10432/7791/5777/3965/143662/2697/717/4057/730/2099/10392/56670/9314/64135/23476/5359/2268/5698/6…
BP	GO:0050778	positive regulation of immune response	561	-0.357871	-1.65383	0.00010898	0.00936796	0.00814903	2053	tags=21%, list=13%, signal=19%	55765/11314/55601/4340/5027/51704/196051/3105/9564/1387/10095/64332/11277/101/8737/81622/10458/57506/865/85363/3958/7456/10384/3075/3384/1535/51279/118788/972/150372/1191/148022/25/51517/11119/644150/89857/123920/3148/5970/7040/3428/9261/7006/3055/975/716/719/83666/10432/10163/5777/3965/11118/143662/717/1675/2357/4057/51435/730/2099/10392/64135/5359/2268/5698/64922/25865/7097/933/3689/9641/3566/4…
CC	GO:0009986	cell surface	560	-0.407466	-1.88276	0.000109004	0.00936796	0.00814903	3502	tags=36%, list=23%, signal=29%	57497/27329/3329/57611/949/10347/7039/222256/64405/84868/8326/3320/23555/4853/1003/8639/947/3192/920/958/3643/1436/7035/7057/8751/43/23181/1605/2674/6507/6422/81502/118429/1901/6098/55959/928/5914/340348/9672/7143/1755/3133/4684/3306/140885/10326/2526/5819/4038/7442/8497/19/308/3696/3482/9619/54587/1271/5045/8829/5310/307/6383/726/3687/117/8797/113235/221806/1209/25932/4059/23654/4340/5027/51704/…
BP	GO:0001944	vasculature development	555	-0.447072	-2.06479	0.000109027	0.00936796	0.00814903	3295	tags=33%, list=22%, signal=27%	10672/6237/857/1003/4824/947/958/3037/7057/2321/8751/1286/1605/10411/6422/6667/1786/5629/655/575/4041/6772/6093/1901/57556/8837/2050/347/27161/28984/2889/126393/7042/2324/5396/2896/55742/55636/3696/51684/23129/4846/2752/8829/5310/23166/677/694/90268/91522/10298/2004/3725/7101/5316/3687/1954/3099/4643/8877/4086/9289/25932/6648/4035/54538/8289/23210/1281/113026/28514/2852/6934/283571/57674/6774/112…
BP	GO:0001816	cytokine production	556	-0.422958	-1.95326	0.000109111	0.00936796	0.00814903	2134	tags=24%, list=14%, signal=21%	8877/79102/9289/55765/55601/4035/5027/51704/4210/22900/3718/2149/28514/1387/3077/1051/6774/3297/11277/51191/197358/6283/101/2260/8737/57506/56957/55655/1621/1535/50848/4155/5187/604/9516/972/150372/5552/1191/148022/25/11119/9246/2841/923/945/51564/3148/5970/602/7040/3428/9261/9111/975/80380/2532/3140/63940/4772/3082/719/51157/55540/55612/5777/3965/4054/11118/1903/5606/4057/2335/6737/161882/81844/…
BP	GO:0019221	cytokine-mediated signaling pathway	547	-0.469903	-2.16832	0.000109194	0.00936796	0.00814903	2288	tags=27%, list=15%, signal=24%	3588/5696/81/10616/3656/8660/3663/90268/6776/3687/8351/8877/6586/4600/25939/6648/6382/22900/4939/3718/3105/1796/29965/6774/11277/9705/117584/8737/9020/11240/57506/865/6464/85363/4170/2185/10663/604/972/6597/23513/9825/4261/5292/55223/25999/8718/4599/3603/5970/7040/57007/9111/7006/3055/2532/6374/2247/3082/83666/55540/240/4609/51554/10379/5777/4988/83483/7185/2357/2335/6737/10392/7837/9636/1439/391…
MF	GO:0001012	RNA polymerase II regulatory region DNA binding	545	-0.347497	-1.60335	0.000109206	0.00936796	0.00814903	3043	tags=28%, list=20%, signal=23%	5089/6667/60/9355/6938/5629/1316/6929/80709/9112/6239/6773/6772/339344/6668/2033/9592/7294/3065/5914/4779/84969/5396/7546/4774/253738/1997/3727/1820/3021/55636/84662/63876/55657/9960/2649/5978/5465/10620/4297/5977/1388/7764/1959/81/138151/23126/339488/7023/6776/2004/3725/7101/9580/84107/23598/2100/4086/6256/85416/6294/4821/346389/23558/4209/2355/147912/84504/6934/4661/83482/4783/1051/6774/60529/3…
MF	GO:0004888	transmembrane signaling receptor activity	545	-0.390073	-1.7998	0.000109206	0.00936796	0.00814903	2530	tags=27%, list=17%, signal=23%	7442/140/19/26245/3482/23129/3274/1271/8829/238/5310/56413/658/259295/3588/4921/259294/117/2906/8877/8797/4864/9289/4059/23654/2798/5027/51704/2587/2149/2852/8549/259293/50838/284521/5792/29909/259296/2260/22859/3673/54429/976/2185/6608/1133/1951/10663/3822/259290/7049/5032/972/150372/10507/90249/10888/127062/3897/2841/91355/8718/6870/780/8828/57007/50831/8643/6833/1137/8425/8324/2532/3140/94/719…
BP	GO:0002263	cell activation involved in immune response	543	-0.43254	-1.99525	0.000109242	0.00936796	0.00814903	1988	tags=23%, list=13%, signal=20%	8514/1509/3718/28514/55846/1522/1832/64332/6774/7077/11277/4125/196527/6283/101/11240/3958/6830/81619/976/1476/2185/1535/604/150372/148022/9725/25/22904/391/201294/5873/4973/1823/945/5175/6813/79930/602/7040/5317/84329/975/719/221/240/2040/5777/3965/83716/2171/3683/57153/23218/1675/2683/2357/4057/11322/23114/2512/161882/56670/23250/3903/2268/8995/7157/3728/4069/7097/3689/3566/2215/8291/7133/2212/…
MF	GO:0000977	RNA polymerase II regulatory region sequence-specific DNA binding	540	-0.347922	-1.60444	0.000109266	0.00936796	0.00814903	3043	tags=35%, list=20%, signal=29%	86/152518/4773/8553/6778/155061/2624/463/5990/79365/2909/1106/4775/57459/57659/79776/4780/5966/9745/1523/83855/9603/4084/3642/2309/8013/64764/6601/6720/7799/84159/83463/4824/3192/4520/4862/58499/5089/6667/60/9355/6938/5629/1316/6929/80709/9112/6239/6773/6772/339344/6668/2033/9592/7294/3065/5914/4779/84969/5396/7546/4774/253738/1997/3727/1820/3021/55636/84662/63876/55657/9960/2649/5978/5465/10620/…
BP	GO:0002366	leukocyte activation involved in immune response	539	-0.434881	-2.00517	0.000109314	0.00936796	0.00814903	1988	tags=23%, list=13%, signal=21%	8514/1509/3718/28514/55846/1522/1832/64332/6774/7077/11277/4125/196527/6283/101/11240/3958/6830/81619/976/1476/2185/1535/604/150372/148022/9725/25/22904/391/201294/5873/4973/1823/945/5175/6813/79930/602/7040/5317/84329/975/719/221/240/2040/5777/3965/83716/2171/3683/57153/23218/1675/2683/2357/4057/11322/23114/2512/161882/56670/23250/3903/2268/8995/7157/3728/4069/7097/3689/3566/2215/8291/7133/2212/…
BP	GO:0008285	negative regulation of cell proliferation	531	-0.368627	-1.69848	0.000109373	0.00936796	0.00814903	3041	tags=29%, list=20%, signal=24%	201163/6422/4194/3636/3488/5629/9231/655/575/6772/51286/347/928/10290/28984/5914/2889/7042/10076/26160/596/6196/1312/201501/140/23636/8462/6657/4846/84445/658/5978/138151/7023/694/3725/7101/4086/23371/9289/6586/55679/11314/6648/7249/2660/9940/4969/2149/28514/147912/2852/5585/10804/7536/1051/6774/7077/3297/197358/1687/9705/8737/9537/26038/2185/23677/9759/57413/10766/81857/4221/6385/7049/604/4335/7…
BP	GO:0001568	blood vessel development	528	-0.449223	-2.0692	0.000109481	0.00936796	0.00814903	3295	tags=33%, list=22%, signal=27%	10672/6237/857/1003/4824/947/958/3037/7057/2321/8751/1286/1605/10411/6422/6667/5629/655/575/4041/6772/6093/1901/57556/8837/2050/347/27161/28984/2889/126393/7042/2324/5396/2896/55742/55636/3696/51684/23129/4846/2752/8829/5310/23166/677/694/90268/91522/10298/2004/3725/7101/5316/3687/1954/3099/4643/8877/4086/9289/25932/4035/54538/8289/23210/1281/113026/28514/2852/6934/57674/6774/11277/1717/57178/101…
BP	GO:0030155	regulation of cell adhesion	522	-0.39174	-1.80342	0.000109541	0.00936796	0.00814903	3197	tags=31%, list=21%, signal=25%	920/3037/6714/5361/7057/8751/1840/5362/340485/1605/6904/3987/201163/6422/9231/655/80709/283234/6239/84807/6093/1901/57556/64926/347/928/6695/23189/28984/5914/7042/10076/7143/596/3133/140885/10326/4860/9448/11078/6657/23129/8826/57580/8829/79626/5310/9092/8613/5465/2934/91663/4921/81/84034/9289/55679/11314/4035/23654/3718/28514/396/2039/64332/50488/80005/1826/3077/1051/57178/101/865/57662/3673/395…
CC	GO:0070161	anchoring junction	517	-0.371901	-1.71075	0.000109661	0.00936796	0.00814903	3050	tags=28%, list=20%, signal=23%	6904/3987/6176/1824/60/9231/575/7414/5595/9414/64065/928/23254/10580/23164/682/8773/6522/7205/55742/57731/134549/9448/5819/4026/11078/308/3696/3482/8462/8826/8829/6840/8613/10188/29119/2934/4921/8021/81/726/10298/23336/5297/8675/4643/23371/55679/4035/5411/56288/28514/8994/79969/91624/1832/9564/10095/6217/7408/157285/10458/57662/3673/144100/6548/976/2185/7094/1535/3371/8516/55616/6385/1785/85456/9…
BP	GO:0009611	response to wounding	508	-0.420431	-1.93291	0.000109745	0.00936796	0.00814903	3210	tags=32%, list=21%, signal=26%	1606/947/958/6714/7035/7057/8751/43/1605/5890/6507/60/10461/6239/7414/5566/5595/8837/55959/10362/347/928/23189/83999/3065/7042/7143/596/1608/2896/3021/146206/140/308/6657/25970/4846/388552/8829/5465/9630/6812/2934/9066/677/2004/3725/64780/8351/10404/4035/5027/2660/6382/23162/1281/2149/2039/1832/1839/6665/7103/5792/196527/3673/57413/7094/3371/6385/57216/79567/23513/10398/51156/5873/4099/5467/5175/…
BP	GO:0001817	regulation of cytokine production	500	-0.404463	-1.85728	0.00010989	0.00936796	0.00814903	2053	tags=23%, list=13%, signal=20%	55765/55601/4035/5027/51704/4210/22900/3718/2149/28514/1387/3077/1051/6774/3297/11277/51191/197358/101/2260/8737/57506/56957/55655/1535/50848/4155/5187/604/9516/972/150372/5552/1191/148022/25/9246/2841/923/945/51564/3148/5970/602/7040/3428/9261/9111/975/80380/2532/63940/3082/719/51157/55540/55612/5777/3965/1903/5606/4057/2335/6737/161882/81844/10392/9314/706/64135/9636/2268/25865/7043/7097/9641/3…
BP	GO:0002274	myeloid leukocyte activation	505	-0.452774	-2.08009	0.000109902	0.00936796	0.00814903	2971	tags=32%, list=19%, signal=27%	8907/84766/9846/1992/7414/1773/6093/2990/5476/2588/1075/11031/161/6518/79155/8773/410/6793/2896/23352/140885/10326/4860/5819/1727/7442/3482/8826/8566/64784/57580/4495/1729/6812/2934/25840/6844/7462/3725/3687/8635/8877/23729/11314/23210/8514/1509/1522/1832/7077/11277/4125/196527/6283/101/11240/3958/81619/976/1476/1535/4137/972/150372/1191/148022/9725/22904/391/201294/5873/4973/1823/945/5175/6813/7…
CC	GO:0005912	adherens junction	506	-0.37307	-1.71387	0.000109963	0.00936796	0.00814903	3130	tags=28%, list=20%, signal=23%	2321/8751/1605/6904/3987/6176/1824/60/9231/575/7414/5595/9414/928/10580/23164/682/8773/6522/7205/55742/57731/134549/9448/5819/4026/11078/308/3696/3482/8462/8826/8829/6840/8613/10188/29119/2934/4921/8021/81/726/10298/23336/5297/8675/4643/23371/55679/4035/56288/28514/8994/79969/91624/1832/9564/10095/6217/7408/157285/10458/57662/3673/144100/6548/976/2185/7094/1535/3371/8516/55616/6385/1785/85456/965…
BP	GO:0006954	inflammatory response	491	-0.524142	-2.40356	0.000110241	0.00936796	0.00814903	1805	tags=29%, list=12%, signal=26%	3077/1051/6774/11277/197358/196527/6283/101/55655/3673/284207/3075/976/9759/57413/6608/10663/1535/2678/118788/50848/4137/5187/604/150372/1191/148022/22904/9825/4261/201294/4973/923/5467/3148/5970/7040/3428/9261/3487/9111/57834/100137049/84630/3055/975/2532/3949/8620/63940/6374/3082/716/719/51157/55540/240/7791/3965/4988/1903/5606/2697/3683/717/2683/2357/2335/730/2099/10392/2687/56670/9314/375387/…
BP	GO:0042330	taxis	471	-0.427495	-1.9563	0.000110522	0.00936796	0.00814903	3177	tags=33%, list=21%, signal=27%	6714/5361/4485/1436/7057/2321/4363/5362/1605/2674/91653/9355/9846/655/8729/4756/1901/57556/5595/2050/7473/2033/11223/7042/682/7143/64221/9499/4684/55742/57731/65249/23129/57449/57580/8829/5623/56413/658/54795/54915/1959/8660/1954/10505/7869/6586/57715/4035/23654/54538/7249/2660/23053/3798/91624/1796/6585/9564/1839/1826/7408/196527/6283/101/2260/11240/6464/3673/3958/89884/2185/6608/1951/10663/5721…
BP	GO:0006935	chemotaxis	469	-0.428506	-1.96062	0.000110595	0.00936796	0.00814903	3177	tags=33%, list=21%, signal=27%	6714/5361/4485/1436/7057/2321/4363/5362/1605/2674/91653/9355/9846/655/8729/4756/1901/57556/5595/2050/7473/11223/7042/682/7143/64221/9499/4684/55742/57731/65249/23129/57449/57580/8829/5623/56413/658/54795/54915/1959/8660/1954/10505/7869/6586/57715/4035/23654/54538/7249/2660/23053/3798/91624/1796/6585/9564/1839/1826/7408/196527/6283/101/2260/11240/6464/3673/3958/89884/2185/6608/1951/10663/57216/972…
BP	GO:0048514	blood vessel morphogenesis	461	-0.461651	-2.10921	0.000111	0.00936796	0.00814903	3343	tags=35%, list=22%, signal=28%	2549/25976/10672/6237/857/1003/947/958/3037/7057/2321/8751/1286/1605/10411/6422/6667/5629/575/4041/6772/6093/1901/57556/2050/347/27161/28984/126393/7042/2324/5396/2896/55742/55636/3696/23129/4846/2752/8829/23166/677/694/90268/91522/10298/2004/3725/7101/5316/3687/3099/4643/8877/4086/9289/25932/4035/54538/23210/1281/113026/28514/57674/6774/57178/101/2260/54345/6464/2185/51421/79805/6608/7049/8038/2…
BP	GO:0046649	lymphocyte activation	458	-0.353933	-1.61663	0.000111025	0.00936796	0.00814903	2648	tags=25%, list=17%, signal=21%	4004/596/3133/8741/8934/140885/10326/4860/55636/2648/57580/388552/79626/9092/2934/677/8660/7462/5316/9580/26022/23598/1209/11314/5027/23210/3718/28514/23303/55846/5585/64332/3077/1051/6774/11277/197358/57178/101/865/56262/3958/6830/2185/9759/6385/604/972/150372/148022/25/11119/201294/5452/5873/2841/7704/923/5896/602/7040/4627/1137/975/8324/80380/51341/2255/5777/3965/2697/3683/161882/3707/4323/899…
MF	GO:0050839	cell adhesion molecule binding	450	-0.386971	-1.7663	0.000111321	0.00936796	0.00814903	2239	tags=22%, list=15%, signal=19%	81/10298/2011/5297/1453/23367/8351/5093/1281/1832/30844/7103/7077/7408/5792/101/10458/2194/22859/85377/3673/392/3384/7094/50848/11188/9230/54862/85456/23513/7148/2013/58513/4627/5317/1266/8425/975/87/2247/5818/3690/3909/10938/57555/7045/11273/54825/2317/10163/5777/3309/1903/3683/10397/1192/27237/114990/53827/2335/5339/79026/822/4323/8407/9636/3911/11117/6423/7060/3728/7412/3689/57530/7706/9124/11…
BP	GO:0002253	activation of immune response	449	-0.391706	-1.7876	0.000111383	0.00936796	0.00814903	2236	tags=24%, list=15%, signal=21%	10616/3656/7462/5296/90268/10318/55765/11314/55601/4340/196051/9564/1387/10095/64332/11277/8737/81622/10458/57506/865/85363/3958/7456/10384/3075/3384/1535/51279/118788/150372/1191/148022/25/51517/11119/644150/89857/123920/5970/3428/9261/7006/3055/975/716/719/10432/10163/5777/11118/143662/717/1675/2357/4057/51435/730/2099/10392/64135/5359/2268/5698/64922/25865/7097/933/3689/9641/4615/2212/3665/342…
BP	GO:0040017	positive regulation of locomotion	444	-0.412699	-1.88232	0.000111433	0.00936796	0.00814903	3605	tags=36%, list=24%, signal=28%	65125/64094/8895/5091/153090/1230/3642/183/27329/949/57214/8013/54209/2549/152007/857/1003/958/3643/3037/6714/1436/11149/7057/2321/6667/79791/3488/5629/655/6239/208/1901/57556/5595/27161/7042/2324/596/7205/2896/9448/146206/8826/4846/57580/8829/4641/1729/8613/153769/91663/4921/81/8660/6776/3725/3687/1954/10505/8877/7869/57715/6648/4035/2660/2149/2852/2039/9564/1839/80005/1826/6774/196527/101/2260/…
BP	GO:0002444	myeloid leukocyte mediated immunity	443	-0.434722	-1.98223	0.000111508	0.00936796	0.00814903	1794	tags=21%, list=12%, signal=19%	7077/4125/196527/6283/101/11240/57506/3958/81619/976/1476/1535/150372/148022/9725/391/1636/201294/5873/4973/1823/945/5175/6813/79930/5317/84329/719/221/240/2040/5777/3965/83716/2171/3683/57153/23218/1675/2683/2357/4057/11322/23114/2512/23250/3903/2268/3728/4069/7097/3689/3566/2215/7133/2212/6402/30817/10312/9961/5836/84106/1378/6282/684/374403/6556/27180/1265/6279/968/5328/4257/64114/634/3043/929…
BP	GO:0002275	myeloid cell activation involved in immune response	437	-0.443626	-2.01969	0.000111932	0.00936796	0.00814903	1794	tags=22%, list=12%, signal=20%	7077/11277/4125/196527/6283/101/11240/3958/81619/976/1476/1535/150372/148022/9725/22904/391/201294/5873/4973/1823/945/5175/6813/79930/5317/84329/719/221/240/2040/5777/3965/83716/2171/3683/57153/23218/1675/2683/2357/4057/11322/23114/2512/56670/23250/3903/2268/3728/4069/7097/3689/3566/2215/8291/7133/2212/6402/30817/10312/9961/5836/84106/1378/6282/684/374403/6556/27180/1265/6279/968/5328/4257/64114/…
BP	GO:0051272	positive regulation of cellular component movement	433	-0.425924	-1.9381	0.000112045	0.00936796	0.00814903	3605	tags=36%, list=24%, signal=29%	65125/64094/8895/153090/1230/3642/183/27329/949/57214/8013/54209/2549/152007/857/1003/958/3643/3037/6714/1436/7057/2321/6667/79791/3488/5629/655/6239/208/1901/57556/5595/27161/7042/2324/596/7205/2896/9448/146206/8826/4846/57580/8829/4641/1729/8613/54795/153769/91663/4921/81/8660/6776/3725/3687/1954/10505/8877/7869/57715/6648/4035/2660/2149/2852/2039/9564/1839/80005/1826/6774/196527/101/2260/54434…
BP	GO:0030855	epithelial cell differentiation	430	-0.405765	-1.84469	0.000112208	0.00936796	0.00814903	3272	tags=36%, list=21%, signal=29%	857/1003/613/10309/4647/947/56603/9139/1286/1508/7122/10411/1824/5629/9231/655/6772/208/6093/1901/6098/9414/64065/26084/23254/3065/5914/2889/1755/57835/11078/51458/8826/3274/2931/2947/5045/8829/353116/307/91663/677/3189/694/91522/3725/4643/25932/6256/1373/5106/4821/6382/2355/5046/28514/1832/283571/84283/1051/29842/60484/2260/2194/865/54345/57662/51092/3673/3958/54768/30812/6608/64122/4221/50848/4…
BP	GO:0043299	leukocyte degranulation	430	-0.43992	-1.99996	0.000112208	0.00936796	0.00814903	1794	tags=21%, list=12%, signal=19%	7077/4125/196527/6283/101/11240/3958/81619/976/1476/1535/150372/9725/391/201294/5873/4973/1823/945/5175/6813/79930/5317/3055/84329/719/221/240/2040/5777/3965/83716/2171/3683/57153/23218/1675/2683/2357/4057/11322/23114/2512/23250/3903/2268/3728/4069/7097/3689/3566/2215/7133/2212/6402/30817/10312/9961/5836/84106/1378/6282/684/374403/6556/27180/1265/6279/968/5328/4257/64114/634/3043/929/388697/302/2…
BP	GO:0048598	embryonic morphogenesis	422	-0.353613	-1.60564	0.000112651	0.00936796	0.00814903	3259	tags=32%, list=21%, signal=26%	6468/613/4647/56603/23275/2139/26011/2321/1605/5089/6422/9355/5629/655/4041/51776/6093/5566/5595/7473/55112/3065/5914/7042/7482/221833/5396/26160/4621/1294/4038/11078/55636/3899/51684/6657/2648/27173/9742/91663/7703/131405/677/9132/1954/4086/23654/7249/51168/8289/341640/28514/1382/10804/1387/65979/60529/7408/286204/775/2260/54345/23242/26018/3673/10194/55036/30812/1889/6608/10018/8516/6385/4155/5…
BP	GO:2000147	positive regulation of cell motility	419	-0.422749	-1.91827	0.00011279	0.00936796	0.00814903	3605	tags=36%, list=24%, signal=28%	65125/64094/8895/153090/1230/3642/183/27329/949/57214/8013/54209/2549/152007/857/1003/958/3643/3037/6714/1436/7057/2321/6667/79791/3488/5629/655/6239/208/1901/57556/5595/27161/7042/2324/596/7205/2896/9448/146206/8826/4846/57580/8829/4641/1729/8613/153769/91663/4921/81/8660/6776/3725/3687/10505/8877/7869/57715/6648/4035/2660/2149/2852/2039/9564/1839/80005/6774/196527/101/2260/54434/3673/3958/2185/…
BP	GO:0042060	wound healing	418	-0.432654	-1.96283	0.000112816	0.00936796	0.00814903	2517	tags=32%, list=16%, signal=28%	1606/947/958/6714/7035/7057/8751/1605/5890/60/10461/6239/7414/5566/5595/8837/10362/347/928/23189/3065/7042/1608/3021/146206/308/6657/25970/4846/388552/5465/9630/6812/2934/9066/2004/64780/8351/10404/5027/2660/6382/1281/2149/2039/1832/1839/6665/7103/196527/3673/7094/3371/6385/57216/23513/10398/51156/5873/5467/5175/7040/780/4627/5582/57834/7006/975/8324/389/94/2247/3690/10938/2255/5653/26509/3674/57…
BP	GO:0036230	granulocyte activation	402	-0.454762	-2.0589	0.000113225	0.00936796	0.00814903	1794	tags=22%, list=12%, signal=20%	7077/4125/196527/6283/101/11240/3958/81619/976/1476/1535/150372/9725/391/201294/5873/4973/1823/945/5175/6813/79930/5317/84329/719/221/240/2040/5777/83716/2171/3683/57153/23218/1675/2683/2357/4057/11322/23114/2512/23250/3903/2268/3728/4069/7097/3689/2215/7133/2212/6402/10312/9961/5836/84106/1378/6282/684/374403/6556/27180/1265/6279/968/5328/4257/64114/634/3043/929/388697/302/2207/6280/960/5329/229…
BP	GO:0002446	neutrophil mediated immunity	399	-0.449321	-2.03387	0.000113237	0.00936796	0.00814903	1794	tags=22%, list=12%, signal=20%	7077/4125/196527/6283/101/11240/3958/81619/976/1476/1535/150372/9725/391/1636/201294/5873/4973/1823/945/5175/6813/79930/5317/84329/719/221/240/2040/5777/83716/2171/3683/57153/23218/1675/2683/2357/4057/11322/23114/2512/23250/3903/2268/3728/4069/7097/3689/2215/7133/2212/6402/10312/9961/5836/84106/1378/6282/684/374403/6556/27180/1265/6279/968/5328/4257/64114/634/3043/929/388697/302/2207/6280/960/532…
BP	GO:0042119	neutrophil activation	398	-0.45763	-2.0711	0.000113263	0.00936796	0.00814903	1794	tags=22%, list=12%, signal=20%	7077/4125/196527/6283/101/11240/3958/81619/976/1476/1535/150372/9725/391/201294/5873/4973/1823/945/5175/6813/79930/5317/84329/719/221/240/2040/5777/83716/2171/3683/57153/23218/1675/2683/2357/4057/11322/23114/2512/23250/3903/2268/3728/4069/7097/3689/2215/7133/2212/6402/10312/9961/5836/84106/1378/6282/684/374403/6556/27180/1265/6279/968/5328/4257/64114/634/3043/929/388697/302/2207/6280/960/5329/229…
BP	GO:0030335	positive regulation of cell migration	406	-0.424373	-1.92187	0.000113327	0.00936796	0.00814903	3605	tags=36%, list=24%, signal=28%	65125/64094/8895/153090/1230/3642/183/27329/949/57214/8013/54209/2549/152007/857/1003/958/3643/3037/6714/1436/7057/2321/6667/79791/3488/5629/655/6239/208/1901/57556/5595/27161/7042/2324/596/7205/2896/9448/146206/8826/4846/57580/8829/4641/1729/8613/153769/91663/4921/81/8660/6776/3725/3687/10505/8877/7869/57715/6648/4035/2660/2149/2852/2039/9564/1839/80005/6774/196527/101/2260/54434/3673/3958/2185/…
BP	GO:0001525	angiogenesis	392	-0.477988	-2.15987	0.000113507	0.00936796	0.00814903	3295	tags=35%, list=22%, signal=28%	10672/6237/857/1003/947/958/7057/2321/8751/1286/1605/10411/6422/6667/575/6772/6093/1901/57556/2050/347/27161/28984/126393/7042/2324/2896/55742/3696/23129/4846/2752/8829/23166/694/90268/91522/10298/2004/3725/7101/5316/3687/3099/8877/4086/9289/25932/54538/23210/113026/28514/57674/6774/101/2260/54345/6464/2185/51421/79805/8038/25/1942/29924/3397/28996/80781/2013/55273/51564/5333/5175/8828/4627/57007…
BP	GO:0002283	neutrophil activation involved in immune response	391	-0.450041	-2.03297	0.000113546	0.00936796	0.00814903	1794	tags=22%, list=12%, signal=20%	7077/4125/196527/6283/101/11240/3958/81619/976/1476/1535/150372/9725/391/201294/5873/4973/1823/945/5175/6813/79930/5317/84329/719/221/240/2040/5777/83716/2171/3683/57153/23218/1675/2683/2357/4057/11322/23114/2512/23250/3903/2268/3728/4069/7097/3689/2215/7133/2212/6402/10312/9961/5836/84106/1378/6282/684/374403/6556/27180/1265/6279/968/5328/4257/64114/634/3043/929/388697/302/2207/6280/960/5329/229…
MF	GO:0000987	proximal promoter sequence-specific DNA binding	390	-0.372098	-1.68021	0.00011374	0.00936796	0.00814903	3031	tags=30%, list=20%, signal=25%	6667/60/9355/6938/5629/1316/6929/80709/9112/6239/6773/6772/339344/6668/2033/7294/3065/5914/7003/84969/5396/4774/253738/1997/3727/55636/55657/9960/2649/5978/5465/10620/5977/1388/7764/1959/138151/339488/7023/6776/2004/3725/23598/2100/4086/6256/6294/4821/23558/4209/2355/147912/84504/6934/1387/4783/9658/1051/6774/3297/9705/4761/4782/3174/54345/26508/9759/3299/5187/2018/9516/55893/6597/54862/6926/5452…
BP	GO:0043312	neutrophil degranulation	390	-0.451051	-2.03673	0.00011374	0.00936796	0.00814903	1794	tags=22%, list=12%, signal=20%	7077/4125/196527/6283/101/11240/3958/81619/976/1476/1535/150372/9725/391/201294/5873/4973/1823/945/5175/6813/79930/5317/84329/719/221/240/2040/5777/83716/2171/3683/57153/23218/1675/2683/2357/4057/11322/23114/2512/23250/3903/2268/3728/4069/7097/3689/2215/7133/2212/6402/10312/9961/5836/84106/1378/6282/684/374403/6556/27180/1265/6279/968/5328/4257/64114/634/3043/929/388697/302/2207/6280/960/5329/229…
CC	GO:0030055	cell-substrate junction	384	-0.391439	-1.76533	0.000113869	0.00936796	0.00814903	2751	tags=27%, list=18%, signal=23%	10580/23164/682/8773/6522/7205/55742/9448/5819/4026/11078/308/3696/3482/8462/8826/8829/6840/2934/4921/8021/81/726/10298/5297/8675/23371/55679/4035/8994/79969/91624/9564/10095/6217/7408/157285/3673/6548/976/2185/7094/1535/3371/8516/55616/6385/1785/9656/391/3897/91179/4627/1266/3055/975/64098/87/3690/2317/23022/7791/3674/55612/3309/2022/4988/2697/23396/2768/10174/5339/23114/79026/4323/7145/1464/111…
CC	GO:0005924	cell-substrate adherens junction	382	-0.387848	-1.74829	0.000113882	0.00936796	0.00814903	2751	tags=27%, list=18%, signal=22%	10580/23164/682/8773/6522/7205/55742/9448/5819/4026/11078/308/3696/3482/8462/8826/8829/6840/2934/4921/8021/81/726/10298/5297/8675/23371/55679/4035/8994/79969/91624/9564/10095/6217/7408/157285/3673/6548/976/2185/7094/1535/3371/8516/55616/6385/1785/9656/391/3897/91179/4627/1266/3055/975/64098/87/3690/2317/23022/7791/3674/55612/3309/2022/4988/2697/23396/2768/10174/5339/23114/79026/4323/7145/1464/111…
MF	GO:0000978	RNA polymerase II proximal promoter sequence-specific DNA binding	381	-0.368533	-1.66097	0.000113921	0.00936796	0.00814903	3031	tags=30%, list=20%, signal=25%	6667/60/9355/6938/5629/1316/6929/80709/9112/6239/6773/6772/339344/6668/2033/7294/3065/5914/84969/5396/4774/253738/1997/3727/55636/55657/9960/2649/5978/5465/10620/5977/1388/7764/1959/138151/339488/7023/6776/2004/3725/23598/2100/4086/6256/6294/4821/23558/4209/2355/147912/84504/6934/4783/1051/6774/3297/9705/4761/4782/3174/54345/26508/9759/3299/5187/2018/9516/55893/6597/54862/6926/5452/5992/5970/3428…
CC	GO:0005925	focal adhesion	380	-0.392686	-1.76953	0.000113947	0.00936796	0.00814903	2751	tags=27%, list=18%, signal=23%	10580/23164/682/8773/6522/7205/55742/9448/5819/4026/11078/308/3696/3482/8462/8826/8829/6840/2934/4921/8021/81/726/10298/5297/8675/23371/55679/4035/8994/79969/91624/9564/10095/6217/7408/157285/3673/6548/976/2185/7094/1535/3371/8516/55616/6385/1785/9656/391/3897/91179/4627/1266/3055/975/64098/87/3690/2317/23022/7791/3674/55612/3309/2022/4988/2697/23396/2768/10174/5339/23114/79026/4323/7145/1464/111…
BP	GO:0001501	skeletal system development	374	-0.366229	-1.64924	0.000114077	0.00936796	0.00814903	3187	tags=31%, list=21%, signal=25%	3037/56603/6714/5447/23169/171023/202151/6422/3636/51741/150356/655/4041/2121/80263/5595/22856/55959/2033/399979/55112/5914/7042/7482/5396/26160/1294/5305/55636/3696/51684/1101/5310/658/27173/9742/7703/6261/124565/285590/10498/1954/4086/6949/5027/4209/1281/649/9249/176/60529/60484/196527/2260/9507/9759/2662/29123/7483/10507/6926/56975/6497/7704/91355/81578/79705/5970/7040/653188/1028/94/2247/8530…
BP	GO:0009617	response to bacterium	376	-0.474907	-2.13866	0.000114103	0.00936796	0.00814903	2055	tags=26%, list=13%, signal=23%	23729/55765/1373/5027/22900/4939/2149/91624/10804/1051/3297/6283/10458/57506/6464/85363/2706/1535/2678/9516/57088/148022/25/22904/923/5467/89857/54757/3148/5970/602/7040/9261/3055/57048/80380/3140/6374/5976/2255/3965/4988/2697/4057/10392/706/9636/9227/1439/2268/4502/4069/7097/7412/1906/5996/342979/4615/22806/7133/7855/1969/5836/56999/2634/7128/9572/6556/4091/7132/6693/84166/7429/2289/4791/7431/51…
CC	GO:0031012	extracellular matrix	375	-0.456384	-2.05471	0.000114247	0.00936796	0.00814903	1963	tags=28%, list=13%, signal=25%	5118/1509/341640/5046/4969/1281/1522/176/7077/60484/4958/26018/3958/9507/1476/79875/2662/84894/3371/2006/7049/1191/157869/23452/3897/81578/311/80781/7148/7040/8425/3909/2255/85301/6649/7045/55214/4147/3965/4054/83716/9423/114990/2335/51435/8985/64856/3959/4323/7837/114794/1291/5359/3911/1464/2152/11117/6423/7060/404037/7043/25890/1284/2615/4256/90187/7450/56999/64093/349667/165/1293/5549/9509/710…
BP	GO:0048871	multicellular organismal homeostasis	356	-0.366279	-1.64209	0.00011538	0.00936796	0.00814903	2154	tags=22%, list=14%, signal=20%	112/109/23371/55765/5027/2055/2149/28514/7466/9658/3077/84283/1051/6774/3297/115/101/6584/58476/1376/284207/1621/2185/6608/29123/23178/361/3397/79705/283455/51085/1200/64072/3690/4858/3480/6662/10413/4054/2171/2697/23373/4057/5166/9842/10912/1258/4849/57561/9696/4923/4069/3566/4117/23135/25937/1435/10312/7128/9572/6556/8809/66002/79152/358/25861/59344/50486/2312/7351/9290/388697/4982/5880/3553/50…
BP	GO:0050878	regulation of body fluid levels	350	-0.404864	-1.81273	0.000115527	0.00936796	0.00814903	3295	tags=31%, list=22%, signal=25%	10672/111/790/857/1606/947/958/3037/56603/6714/7035/7057/64834/5890/60/10461/7414/5566/5595/10362/928/3065/1608/57835/3021/308/25970/4846/388552/9630/6812/6776/64780/3099/112/8351/109/5027/4939/1281/2149/2039/7466/7103/84283/115/196527/4302/3673/540/7094/1535/9612/10398/51156/5873/361/2013/780/4627/5582/57834/7006/3690/10938/2255/3674/5777/2697/2768/1192/57572/161882/30846/5359/2152/5341/2153/190…
BP	GO:0002521	leukocyte differentiation	352	-0.378079	-1.69333	0.000115567	0.00936796	0.00814903	2186	tags=23%, list=14%, signal=20%	3725/5316/9580/26022/23598/1209/23210/3718/28514/55846/64332/1051/6774/57178/101/8737/2194/865/56262/2185/9759/10766/604/972/150372/25/22904/56975/5452/2841/7704/79705/5896/602/7040/4627/3428/55365/975/8324/51341/4609/28959/5777/3965/4057/161882/3707/4323/375387/2064/7157/7097/4055/7412/3566/6688/22806/1435/7855/3665/4242/10312/1969/3059/863/1378/6932/6693/8809/10385/3659/64115/714/4192/634/56832…
CC	GO:0098552	side of membrane	348	-0.360324	-1.61308	0.00011558	0.00936796	0.00814903	3251	tags=31%, list=21%, signal=25%	1003/2760/947/920/958/3643/6714/7057/55970/2035/1605/2674/81502/2788/118429/5476/1901/64926/928/1755/3133/4684/196996/2775/7442/146206/19/308/9619/8826/1271/9630/22821/1209/4059/2787/4340/5027/6382/8514/4924/6892/3105/29965/3077/26119/3673/10384/2669/57655/2185/1889/10663/7049/9516/972/3092/11119/51764/1636/361/923/4036/945/5175/23467/57007/85358/83850/1137/3055/80380/3949/3140/51554/3674/11118/2…
MF	GO:0003779	actin binding	346	-0.360826	-1.61433	0.000115727	0.00936796	0.00814903	3908	tags=36%, list=26%, signal=28%	7852/2314/283284/55740/221692/92154/1956/2275/4638/4130/23500/84948/51332/9260/26249/6710/201191/10391/23307/51734/147179/4647/3192/4625/23623/23406/64787/2035/1605/3636/7414/1773/10580/23164/4629/9499/9172/4621/55742/57731/134549/2036/11078/57644/84940/274/63876/4846/4542/6840/4641/1729/29119/2934/4604/81/8941/64780/4643/29109/51168/4210/7273/2039/91624/10095/65979/65108/7408/54434/57662/23242/7…
BP	GO:0002683	negative regulation of immune system process	338	-0.365123	-1.63153	0.000115835	0.00936796	0.00814903	1944	tags=21%, list=13%, signal=18%	11314/25939/3718/1281/28514/2852/5585/3077/1051/11277/197358/29909/11240/865/3958/554313/2185/10766/6385/604/972/148022/23513/2841/7704/8361/7040/3428/55365/9111/80380/3949/6662/4609/28959/5777/3965/4057/161882/3707/2064/11117/7043/933/3566/2615/1378/684/7128/9572/6693/84166/710/10385/3659/64115/714/4192/968/7538/634/9290/929/2207/9173/2302/2633/6347/56833/3162
BP	GO:0051090	regulation of DNA-binding transcription factor activity	339	-0.395961	-1.7693	0.000115861	0.00936796	0.00814903	2988	tags=29%, list=20%, signal=24%	5629/655/79092/6929/1611/84807/5595/8837/200186/2033/28984/83696/7546/27148/7726/140/84662/51684/83860/64784/238/5310/307/8613/4921/10616/3656/90268/3725/10498/11060/8877/2100/4821/22900/6934/7466/6774/197358/6283/101/4761/8737/57506/85363/26508/55655/9759/57413/6608/4221/150372/1191/148022/6597/5292/55223/3397/28996/5970/7040/3055/51341/3965/3399/7185/23373/9830/4057/6737/2099/10392/4796/9314/89…
BP	GO:0030099	myeloid cell differentiation	324	-0.366874	-1.63265	0.000116863	0.00936796	0.00814903	2186	tags=29%, list=14%, signal=26%	920/6714/1436/7057/23112/6422/9846/9644/22985/6772/2033/3065/5914/4343/4779/23054/5305/27327/3021/4495/4297/677/3725/5316/8351/26013/23210/3718/28514/2039/1387/1051/6774/29909/8737/2194/865/57690/3958/554313/2185/10766/7049/604/972/22904/10398/56975/7704/9739/79705/28996/8361/3148/7040/4627/3428/975/1028/87/51341/4609/10163/3674/5777/8085/23218/4057/9757/161882/85477/3707/375387/9636/7097/4055/66…
BP	GO:0001667	ameboidal-type cell migration	323	-0.369496	-1.64416	0.000116918	0.00936796	0.00814903	2988	tags=31%, list=20%, signal=26%	958/3037/6714/7057/6667/5629/655/340719/575/6239/57556/2050/27161/79899/23189/28984/7042/2324/2896/9448/23129/4846/2752/57449/8829/56413/4921/6776/3725/7101/1954/10505/7869/57715/2039/9564/1839/5585/65979/80005/286204/117584/2260/54345/3673/2185/30812/51421/6608/6385/25/1942/10507/199953/3397/25930/5467/2013/51564/5175/7040/8828/4627/94/2247/3690/51157/2255/6662/10509/10163/55612/55466/285/5606/2…
BP	GO:0042110	T cell activation	319	-0.39285	-1.74626	0.000117096	0.00936796	0.00814903	2648	tags=27%, list=17%, signal=23%	4004/596/3133/8934/140885/10326/4860/55636/2648/57580/79626/9092/2934/677/5316/9580/26022/23598/1209/11314/5027/23210/3718/23303/64332/3077/1051/6774/11277/197358/57178/101/865/3958/6385/604/972/25/11119/5873/2841/7704/923/5896/602/7040/4627/975/8324/80380/5777/3965/2697/3683/161882/3707/8995/2064/7157/7412/3566/2615/7133/7855/10312/3936/1378/6556/6932/6693/8809/10385/23308/3659/64115/4192/634/56…
BP	GO:0001819	positive regulation of cytokine production	321	-0.396281	-1.76212	0.000117151	0.00936796	0.00814903	2053	tags=21%, list=13%, signal=18%	55765/55601/4035/5027/51704/22900/2149/1387/1051/6774/101/8737/57506/55655/1535/4155/972/150372/1191/148022/25/923/3148/5970/602/7040/3428/9261/975/63940/3082/719/51157/55540/55612/3965/161882/10392/64135/2268/25865/7097/3566/4615/7855/3665/377630/6556/6693/8809/247/3659/4791/4192/929/2207/3554/9173/3553/728/3303/29923/3162/3304/3315/5054
BP	GO:0043062	extracellular structure organization	321	-0.466062	-2.07241	0.000117151	0.00936796	0.00814903	3137	tags=38%, list=21%, signal=31%	7057/8751/1286/30008/1605/150356/655/9644/56155/5566/8837/55959/28984/7042/682/7143/4629/29801/1294/146206/4239/19/3696/9619/5045/8292/4921/169611/285590/5033/91522/7101/3687/4643/3038/6646/4035/79709/6382/1281/649/176/222663/7077/60484/101/3673/5360/9507/79875/3384/5326/3371/8516/6385/50848/2006/8038/25/5351/80781/7148/5175/602/7040/780/2247/3690/3909/85301/7045/6662/3674/55612/83716/2022/3683/2…
BP	GO:0052547	regulation of peptidase activity	304	-0.398304	-1.76318	0.00011805	0.00936796	0.00814903	2473	tags=25%, list=16%, signal=21%	274/6657/5045/4504/112399/5978/2934/5696/57333/7023/64780/8797/4210/22900/5118/1509/2149/2852/6774/7077/3297/286204/9705/117584/10541/8737/55655/1476/10018/4155/4137/3092/1942/7483/666/51156/5896/3428/221476/84630/117166/3082/2902/4609/3965/4057/2335/10392/8795/9314/27151/2152/5698/6423/5371/1378/684/1293/710/358/1410/7429/64115/3491/6279/720/3053/721/6280/960/5329/5265/4804/5054/871/12
BP	GO:0045785	positive regulation of cell adhesion	299	-0.374475	-1.65491	0.000118301	0.00936796	0.00814903	3197	tags=30%, list=21%, signal=24%	920/3037/6714/1605/3987/201163/6422/655/283234/6239/84807/6093/64926/5914/7042/10076/3133/140885/10326/4860/9448/11078/6657/8826/57580/8829/9092/8613/91663/84034/9289/55679/3718/2039/64332/80005/57178/101/865/3673/2185/6385/604/972/1785/25/5420/201294/7704/25930/923/2013/5896/5970/7040/975/80380/55612/5777/3965/2335/3707/8995/2064/11117/6423/25865/3728/7412/3689/3566/25890/8291/1435/90187/10630/1…
BP	GO:0031589	cell-substrate adhesion	295	-0.443899	-1.96024	0.000118315	0.00936796	0.00814903	3756	tags=42%, list=25%, signal=33%	5170/10562/146183/4811/23380/3655/64094/22915/83700/27329/10420/1842/10391/10894/3913/22795/613/947/3037/6714/11149/7057/8751/340485/1605/6904/3987/6422/10461/6239/7414/6093/347/6695/23189/10580/596/7205/55742/9448/11078/80725/8826/57580/8829/5310/284348/91663/4921/81/84034/55679/4059/4035/1281/2039/50488/80005/57662/3673/6548/2185/51754/10018/4221/8516/6385/604/1785/25/1942/201294/3897/3397/5467…
BP	GO:0050900	leukocyte migration	295	-0.539252	-2.38131	0.000118315	0.00936796	0.00814903	1748	tags=28%, list=11%, signal=25%	196527/6283/101/11240/6464/3673/3958/1621/2185/23539/6385/50848/972/3897/2841/4973/4099/3603/5175/7040/4627/5669/3055/9023/80024/975/63940/6374/3690/719/51157/3674/5777/3965/285/83483/3683/23396/2683/2335/8795/4323/58191/8995/11117/7060/8140/7412/3689/1906/9056/4267/8291/1435/6402/30817/6693/1277/6279/4192/3678/634/9123/2207/3554/5880/6280/80270/64005/2302/3553/960/728/6347/56833/3162/3383/5054/2…
CC	GO:0062023	collagen-containing extracellular matrix	298	-0.465563	-2.05658	0.000118441	0.00936796	0.00814903	1963	tags=30%, list=13%, signal=27%	5118/1509/341640/5046/4969/1281/1522/176/7077/4958/3958/9507/1476/79875/2662/3371/2006/1191/157869/23452/3897/81578/311/80781/7148/7040/8425/3909/2255/85301/6649/7045/55214/4147/3965/4054/9423/2335/51435/8985/64856/3959/7837/1291/5359/3911/1464/2152/11117/6423/7060/7043/25890/1284/4256/90187/7450/56999/64093/165/1293/5549/9509/710/127435/712/714/2312/3339/1277/3491/6279/4192/1295/7052/388697/302/…
BP	GO:0098542	defense response to other organism	287	-0.481432	-2.12027	0.000118765	0.00936796	0.00814903	1803	tags=24%, list=12%, signal=22%	1051/11277/51191/6283/9020/81622/57506/6464/10241/85363/1535/54541/148022/201294/4599/60489/3148/5970/602/7040/3428/3140/83666/10379/4057/81844/10392/64135/9636/5359/2268/163702/10758/4069/7097/3566/7706/4615/3665/5371/3437/151636/1969/377630/56829/684/2634/7128/6556/7132/6693/84166/3669/10581/3659/4938/2316/8519/6279/56832/2207/4940/6280/3553/728/2633/56833/10410/5054/3240
BP	GO:0030198	extracellular matrix organization	282	-0.485108	-2.13192	0.000119175	0.00936796	0.00814903	2317	tags=36%, list=15%, signal=31%	8837/55959/28984/7042/682/7143/4629/1294/146206/4239/3696/5045/8292/4921/169611/285590/5033/91522/7101/3687/4643/3038/4035/79709/1281/649/176/222663/7077/60484/101/3673/9507/79875/3384/3371/8516/50848/2006/8038/25/5351/80781/7148/5175/602/7040/780/2247/3690/3909/85301/7045/6662/3674/55612/83716/2022/3683/2683/2335/8985/64856/90993/4323/7837/23187/1291/3911/11117/6423/7412/3689/25890/1284/7133/745…
BP	GO:0052548	regulation of endopeptidase activity	282	-0.407432	-1.79055	0.000119175	0.00936796	0.00814903	2473	tags=26%, list=16%, signal=22%	274/6657/5045/4504/112399/5978/2934/5696/7023/64780/8797/4210/22900/1509/2149/2852/6774/7077/3297/286204/9705/117584/10541/8737/55655/1476/10018/4155/4137/3092/1942/7483/666/51156/5896/3428/84630/117166/3082/2902/4609/3965/4057/10392/8795/9314/27151/2152/5698/6423/5371/1378/684/1293/710/358/1410/7429/64115/3491/6279/720/3053/721/6280/960/5329/5265/4804/5054/871/12
CC	GO:0098589	membrane region	276	-0.378784	-1.66163	0.000119703	0.00936796	0.00814903	3197	tags=30%, list=21%, signal=25%	920/3643/3037/6714/11149/7035/1605/3667/493/1901/5566/5595/8837/10580/682/7143/1820/4038/19/23636/8826/4846/5045/8436/4641/91663/7462/6513/117/4864/9289/1509/2149/28514/23017/8737/4118/729085/6548/2185/6608/6385/4137/1201/90249/5420/25999/4973/3991/4099/2013/5175/3055/9722/5348/2040/26509/4988/83483/2697/84876/219699/79026/6517/30846/5359/4923/7097/3689/1241/8291/7133/684/10630/150696/349667/7132…
MF	GO:0001228	DNA-binding transcription activator activity, RNA polymerase II-specific	274	-0.395236	-1.73271	0.00011989	0.00936796	0.00814903	3043	tags=31%, list=20%, signal=26%	5089/6667/23435/9355/6938/1316/80709/6239/6773/6772/2033/9592/7294/4779/84969/4774/253738/1997/3727/1820/84662/6657/2649/5978/5465/10620/1388/1959/3663/339488/7023/6776/2004/3725/7101/5316/23598/4086/57593/346389/4209/2355/4661/1051/6774/60529/9705/4761/4782/3174/54345/26508/89884/30812/5326/9516/22877/6926/5452/5992/5970/6666/7545/4772/6662/4609/148979/28999/2099/90993/9314/5359/7157/6663/6688/2…
BP	GO:0019058	viral life cycle	271	-0.395049	-1.72998	0.000120236	0.00936796	0.00814903	2663	tags=24%, list=17%, signal=20%	4774/596/4684/8934/7726/5819/23636/5045/89853/2934/23511/8021/5297/11060/23367/100101267/10318/4864/5093/4340/79720/57506/85363/3673/10663/50848/339122/972/9883/55223/4599/60489/23225/3428/975/3949/5818/3690/2040/3965/4057/6737/9636/5359/7706/5371/1969/56829/1378/6510/684/3669/10581/4938/8519/3678/302/4940/6554/6347/3303/10410/3304/3383/3576
BP	GO:0002697	regulation of immune effector process	269	-0.434574	-1.90047	0.000120525	0.00936796	0.00814903	2052	tags=25%, list=13%, signal=22%	11314/55601/5027/51704/3718/3105/5585/64332/3077/11277/51191/57506/3958/6830/3075/604/972/1191/148022/201294/60489/6813/7040/399687/975/716/719/83666/5777/3965/717/730/2268/7043/163702/10758/933/3689/3566/7133/7855/30817/151636/3426/377630/84106/1378/684/7128/710/8809/712/714/634/720/715/721/2207/3554/5880/2302/3553/713/728/56833/3162
CC	GO:0098857	membrane microdomain	269	-0.381064	-1.66646	0.000120525	0.00936796	0.00814903	3197	tags=31%, list=21%, signal=25%	920/3643/3037/6714/11149/7035/1605/3667/493/1901/5566/5595/8837/10580/682/7143/1820/4038/19/8826/4846/5045/8436/4641/91663/7462/6513/117/4864/9289/1509/2149/28514/23017/8737/4118/729085/6548/2185/6608/6385/4137/1201/90249/5420/25999/4973/3991/4099/2013/5175/3055/9722/5348/2040/26509/4988/83483/2697/84876/219699/79026/6517/30846/5359/4923/7097/3689/1241/8291/7133/684/10630/150696/349667/7132/929/3…
CC	GO:0045121	membrane raft	268	-0.377398	-1.64915	0.000120685	0.00936796	0.00814903	3197	tags=31%, list=21%, signal=25%	920/3643/3037/6714/11149/7035/1605/3667/493/1901/5566/5595/8837/10580/682/7143/1820/4038/19/8826/4846/5045/8436/4641/91663/7462/6513/117/4864/9289/1509/2149/28514/23017/8737/4118/729085/6548/2185/6608/6385/4137/1201/90249/5420/25999/4973/3991/4099/2013/5175/3055/9722/5348/2040/26509/4988/83483/2697/84876/219699/79026/6517/30846/5359/4923/7097/3689/1241/7133/684/10630/150696/349667/7132/929/302/62…
CC	GO:0031983	vesicle lumen	259	-0.424423	-1.84813	0.000121433	0.00936796	0.00814903	1064	tags=14%, list=7%, signal=13%	87/3082/240/5777/83716/2171/1675/4057/2335/2512/3959/2268/2153/7043/3728/4069/9961/5836/7450/6282/83706/3040/710/1265/6279/3043/388697/3039/302/6280/5265/5054/1116/12/3310/3240
BP	GO:0034330	cell junction organization	254	-0.399024	-1.73591	0.000121492	0.00936796	0.00814903	3690	tags=38%, list=24%, signal=29%	1445/3655/1002/261734/221935/183/10420/10391/222256/64405/857/1003/613/6714/1436/7057/7122/6904/3987/201163/6422/60/9231/7414/6093/5566/64065/347/928/2889/10580/7042/596/7205/9253/9448/5819/8826/8829/4641/81/55679/55765/54549/4035/2149/56288/2039/1832/7408/2701/865/57662/3673/144100/6548/2706/2185/7094/6385/50848/25/1636/25930/51564/5175/7040/5317/389/87/94/5818/3909/80139/57555/2697/23396/2335/5…
BP	GO:0050727	regulation of inflammatory response	254	-0.493272	-2.14592	0.000121492	0.00936796	0.00814903	2134	tags=29%, list=14%, signal=25%	8877/10318/23729/51704/4210/2852/64332/1051/11277/197358/6283/101/3673/284207/3075/2678/118788/5187/604/1191/148022/22904/9825/923/5467/5970/84630/3055/975/3949/63940/3082/716/719/55540/7791/717/730/2099/56670/9314/23476/7097/4615/7133/3426/89790/1378/7128/9572/7132/710/712/714/6279/4192/7052/720/715/721/2207/3554/6280/26471/9173/9180/9021/3553/713/728/56833/5054/6349/6401
CC	GO:0030139	endocytic vesicle	255	-0.396599	-1.72612	0.000121507	0.00936796	0.00814903	2830	tags=27%, list=18%, signal=22%	11031/7473/161/928/2889/8773/1755/3133/19/3482/4846/57449/4641/6812/27333/23149/2934/23166/9066/4643/8877/5287/4035/10435/6440/6892/3105/1839/101/81622/6608/1535/339122/972/1785/9230/3092/311/4036/4688/6813/84329/3949/8218/2317/7791/55647/4057/4481/59283/7097/8291/7855/10312/3123/6556/3040/3117/5872/3119/7431/6890/3043/3039/5880/9332/3127/3240
MF	GO:0004175	endopeptidase activity	258	-0.381436	-1.66025	0.000121595	0.00936796	0.00814903	2047	tags=20%, list=13%, signal=18%	54933/1373/341350/1509/5046/392188/649/1522/162494/3026/101/835/339105/9507/1889/51279/8038/83714/57602/1636/170690/92291/3792/1200/3082/716/5653/717/1675/4057/4323/2152/5698/25825/3426/377630/839/56999/100287513/9509/392197/840/80975/10747/5328/715/391622/3250/170692/64699/100287178/3240
CC	GO:0060205	cytoplasmic vesicle lumen	258	-0.425381	-1.85152	0.000121595	0.00936796	0.00814903	1064	tags=14%, list=7%, signal=13%	87/3082/240/5777/83716/2171/1675/4057/2335/2512/3959/2268/2153/7043/3728/4069/9961/5836/7450/6282/83706/3040/710/1265/6279/3043/388697/3039/302/6280/5265/5054/1116/12/3310/3240
BP	GO:0002250	adaptive immune response	251	-0.527923	-2.29261	0.000121743	0.00936796	0.00814903	1944	tags=31%, list=13%, signal=28%	3718/3105/5585/64332/3077/6774/11277/81622/56957/6830/10384/2185/51279/604/972/1191/11119/201294/5452/5873/923/89857/2013/5896/602/7040/7942/7006/975/80380/716/5777/11118/717/84876/730/64167/3903/8995/25865/3566/7133/7855/3665/10312/3426/89790/1378/3123/7128/6556/6693/710/8809/23308/3659/712/3117/3119/10747/4791/714/6890/10068/634/56832/720/715/721/2207/3554/9173/64005/2302/3553/713/3127/3383
BP	GO:1901342	regulation of vasculature development	249	-0.498693	-2.16286	0.000122055	0.00936796	0.00814903	3278	tags=36%, list=21%, signal=29%	6237/1003/947/958/7057/2321/10411/6422/6667/1786/655/575/6772/6093/57556/8837/27161/28984/126393/7042/2896/3696/23129/4846/2752/8829/23166/694/10298/7101/3687/3099/8877/4086/6648/28514/2852/6774/2185/79805/8038/25/1942/29924/3397/28996/2013/55273/51564/94/4772/2247/3082/719/2022/285/90993/9314/2064/2152/11117/6423/25865/7060/3728/3689/1284/5371/1969/56999/7128/51330/2828/358/3339/4192/3678/634/51…
BP	GO:0042063	gliogenesis	244	-0.406413	-1.75962	0.000122264	0.00936796	0.00814903	3163	tags=34%, list=21%, signal=27%	1436/26011/83933/1840/56978/1605/2250/208/5595/928/3065/4779/7042/2896/1267/274/6657/54587/4504/2934/1959/8941/7101/26022/9289/4035/4821/26227/56288/28514/84504/163175/79628/116448/6774/6285/3400/2185/30812/6608/85414/4137/1191/25/666/23513/6497/4099/4036/5970/7040/29956/84630/3949/2255/25777/6662/6900/4147/10397/79143/28999/706/4323/375387/118738/1464/2064/7097/6663/25825/745/7133/1435/9572/7915…
BP	GO:0050817	coagulation	245	-0.426756	-1.84877	0.000122264	0.00936796	0.00814903	3295	tags=32%, list=22%, signal=25%	10672/857/1606/947/958/6714/7035/7057/5890/60/10461/7414/5566/5595/10362/928/3065/1608/3021/308/25970/4846/388552/9630/6812/64780/8351/5027/1281/2149/2039/7103/196527/3673/7094/10398/51156/5873/4627/5582/57834/7006/3690/10938/3674/5777/2768/1192/57572/161882/30846/5359/2152/5341/2153/1906/3710/7450/10630/83706/710/333932/3659/2316/1277/5328/634/3043/3053/302/126961/2207/23764/5329/170692/5265/331…
BP	GO:0007599	hemostasis	247	-0.424052	-1.83772	0.000122279	0.00936796	0.00814903	3295	tags=32%, list=22%, signal=25%	10672/857/1606/947/958/6714/7035/7057/5890/60/10461/7414/5566/5595/10362/928/3065/1608/3021/308/25970/4846/388552/9630/6812/64780/8351/5027/1281/2149/2039/7103/196527/3673/7094/10398/51156/5873/4627/5582/57834/7006/3690/10938/3674/5777/2768/1192/57572/161882/30846/5359/2152/5341/2153/1906/3710/7450/10630/83706/710/333932/3659/2316/1277/5328/634/3043/3053/302/126961/2207/23764/5329/170692/5265/331…
CC	GO:0034774	secretory granule lumen	247	-0.414908	-1.7981	0.000122279	0.00936796	0.00814903	1794	tags=18%, list=12%, signal=16%	7077/4125/6283/11240/1621/1476/5552/1191/201294/5873/7040/87/3082/240/5777/83716/2171/1675/4057/2335/2512/3959/2268/2153/7043/3728/4069/9961/5836/7450/6282/83706/710/1265/6279/388697/302/6280/5265/5054/1116/12/3310/3240
BP	GO:0007596	blood coagulation	243	-0.429518	-1.85864	0.000122444	0.00936796	0.00814903	3295	tags=32%, list=22%, signal=26%	10672/857/1606/947/958/6714/7035/7057/5890/60/10461/7414/5566/5595/10362/928/3065/1608/3021/308/25970/4846/388552/9630/6812/64780/8351/5027/1281/2149/2039/7103/196527/3673/7094/10398/51156/5873/4627/5582/57834/7006/3690/10938/3674/5777/2768/1192/57572/161882/30846/5359/2152/5341/2153/1906/3710/7450/10630/83706/710/333932/3659/2316/1277/5328/634/3043/3053/302/126961/2207/23764/5329/170692/5265/331…
BP	GO:0009615	response to virus	240	-0.417057	-1.80168	0.000123016	0.00936796	0.00814903	2131	tags=23%, list=14%, signal=20%	79102/4600/25939/55601/4939/11100/11277/51191/1687/9020/81622/57506/85363/10018/54541/1191/148022/201294/4599/60489/5970/602/3428/83666/10379/3965/81844/64135/9636/5359/2268/163702/10758/9641/7706/3665/5371/3437/151636/377630/56829/684/7128/84166/3669/10581/3659/4938/2316/8519/56832/4940/3553/2633/10410/3315
BP	GO:0002237	response to molecule of bacterial origin	236	-0.50177	-2.16544	0.000123138	0.00936796	0.00814903	2055	tags=28%, list=13%, signal=25%	3656/3663/3725/23729/55765/1373/5027/22900/2149/10804/1051/3297/85363/2706/2678/9516/57088/148022/25/22904/923/5467/3148/5970/7040/9261/3055/57048/80380/6374/5976/2255/3965/4988/2697/4057/706/1439/7097/7412/1906/342979/7133/7855/7128/9572/6556/4091/4791/7431/5105/6279/968/4257/7538/4064/929/721/133/3553/728/6347/3383/5054/2920/3576/6401
BP	GO:0030098	lymphocyte differentiation	235	-0.408613	-1.76277	0.000123168	0.00936796	0.00814903	3197	tags=31%, list=21%, signal=25%	920/56603/1840/6422/10461/1316/6929/84807/2033/5914/596/4860/55636/2648/57580/9092/677/5316/9580/26022/23598/1209/23210/3718/28514/55846/64332/6774/57178/101/865/56262/2185/9759/604/972/150372/25/5452/2841/7704/5896/602/7040/8324/51341/5777/3965/161882/3707/4323/2064/7157/7412/3566/6688/22806/7855/4242/10312/1378/6932/6693/8809/10385/3659/64115/4192/56832/2207/2302/56833
BP	GO:0007159	leukocyte cell-cell adhesion	232	-0.417921	-1.79978	0.000123564	0.00936796	0.00814903	1838	tags=21%, list=12%, signal=18%	64332/3077/1051/57178/101/865/3958/6385/604/972/10507/7704/923/5896/5175/5970/7040/975/80380/5777/3965/3683/3707/9314/2064/7412/3689/3566/2615/6402/83706/6693/10385/23308/3659/64115/6279/4192/3678/634/5880/6280/2302/3553/960/6347/3383/6401
CC	GO:0030667	secretory granule membrane	230	-0.452318	-1.94665	0.000123594	0.00936796	0.00814903	2830	tags=34%, list=18%, signal=28%	11031/161/6518/928/682/8773/1755/6793/23352/140885/10326/3482/8826/1729/6844/3687/11314/8514/1832/196527/101/3958/81619/976/1621/1535/150372/9725/391/5873/4973/1823/945/5175/6813/79930/5317/84329/3690/719/221/2040/3674/2171/3683/57153/23218/2683/2357/11322/23114/23250/3903/7097/3689/3710/2215/7133/2212/6402/10312/1378/684/374403/6556/27180/968/5328/4257/64114/634/929/2207/51365/960/5329/22918/728
BP	GO:0032496	response to lipopolysaccharide	224	-0.509427	-2.18448	0.000124239	0.00936796	0.00814903	2055	tags=27%, list=13%, signal=24%	23729/1373/5027/22900/2149/10804/1051/3297/85363/2706/2678/9516/57088/148022/25/22904/923/5467/3148/5970/7040/9261/3055/57048/80380/6374/5976/2255/3965/4988/2697/4057/706/1439/7097/7412/1906/342979/7133/7128/9572/6556/4091/4791/7431/5105/6279/968/4257/7538/4064/929/133/3553/728/6347/3383/5054/2920/3576/6401
BP	GO:0034612	response to tumor necrosis factor	222	-0.453738	-1.94347	0.000124642	0.00936796	0.00814903	2274	tags=24%, list=15%, signal=21%	5696/677/81/10616/90268/8877/22900/2852/29965/1687/9705/117584/8737/9020/2185/9759/1535/2678/9825/25999/8718/5970/83483/7185/6517/58191/8995/5698/4055/7412/1906/7133/2634/7128/9572/7132/51330/8531/1277/5105/7538/929/4982/2633/6347/3303/3304/8771/3383/1116/6349/3576/6401
BP	GO:0045765	regulation of angiogenesis	222	-0.507973	-2.17577	0.000124642	0.00936796	0.00814903	3278	tags=37%, list=21%, signal=29%	6237/1003/947/958/7057/2321/10411/6422/6667/575/6772/6093/57556/27161/28984/126393/7042/2896/3696/23129/4846/2752/8829/23166/694/10298/7101/3687/3099/8877/4086/28514/6774/2185/79805/8038/25/1942/29924/3397/28996/2013/51564/94/2247/3082/719/2022/285/90993/9314/2064/2152/11117/6423/25865/7060/3728/3689/1284/5371/1969/56999/7128/51330/2828/358/3339/4192/3678/634/51129/133/3553/187/728/3162/4804/3315…
BP	GO:0006909	phagocytosis	217	-0.421512	-1.80309	0.00012475	0.00936796	0.00814903	3465	tags=38%, list=23%, signal=30%	949/343702/10347/54209/3320/147179/389668/613/4647/6714/7057/60/10461/575/5595/11031/9711/5914/2889/55113/9777/5338/140885/10326/19/4641/2934/9066/5296/8877/11314/4035/5027/23210/196051/10095/11277/196527/10458/3673/7456/1535/1785/286046/25/51517/201294/644150/5873/311/4688/5175/7040/4627/5582/399687/3055/3949/3690/10163/3683/55647/23396/717/4481/2268/7097/3689/4615/8291/2212/6556/7052/2214/720/9…
BP	GO:0032103	positive regulation of response to external stimulus	215	-0.476015	-2.03513	0.000124844	0.00936796	0.00814903	2167	tags=28%, list=14%, signal=25%	1954/10318/55601/4035/2660/51704/64332/1826/1051/196527/6283/101/2260/3673/2185/1535/972/148022/923/3603/7040/84630/975/3949/63940/2247/719/51157/2255/55540/3965/4988/347733/10392/56670/2152/25865/7060/7097/1906/4615/8291/1435/377630/7132/6279/4192/7052/4064/2207/5880/6280/26471/9173/9180/3553/728/3315/5054/6349/3576
BP	GO:0006898	receptor-mediated endocytosis	214	-0.473418	-2.02287	0.000124891	0.00936796	0.00814903	1429	tags=17%, list=9%, signal=16%	1191/1201/1785/3092/23513/4036/57007/975/3949/8218/3690/124930/6900/8542/23396/4481/58191/59283/27091/3689/22943/3040/3339/634/3043/929/3039/302/344/2207/133/9332/3250/5054/3576/6401/3240
BP	GO:0051091	positive regulation of DNA-binding transcription factor activity	214	-0.398665	-1.70345	0.000124891	0.00936796	0.00814903	2964	tags=30%, list=19%, signal=25%	79092/6929/8837/200186/2033/28984/83696/7546/27148/7726/64784/238/8613/4921/10616/3656/10498/8877/2100/4821/6774/6283/101/4761/8737/57506/85363/9759/6608/150372/1191/148022/6597/55223/28996/5970/7040/51341/3965/7185/23373/9830/4057/6737/2099/10392/8995/25865/283629/3728/7097/3689/1906/7706/4615/3059/268/8809/4791/6279/6280/3553/3303/3304/3383
BP	GO:0007162	negative regulation of cell adhesion	211	-0.407133	-1.73592	0.000125298	0.00936796	0.00814903	3177	tags=34%, list=21%, signal=27%	6714/5361/7057/8751/1840/5362/340485/6904/9231/80709/84807/57556/347/928/6695/23189/28984/7143/9448/23129/79626/5465/91663/81/11314/4035/23654/3718/396/2039/1826/3077/1051/865/3958/3371/4221/6385/4155/604/972/25/10507/5420/7040/8324/80380/94/80139/7045/5777/3965/285/53827/9314/4323/11170/2064/3566/2615/6693/10385/3659/64115/1277/4192/634/2302/2633/170692/5054
BP	GO:0071356	cellular response to tumor necrosis factor	206	-0.440891	-1.87456	0.000125518	0.00936796	0.00814903	2274	tags=24%, list=15%, signal=21%	5696/677/81/10616/90268/8877/22900/2852/29965/1687/9705/117584/8737/9020/2185/9759/1535/9825/25999/8718/5970/83483/7185/6517/8995/5698/4055/7412/1906/7133/2634/7128/9572/7132/51330/8531/1277/5105/7538/4982/2633/6347/3303/3304/8771/3383/1116/6349/3576
BP	GO:0072593	reactive oxygen species metabolic process	205	-0.402926	-1.71091	0.000125929	0.00936796	0.00814903	2966	tags=32%, list=19%, signal=26%	655/493/9644/575/8729/8837/1497/137902/596/140885/83875/7442/4846/57580/4504/8570/285590/3099/55765/1373/6648/5027/6774/8737/2185/9759/1535/4137/54541/1191/148022/23334/1785/5873/2878/4688/7040/9722/2902/1647/6649/83667/2176/440503/5166/9314/706/375387/7837/79400/6697/7157/7097/3689/1906/3040/1410/1728/3491/3043/3039/5880/3553/1026/3383/3240
BP	GO:0001818	negative regulation of cytokine production	198	-0.42337	-1.79324	0.000126088	0.00936796	0.00814903	1976	tags=25%, list=13%, signal=22%	4210/22900/3718/28514/3077/3297/51191/197358/2260/57506/56957/604/5552/9246/2841/945/51564/602/7040/9111/80380/3082/5777/3965/4057/2335/161882/9314/706/64135/9636/7043/9641/7706/2615/5371/1969/684/7128/6556/84166/10385/64115/7538/634/9173/2302/2633/3162
BP	GO:0097191	extrinsic apoptotic signaling pathway	193	-0.441546	-1.86554	0.00012639	0.00936796	0.00814903	1922	tags=38%, list=13%, signal=34%	3655/81618/355/153090/183/8996/5598/2537/2309/2065/5062/1612/857/2140/6714/2139/7057/6422/51741/7078/8837/7042/596/2931/4846/8829/658/10616/8797/5027/2852/6934/23017/835/117584/2260/8737/4118/3958/4170/1621/10018/666/3148/5970/7040/3082/2255/85450/10413/7185/219699/2872/8795/4000/6423/4055/85508/7133/5371/7128/7132/51330/50486/64114/3553/3303/467/597/3162/3304/3383/9531/5054
BP	GO:0016485	protein processing	191	-0.432005	-1.82104	0.00012734	0.00936796	0.00814903	2014	tags=25%, list=13%, signal=22%	5027/22900/5046/1522/119587/101/835/3075/1889/2678/51279/5552/1191/1201/1636/1066/5992/4627/3428/975/716/719/5653/6900/717/730/4323/2152/25825/745/3426/377630/1378/165/9509/710/712/64115/714/5328/720/302/715/721/3553/713/728/5054
BP	GO:0060326	cell chemotaxis	190	-0.549128	-2.31186	0.000127698	0.00936796	0.00814903	1872	tags=28%, list=12%, signal=25%	9564/1839/196527/6283/101/2260/11240/3958/2185/10663/972/391/2841/3603/3148/57007/9023/80024/63940/6374/2247/3082/719/51157/51554/3965/23396/27237/58191/25865/7060/7412/3689/1906/8291/1435/30817/1969/5872/6279/4192/2207/5880/6280/80270/3553/728/6347/56833/3315/5054/2920/6349/3576
BP	GO:0010001	glial cell differentiation	187	-0.425216	-1.78666	0.00012791	0.00936796	0.00814903	3140	tags=36%, list=21%, signal=29%	26011/83933/1840/56978/1605/2250/208/5595/928/3065/4779/2896/1267/274/6657/54587/4504/2934/1959/7101/26022/4035/4821/26227/56288/28514/84504/163175/79628/116448/6774/6285/3400/30812/6608/85414/4137/1191/25/666/6497/4099/5970/7040/84630/3949/2255/6662/6900/10397/28999/375387/118738/2064/7097/6663/25825/745/7133/9572/79152/712/7431/6279/4192/3553/728
CC	GO:0009897	external side of plasma membrane	185	-0.433251	-1.81832	0.000128189	0.00936796	0.00814903	3251	tags=37%, list=21%, signal=29%	1003/947/920/958/3643/7057/1605/2674/118429/1901/928/1755/3133/4684/7442/19/308/9619/1271/1209/4059/4340/5027/6382/3105/3077/3673/10384/1889/10663/7049/972/11119/1636/361/923/4036/945/5175/57007/1137/80380/3949/3140/51554/3674/11118/2022/2683/6517/2152/7412/3689/338328/3824/349667/10385/23308/3678/2214/929/2207/3554/9173/9180/9332/563/3383
BP	GO:0007160	cell-matrix adhesion	182	-0.475571	-1.99341	0.000128205	0.00936796	0.00814903	3756	tags=42%, list=25%, signal=32%	5170/146183/4811/3655/83700/27329/10420/1842/10391/10894/22795/613/947/6714/7057/8751/340485/1605/3987/6422/7414/6093/347/10580/596/7205/9448/8826/8829/5310/284348/4921/4059/4035/1281/2039/50488/57662/3673/6548/2185/51754/10018/8516/6385/604/25/3897/2013/5175/780/64098/87/94/3690/161497/7791/3674/55612/3683/2335/4323/3911/11170/11117/3728/7412/3689/25992/1435/56999/5328/3691/6281/960/5054
BP	GO:0051607	defense response to virus	177	-0.472132	-1.97376	0.00012832	0.00936796	0.00814903	2288	tags=28%, list=15%, signal=24%	3588/3663/79102/4600/25939/55601/4939/11277/51191/9020/81622/57506/85363/54541/148022/201294/4599/60489/5970/3428/83666/10379/81844/64135/9636/5359/163702/10758/7706/3665/5371/3437/151636/377630/56829/684/7128/84166/3669/10581/3659/4938/2316/8519/56832/4940/3553/2633/10410
BP	GO:0035966	response to topologically incorrect protein	184	-0.467176	-1.95938	0.000128419	0.00936796	0.00814903	1846	tags=17%, list=12%, signal=15%	7466/3297/6818/2081/84447/6464/8614/7094/10018/1191/666/10106/100137049/1200/26353/3309/90993/23645/4000/7060/91319/3337/6347/3303/467/3304/3315/9531/871/3576/3310
BP	GO:0002460	adaptive immune response based on somatic recombination of immune receptors built from immunoglobulin superfamily domains	172	-0.536023	-2.2292	0.000129904	0.00936796	0.00814903	2014	tags=33%, list=13%, signal=29%	5027/3718/3105/5585/64332/3077/6774/11277/6830/10384/51279/604/972/1191/201294/5452/5873/89857/2013/602/7040/975/716/5777/11118/717/730/3566/7133/7855/3665/10312/3426/1378/7128/6556/6693/710/8809/712/3119/10747/4791/714/10068/634/720/715/721/2207/3554/9173/64005/2302/3553/713/3383
BP	GO:0009612	response to mechanical stimulus	172	-0.437187	-1.81816	0.000129904	0.00936796	0.00814903	2209	tags=27%, list=14%, signal=24%	6513/3725/8797/5027/1281/7273/63895/27039/835/168507/9020/3673/6548/2185/9759/3746/1535/3371/4099/5970/7040/85358/1647/6662/161497/2022/285/2697/7832/8795/4323/10628/3728/4055/1906/4615/7132/358/25861/3659/1277/1265/4192/3553/2354/9531/1116
BP	GO:0030217	T cell differentiation	168	-0.434621	-1.80499	0.000129971	0.00936796	0.00814903	2643	tags=27%, list=17%, signal=23%	596/4860/55636/2648/57580/9092/677/5316/9580/26022/23598/1209/23210/3718/64332/6774/57178/101/865/604/972/25/2841/7704/5896/602/7040/8324/3965/161882/3707/2064/7157/3566/7855/10312/1378/6932/6693/8809/10385/3659/64115/4192/2207/2302
BP	GO:0006986	response to unfolded protein	163	-0.503042	-2.08219	0.000130191	0.00936796	0.00814903	1846	tags=18%, list=12%, signal=16%	7466/3297/6818/2081/84447/6464/8614/7094/10018/666/10106/100137049/1200/26353/3309/90993/23645/4000/7060/91319/3337/6347/3303/467/3304/3315/9531/871/3576/3310
BP	GO:0071216	cellular response to biotic stimulus	163	-0.505176	-2.09102	0.000130191	0.00936796	0.00814903	1846	tags=25%, list=12%, signal=22%	7466/1051/3297/85363/10018/9516/57088/148022/25/22904/923/5467/3148/5970/7040/3055/57048/80380/6374/5976/3309/4057/706/10628/7157/7097/7133/7855/7128/9572/7431/968/7538/4064/929/3553/6347/3383/5054/2920/3576
BP	GO:0002064	epithelial cell development	165	-0.467361	-1.93647	0.000130412	0.00936796	0.00814903	3109	tags=40%, list=20%, signal=32%	1286/7122/10411/5629/6093/6098/9414/26084/5914/2889/57835/11078/8826/3274/2931/2947/353116/91663/91522/4643/4821/6382/2355/28514/283571/84283/29842/60484/2260/2194/54345/51092/54768/30812/6608/50848/23513/5420/3397/80781/5175/1775/6662/2317/161497/23022/2022/1903/2697/2683/8985/2099/23094/1969/7132/2828/25861/5872/2316/7431/6781/54507/2302/3553/1026/3383
BP	GO:0050920	regulation of chemotaxis	160	-0.477737	-1.97173	0.000130736	0.00936796	0.00814903	2167	tags=28%, list=14%, signal=24%	1954/10505/7869/57715/2660/23053/1826/196527/2260/11240/3673/2185/972/10507/2841/3603/7040/80024/63940/2247/719/51157/2255/10509/3965/285/10500/347733/6405/56670/2152/25865/7060/1906/8291/1435/4192/5880/728/6347/56833/3315/5054/3576
BP	GO:0031099	regeneration	157	-0.430666	-1.77362	0.000130873	0.00936796	0.00814903	2847	tags=34%, list=19%, signal=28%	8837/55959/347/928/83999/10076/5396/7143/596/2896/9448/3482/6657/2934/3725/10404/4035/2660/23162/6665/3077/1051/5792/3371/7049/4099/5467/7040/29956/7006/975/8324/3082/2255/5653/890/10413/4147/285/2697/9314/706/8408/8291/3936/349667/4192/83481/133/1026/728/6696/3162
BP	GO:0002449	lymphocyte mediated immunity	155	-0.528453	-2.17381	0.000131079	0.00936796	0.00814903	1889	tags=32%, list=12%, signal=28%	3105/3077/11277/6830/10384/3822/51279/604/972/1191/201294/5452/5873/2013/602/7040/975/716/5777/3965/11118/717/730/3566/7133/7855/3665/10312/3426/1378/3824/6556/710/8809/712/3119/10747/714/634/720/715/721/2207/3554/64005/2302/3553/713/3383
BP	GO:0035967	cellular response to topologically incorrect protein	149	-0.462399	-1.89155	0.000132363	0.00936796	0.00814903	1846	tags=17%, list=12%, signal=15%	7466/3297/6818/2081/84447/6464/8614/7094/10018/666/10106/100137049/1200/26353/3309/90993/23645/4000/91319/6347/3303/467/3304/9531/3576/3310
BP	GO:0034341	response to interferon-gamma	147	-0.597244	-2.44142	0.00013238	0.00936796	0.00814903	2628	tags=41%, list=17%, signal=35%	3133/4684/140885/7726/4641/6812/115361/2934/3663/10435/4210/4939/3105/10241/85363/8942/339122/4261/55223/361/6813/9111/3055/83666/2317/7791/10379/3965/55647/6737/58191/7157/4502/7097/7412/1906/7706/3665/5371/684/3123/2634/6556/84166/10581/3659/4938/3117/3119/7431/8519/4940/9021/960/2633/6347/3127/10410/3383/10437/6349
BP	GO:0001763	morphogenesis of a branching structure	148	-0.447653	-1.82979	0.00013245	0.00936796	0.00814903	3295	tags=37%, list=22%, signal=29%	10672/80000/4824/6714/5361/1605/6422/5629/9231/655/4041/7482/596/23129/8829/8914/5310/6256/1522/2260/30812/6608/3371/57216/25/6926/170690/91355/7040/780/2247/3082/2255/6662/4609/10413/2022/2099/4323/3911/6423/1906/6663/1435/7855/9620/5371/1969/51804/157506/4192/7052/1282/133/9021
BP	GO:1904018	positive regulation of vasculature development	145	-0.568887	-2.3218	0.000132556	0.00936796	0.00814903	3278	tags=41%, list=21%, signal=32%	6237/1003/947/958/7057/2321/10411/6667/8837/27161/126393/2896/3696/4846/8829/694/10298/7101/3687/3099/8877/4086/6648/28514/2852/6774/2185/79805/8038/25/28996/55273/51564/94/2247/3082/719/2022/285/9314/2152/6423/25865/3728/3689/358/4192/3678/634/51129/133/3553/187/728/3162/3315/5054/1116/3576
BP	GO:0010466	negative regulation of peptidase activity	144	-0.477718	-1.94801	0.000132608	0.00936796	0.00814903	1794	tags=22%, list=12%, signal=20%	7077/286204/117584/1476/7483/51156/5896/3428/221476/117166/3082/4057/9314/27151/6423/1378/684/1293/710/358/1410/7429/720/3053/721/960/5329/5265/4804/5054/871/12
BP	GO:0071219	cellular response to molecule of bacterial origin	142	-0.524109	-2.13404	0.000132626	0.00936796	0.00814903	1459	tags=25%, list=10%, signal=23%	1051/3297/85363/9516/57088/148022/25/22904/923/5467/3148/5970/7040/3055/57048/80380/6374/5976/4057/706/7097/7133/7855/7128/9572/7431/968/7538/4064/929/3553/6347/3383/5054/2920/3576
MF	GO:0005126	cytokine receptor binding	143	-0.446002	-1.81727	0.000132644	0.00936796	0.00814903	1802	tags=19%, list=12%, signal=17%	6774/8737/6464/2662/7049/7040/6374/3690/2022/7185/656/7837/58191/8995/7043/4615/1435/268/4091/3678/64114/56832/3553/6347/2920/6349/3576
BP	GO:0010951	negative regulation of endopeptidase activity	139	-0.478571	-1.94361	0.000133138	0.00936796	0.00814903	1794	tags=22%, list=12%, signal=20%	7077/286204/117584/1476/7483/51156/5896/3428/117166/3082/4057/9314/27151/6423/1378/684/1293/710/358/1410/7429/720/3053/721/960/5329/5265/4804/5054/871/12
BP	GO:0061138	morphogenesis of a branching epithelium	138	-0.472135	-1.91391	0.000133726	0.00936796	0.00814903	3295	tags=40%, list=22%, signal=32%	10672/80000/4824/6714/5361/1605/6422/5629/9231/655/4041/7482/596/23129/8829/8914/5310/6256/1522/2260/30812/6608/3371/57216/25/6926/170690/91355/7040/780/2247/3082/2255/6662/4609/10413/2022/2099/4323/3911/6423/1906/6663/1435/7855/9620/5371/1969/51804/157506/4192/7052/1282/133/9021
BP	GO:0002685	regulation of leukocyte migration	137	-0.506922	-2.05377	0.000133761	0.00936796	0.00814903	1748	tags=26%, list=11%, signal=23%	196527/101/11240/3673/3958/2185/972/2841/7040/80024/975/63940/719/51157/3674/3965/83483/4323/8995/11117/7060/1906/4267/8291/1435/6693/4192/3554/5880/728/6347/56833/3162/3383/5054/3576
BP	GO:0030595	leukocyte chemotaxis	137	-0.559768	-2.26787	0.000133761	0.00936796	0.00814903	1748	tags=28%, list=11%, signal=25%	196527/6283/101/11240/3958/2185/972/2841/3603/9023/80024/63940/6374/719/51157/3965/23396/58191/7060/3689/1906/8291/1435/30817/6279/4192/2207/5880/6280/80270/3553/728/6347/56833/5054/2920/6349/3576
BP	GO:0071346	cellular response to interferon-gamma	133	-0.579066	-2.33598	0.000134246	0.00936796	0.00814903	2628	tags=39%, list=17%, signal=33%	3133/4684/140885/7726/4641/6812/115361/2934/3663/10435/4939/3105/85363/339122/4261/55223/361/6813/9111/3055/83666/2317/7791/10379/3965/55647/6737/7157/4502/7097/7412/1906/7706/3665/5371/3123/2634/84166/3659/4938/3117/3119/7431/4940/9021/960/2633/6347/3127/3383/10437/6349
BP	GO:0071222	cellular response to lipopolysaccharide	135	-0.532765	-2.15171	0.000134499	0.00936796	0.00814903	1803	tags=26%, list=12%, signal=23%	1051/3297/85363/9516/57088/148022/25/22904/923/5467/3148/5970/7040/3055/57048/80380/6374/5976/4057/706/7097/7133/7128/9572/7431/968/7538/4064/929/3553/6347/3383/5054/2920/3576
BP	GO:2001236	regulation of extrinsic apoptotic signaling pathway	135	-0.489025	-1.97506	0.000134499	0.00936796	0.00814903	3673	tags=43%, list=24%, signal=33%	3655/81618/355/183/8996/5598/2537/5062/857/2140/6714/2139/7057/6422/51741/7078/8837/596/4846/8829/658/10616/8797/2852/6934/23017/117584/2260/8737/4118/3958/4170/1621/3148/5970/3082/2255/85450/10413/7185/219699/8795/4000/6423/4055/85508/5371/7128/51330/50486/64114/3553/3303/467/3162/3304/3383/5054
BP	GO:0034620	cellular response to unfolded protein	130	-0.5089	-2.04694	0.000134789	0.00936796	0.00814903	1846	tags=20%, list=12%, signal=18%	7466/3297/6818/2081/84447/6464/8614/7094/10018/666/10106/100137049/1200/26353/3309/90993/23645/4000/91319/6347/3303/467/3304/9531/3576/3310
BP	GO:1903034	regulation of response to wounding	129	-0.48035	-1.93008	0.000134898	0.00936796	0.00814903	2031	tags=27%, list=13%, signal=24%	4035/2149/2039/1839/6665/7103/5792/196527/5467/4627/29956/7006/2247/2697/9314/2152/5341/1906/89790/10630/7128/710/51330/7429/4192/5328/634/83481/302/2207/1026/5329/6696/170692/5054
BP	GO:0045766	positive regulation of angiogenesis	128	-0.573175	-2.3007	0.000135227	0.00936796	0.00814903	3343	tags=43%, list=22%, signal=34%	2549/6237/1003/947/958/7057/2321/10411/6667/27161/126393/2896/3696/4846/8829/694/10298/7101/3687/3099/8877/4086/28514/6774/2185/79805/8038/25/28996/51564/94/2247/3082/719/2022/285/9314/2152/6423/25865/3728/3689/358/4192/3678/51129/133/3553/187/728/3162/3315/5054/1116/3576
BP	GO:0051092	positive regulation of NF-kappaB transcription factor activity	127	-0.464809	-1.86227	0.000135759	0.00936796	0.00814903	2236	tags=28%, list=15%, signal=24%	10616/3656/10498/8877/6774/6283/101/8737/85363/1191/148022/55223/5970/7040/51341/3965/7185/9830/4057/10392/8995/25865/7097/3689/7706/4615/268/8809/4791/6279/6280/3553/3303/3304/3383
BP	GO:0097529	myeloid leukocyte migration	127	-0.545504	-2.18558	0.000135759	0.00936796	0.00814903	1748	tags=27%, list=11%, signal=24%	196527/6283/101/3958/2185/972/5175/975/6374/719/23396/4323/11117/7060/3689/1906/4267/8291/1435/30817/6279/4192/2207/3554/5880/6280/3553/728/6347/56833/5054/2920/6349/3576
BP	GO:0048771	tissue remodeling	123	-0.469717	-1.87432	0.000136295	0.00936796	0.00814903	3581	tags=46%, list=23%, signal=36%	54567/1956/1445/93/10609/183/8996/4853/857/613/6714/1436/6422/3488/10461/4041/6093/1901/2324/55636/4846/9066/23154/7166/5027/2149/101/1621/2185/1636/91355/79705/7040/94/1200/3690/2255/4054/2697/5166/9842/4323/1464/7157/7060/7043/10312/1969/7128/4192/7052/64114/634/9290/4982/5880/6696
CC	GO:0070820	tertiary granule	124	-0.517539	-2.06552	0.000136575	0.00936796	0.00814903	2052	tags=32%, list=13%, signal=28%	11314/8514/1509/1832/7077/196527/101/3958/81619/1476/1535/9725/4973/1823/945/6813/79930/5317/2040/5777/23218/2357/4057/11322/23114/23250/3903/4069/3689/10312/1378/374403/6556/1265/5328/634/3043/2207/22918/3240
MF	GO:0005201	extracellular matrix structural constituent	122	-0.468297	-1.86476	0.000136911	0.00936796	0.00814903	2683	tags=37%, list=18%, signal=31%	7286/1294/4053/4239/8292/84467/91522/84034/5118/4969/1281/176/79875/3371/2006/157869/81578/80781/7148/8425/3909/85301/7045/4147/2335/64856/7837/1291/3911/11117/25890/1284/4256/90187/7450/165/1293/5549/127435/3339/1277/3491/1295/1282/1116
CC	GO:0042581	specific granule	116	-0.558859	-2.21121	0.000137495	0.00936796	0.00814903	1988	tags=32%, list=13%, signal=28%	8514/1509/1522/7077/196527/101/81619/1535/9725/5873/4973/311/945/6813/84329/719/221/2040/5777/3683/57153/4057/11322/23250/3903/3728/4069/3689/7133/1265/5328/64114/634/5329/22918/1116/3240
MF	GO:0005178	integrin binding	113	-0.58806	-2.31883	0.000137912	0.00936796	0.00814903	1937	tags=34%, list=13%, signal=30%	1281/7103/7077/3673/3384/7094/11188/7148/2013/4627/8425/975/87/2247/3690/3909/7045/1903/2335/4323/9636/3911/11117/6423/7060/7412/3689/7450/5829/3936/83706/3491/3678/3691/3553/8839/6696/3383
MF	GO:0019838	growth factor binding	112	-0.487322	-1.91926	0.000138351	0.00936796	0.00814903	2476	tags=36%, list=16%, signal=30%	4053/3482/85409/5045/8829/658/5046/1281/2260/6464/64285/7049/8828/3487/117166/8425/94/3690/3480/79651/4054/2022/53834/114990/3486/375387/7837/1291/2064/9001/7043/2615/1277/3491/3691/1282/3554/9180/8839/4804
BP	GO:0042742	defense response to bacterium	108	-0.500288	-1.96316	0.000138581	0.00936796	0.00814903	1803	tags=25%, list=12%, signal=22%	1051/6283/57506/6464/1535/3148/602/3140/4057/10392/9636/2268/4069/7097/4615/1969/2634/6556/7132/6693/6279/2207/6280/728/56833/5054/3240
BP	GO:0030260	entry into host cell	106	-0.509332	-1.99339	0.000138754	0.00936796	0.00814903	1639	tags=23%, list=11%, signal=20%	85363/3673/50848/972/55223/975/3949/5818/3690/3965/6737/7706/1969/1378/6510/10581/8519/3678/6554/3303/10410/3304/3383/3576
BP	GO:0044409	entry into host	106	-0.509332	-1.99339	0.000138754	0.00936796	0.00814903	1639	tags=23%, list=11%, signal=20%	85363/3673/50848/972/55223/975/3949/5818/3690/3965/6737/7706/1969/1378/6510/10581/8519/3678/6554/3303/10410/3304/3383/3576
BP	GO:0051806	entry into cell of other organism involved in symbiotic interaction	106	-0.509332	-1.99339	0.000138754	0.00936796	0.00814903	1639	tags=23%, list=11%, signal=20%	85363/3673/50848/972/55223/975/3949/5818/3690/3965/6737/7706/1969/1378/6510/10581/8519/3678/6554/3303/10410/3304/3383/3576
BP	GO:0051828	entry into other organism involved in symbiotic interaction	106	-0.509332	-1.99339	0.000138754	0.00936796	0.00814903	1639	tags=23%, list=11%, signal=20%	85363/3673/50848/972/55223/975/3949/5818/3690/3965/6737/7706/1969/1378/6510/10581/8519/3678/6554/3303/10410/3304/3383/3576
BP	GO:0003158	endothelium development	105	-0.531306	-2.07589	0.000139237	0.00936796	0.00814903	3251	tags=42%, list=21%, signal=33%	1003/947/1286/7122/10411/5629/6093/1901/9414/26084/2889/2947/8829/91663/694/91522/3687/28514/283571/60484/2701/2194/54345/50848/3397/80781/55273/5175/94/2022/1903/2697/8985/3911/25865/84913/23135/10630/7132/6781/634/302/3553/3383
BP	GO:0021782	glial cell development	101	-0.517969	-2.00783	0.000140588	0.00936796	0.00814903	3412	tags=46%, list=22%, signal=36%	54209/3913/443/26011/83933/56978/1605/208/928/2896/54587/4504/2934/4035/4821/26227/56288/28514/84504/163175/79628/3400/6608/4137/1191/6497/4099/7040/84630/3949/6900/10397/375387/118738/7097/6663/25825/745/9572/79152/712/7431/6279/4192/3553/728
BP	GO:0006959	humoral immune response	100	-0.628842	-2.43491	0.000140726	0.00936796	0.00814903	1586	tags=39%, list=10%, signal=35%	3075/51279/1191/5452/602/7942/975/6374/716/719/5777/717/1675/4057/51435/730/10758/4069/3426/1378/6556/710/712/3119/10747/714/6279/56832/720/715/721/6280/2302/3553/713/728/6347/2920/3576
BP	GO:0050921	positive regulation of chemotaxis	96	-0.543501	-2.08985	0.000141643	0.00936796	0.00814903	1812	tags=29%, list=12%, signal=26%	1826/196527/2260/3673/2185/972/3603/7040/63940/2247/719/51157/2255/3965/347733/56670/2152/25865/7060/1906/8291/1435/4192/5880/728/3315/5054/3576
BP	GO:0002526	acute inflammatory response	94	-0.691265	-2.65216	0.000141784	0.00936796	0.00814903	1805	tags=44%, list=12%, signal=39%	3077/1051/6774/196527/101/3075/1191/923/975/8620/716/719/4988/717/2683/2335/730/5359/2152/7412/3426/1378/710/712/714/6279/720/715/721/2207/26471/9180/3553/713/9332/728/3250/5265/3383/12/3240
BP	GO:0007229	integrin-mediated signaling pathway	91	-0.540968	-2.06365	0.000142735	0.00936796	0.00814903	2482	tags=38%, list=16%, signal=32%	3696/8829/3687/55679/1281/2039/9564/65979/3673/2185/7094/8516/25/2013/4627/7006/3055/3690/3909/7791/3674/55612/3683/9636/3911/2268/5341/3689/84106/83706/2316/3678/3691/634/2207
BP	GO:0045446	endothelial cell differentiation	91	-0.542228	-2.06846	0.000142735	0.00936796	0.00814903	3109	tags=42%, list=20%, signal=33%	1286/7122/10411/5629/6093/1901/9414/26084/2889/2947/8829/91663/694/91522/28514/283571/60484/2194/54345/50848/3397/80781/55273/5175/94/2022/1903/8985/3911/84913/23135/10630/7132/6781/634/302/3553/3383
MF	GO:0008236	serine-type peptidase activity	90	-0.53143	-2.02214	0.000143164	0.00936796	0.00814903	2047	tags=37%, list=13%, signal=32%	5476/1075/11223/9159/8909/5045/11098/54933/341350/5046/162494/3026/101/339105/51279/1636/91039/1200/3082/716/5653/717/1675/4057/2152/3426/80975/10747/5328/715/3250/64699/3240
BP	GO:0002687	positive regulation of leukocyte migration	87	-0.596592	-2.25934	0.000143493	0.00936796	0.00814903	1748	tags=32%, list=11%, signal=29%	196527/101/3673/3958/2185/972/7040/63940/719/51157/3674/3965/83483/4323/8995/7060/1906/4267/8291/1435/6693/4192/3554/5880/728/3383/5054/3576
MF	GO:0019955	cytokine binding	84	-0.576427	-2.17023	0.000144509	0.00936796	0.00814903	1506	tags=33%, list=10%, signal=30%	10663/7049/972/8828/57007/117166/8425/2532/94/3690/51554/4054/2022/114990/375387/7837/7043/2615/7133/10630/7132/8809/10068/7538/3554/9173/9180/2633
MF	GO:0005125	cytokine activity	81	-0.555047	-2.07698	0.000145096	0.00936796	0.00814903	1243	tags=25%, list=8%, signal=23%	3603/123920/7040/6374/2247/656/58191/8995/7043/1906/1435/55258/56832/4982/3553/6347/6696/2920/6349/3576
BP	GO:1903317	regulation of protein maturation	80	-0.570127	-2.12854	0.000145412	0.00936796	0.00814903	2433	tags=40%, list=16%, signal=34%	85409/2934/143458/26022/22900/1522/101/3075/1191/5992/4627/975/716/719/6900/717/730/4323/3426/377630/1378/710/712/714/720/302/715/721/3553/713/728/5054
BP	GO:0002688	regulation of leukocyte chemotaxis	78	-0.530012	-1.97087	0.000146156	0.00936796	0.00814903	1748	tags=27%, list=11%, signal=24%	196527/11240/2185/972/2841/80024/63940/719/51157/3965/7060/1906/8291/1435/4192/5880/728/6347/56833/5054/3576
BP	GO:0070613	regulation of protein processing	78	-0.583737	-2.17065	0.000146156	0.00936796	0.00814903	2433	tags=41%, list=16%, signal=35%	85409/2934/143458/26022/22900/1522/101/3075/1191/5992/4627/975/716/719/6900/717/730/4323/3426/377630/1378/710/712/714/720/302/715/721/3553/713/728/5054
BP	GO:0016064	immunoglobulin mediated immune response	77	-0.58362	-2.16773	0.000146263	0.00936796	0.00814903	1604	tags=39%, list=10%, signal=35%	11277/6830/51279/604/972/1191/5452/602/7040/975/716/5777/717/730/3566/3665/10312/3426/1378/710/712/3119/10747/714/720/715/721/2207/2302/713
BP	GO:0019724	B cell mediated immunity	77	-0.58362	-2.16773	0.000146263	0.00936796	0.00814903	1604	tags=39%, list=10%, signal=35%	11277/6830/51279/604/972/1191/5452/602/7040/975/716/5777/717/730/3566/3665/10312/3426/1378/710/712/3119/10747/714/720/715/721/2207/2302/713
BP	GO:0034340	response to type I interferon	75	-0.588238	-2.17676	0.000146692	0.00936796	0.00814903	2274	tags=44%, list=15%, signal=38%	6773/6772/3133/11274/5696/3663/4600/25939/4939/3105/11277/57506/23513/4599/10379/5777/81844/9636/9641/4615/3665/3437/3430/684/2634/84166/3669/10581/3659/4938/8519/4940/10410
BP	GO:0060333	interferon-gamma-mediated signaling pathway	75	-0.657133	-2.43171	0.000146692	0.00936796	0.00814903	1335	tags=36%, list=9%, signal=33%	4261/55223/9111/3055/83666/10379/6737/7157/4502/7412/7706/3665/5371/3123/2634/84166/3659/4938/3117/3119/4940/9021/960/2633/3127/3383/10437
BP	GO:0032963	collagen metabolic process	76	-0.560541	-2.07668	0.0001468	0.00936796	0.00814903	2538	tags=38%, list=17%, signal=32%	85007/4239/5045/57333/23371/5027/1509/2149/3673/9697/4261/3397/5351/5467/7148/7040/5653/55214/2022/8985/90993/4323/11117/7043/9509/64115/7431/1277/871
BP	GO:0097530	granulocyte migration	73	-0.685592	-2.52553	0.00014708	0.00936796	0.00814903	1745	tags=38%, list=11%, signal=34%	6283/101/3958/972/5175/6374/719/23396/7060/3689/1906/4267/8291/1435/30817/6279/4192/2207/3554/5880/6280/3553/728/6347/56833/2920/6349/3576
BP	GO:0045069	regulation of viral genome replication	74	-0.538573	-1.98748	0.000147167	0.00936796	0.00814903	1253	tags=22%, list=8%, signal=20%	4599/60489/3428/2040/4057/9636/5359/56829/684/3669/10581/4938/8519/4940/10410/3576
BP	GO:0060337	type I interferon signaling pathway	71	-0.585484	-2.14598	0.000148017	0.00936796	0.00814903	2274	tags=45%, list=15%, signal=39%	6773/6772/3133/11274/5696/3663/4600/25939/4939/3105/11277/57506/23513/4599/10379/5777/9636/9641/4615/3665/3437/3430/684/2634/84166/3669/10581/3659/4938/8519/4940/10410
BP	GO:0071357	cellular response to type I interferon	71	-0.585484	-2.14598	0.000148017	0.00936796	0.00814903	2274	tags=45%, list=15%, signal=39%	6773/6772/3133/11274/5696/3663/4600/25939/4939/3105/11277/57506/23513/4599/10379/5777/9636/9641/4615/3665/3437/3430/684/2634/84166/3669/10581/3659/4938/8519/4940/10410
MF	GO:0004252	serine-type endopeptidase activity	70	-0.584987	-2.13799	0.000148346	0.00936796	0.00814903	2047	tags=34%, list=13%, signal=30%	54933/341350/5046/162494/3026/101/339105/51279/1200/3082/716/5653/717/1675/4057/2152/3426/80975/10747/5328/715/3250/64699/3240
BP	GO:0042089	cytokine biosynthetic process	70	-0.554915	-2.02808	0.000148346	0.00936796	0.00814903	1803	tags=29%, list=12%, signal=25%	1051/6774/972/148022/5970/602/9261/9111/5606/161882/10392/9314/3665/6693/3659/7538/2302/3553/3162/3315
BP	GO:0042107	cytokine metabolic process	70	-0.554915	-2.02808	0.000148346	0.00936796	0.00814903	1803	tags=29%, list=12%, signal=25%	1051/6774/972/148022/5970/602/9261/9111/5606/161882/10392/9314/3665/6693/3659/7538/2302/3553/3162/3315
BP	GO:0042116	macrophage activation	67	-0.557846	-2.02863	0.000148655	0.00936796	0.00814903	2838	tags=43%, list=19%, signal=35%	1075/79155/2896/7442/64784/3725/8877/23729/23210/11277/4137/972/1191/148022/22904/399687/84630/3949/56670/7097/3689/3566/8291/9572/6556/712/9173/22918/728
BP	GO:0048525	negative regulation of viral process	67	-0.605466	-2.2018	0.000148655	0.00936796	0.00814903	3392	tags=54%, list=22%, signal=42%	54737/81603/22880/8812/23435/5629/6772/3065/7726/5978/2934/7023/3725/10318/57506/85363/55223/4599/60489/3428/9830/4057/6737/9636/5359/7706/5371/56829/684/3669/10581/4938/8519/7538/4940/10410
BP	GO:0048708	astrocyte differentiation	67	-0.552136	-2.00786	0.000148655	0.00936796	0.00814903	2622	tags=39%, list=17%, signal=32%	2896/274/4504/7101/4035/4821/28514/6774/6285/3400/30812/6608/4137/25/4099/84630/3949/6662/6900/25825/9572/712/7431/6279/3553/728
BP	GO:1903035	negative regulation of response to wounding	67	-0.576052	-2.09483	0.000148655	0.00936796	0.00814903	1157	tags=24%, list=8%, signal=22%	29956/2247/2697/1906/89790/710/4192/5328/634/83481/302/1026/5329/6696/170692/5054
BP	GO:0002286	T cell activation involved in immune response	64	-0.61824	-2.22574	0.00015006	0.00936809	0.00814915	2139	tags=38%, list=14%, signal=32%	26022/3718/64332/6774/3958/604/5873/602/975/3965/3683/161882/8995/7157/3566/3936/6556/6693/8809/4192/634/56832/2207/3383
CC	GO:0072562	blood microparticle	64	-0.717053	-2.58147	0.00015006	0.00936809	0.00814915	1012	tags=39%, list=7%, signal=37%	716/2040/3674/8542/2022/1192/2335/3959/1356/3040/710/714/720/3043/3039/715/721/51129/713/3250/3303/3304/12/3310/3240
BP	GO:0071621	granulocyte chemotaxis	63	-0.683944	-2.45512	0.000150693	0.00936809	0.00814915	1050	tags=32%, list=7%, signal=30%	6374/719/23396/7060/3689/1906/8291/1435/30817/6279/4192/2207/5880/6280/3553/728/6347/2920/6349/3576
BP	GO:0002673	regulation of acute inflammatory response	57	-0.579197	-2.04422	0.000153681	0.0093717	0.00815229	1744	tags=37%, list=11%, signal=33%	101/3075/1191/975/716/719/717/730/3426/1378/710/712/714/720/715/721/2207/9180/3553/713/728
BP	GO:1903901	negative regulation of viral life cycle	57	-0.597193	-2.10774	0.000153681	0.0093717	0.00815229	1672	tags=33%, list=11%, signal=30%	57506/85363/4599/60489/3428/4057/6737/9636/5359/7706/5371/56829/684/3669/10581/4938/8519/4940/10410
BP	GO:0072676	lymphocyte migration	56	-0.603364	-2.1238	0.000153988	0.0093717	0.00815229	1744	tags=23%, list=11%, signal=21%	101/11240/2185/9023/80024/58191/4267/6693/80270/64005/6347/3383/6349
BP	GO:1990266	neutrophil migration	56	-0.749306	-2.63751	0.000153988	0.0093717	0.00815229	1745	tags=46%, list=11%, signal=41%	6283/101/3958/972/5175/6374/719/23396/7060/3689/1906/4267/8291/6279/4192/2207/3554/5880/6280/3553/728/6347/56833/2920/6349/3576
BP	GO:0032637	interleukin-8 production	53	-0.697703	-2.43297	0.000154847	0.0093717	0.00815229	1692	tags=40%, list=11%, signal=35%	2149/8737/57506/56957/972/945/602/51157/3965/10392/9314/64922/25865/7097/4615/929/3553/3303/3304/5054/1116
BP	GO:0072376	protein activation cascade	50	-0.670629	-2.31506	0.000155715	0.0093717	0.00815229	1586	tags=48%, list=10%, signal=43%	3075/51279/1191/975/716/719/717/1675/51435/730/2152/3426/7450/1378/710/712/10747/714/720/715/721/3553/713/728
CC	GO:0031093	platelet alpha granule lumen	49	-0.599609	-2.06131	0.000156226	0.0093717	0.00815229	1430	tags=31%, list=9%, signal=28%	5552/1191/7040/87/3082/1675/2335/2153/7043/7450/83706/710/5265/5054/12
BP	GO:0030593	neutrophil chemotaxis	48	-0.73804	-2.52529	0.000156863	0.0093717	0.00815229	1050	tags=38%, list=7%, signal=35%	6374/719/23396/7060/3689/1906/8291/6279/4192/2207/5880/6280/3553/728/6347/2920/6349/3576
BP	GO:0032677	regulation of interleukin-8 production	48	-0.685298	-2.34483	0.000156863	0.0093717	0.00815229	1933	tags=38%, list=13%, signal=33%	2149/8737/57506/56957/972/945/602/51157/3965/9314/25865/7097/4615/929/3553/3303/3304/5054
BP	GO:0045123	cellular extravasation	44	-0.655774	-2.21351	0.000158479	0.00938997	0.00816818	1198	tags=27%, list=8%, signal=25%	5175/83483/7412/3689/4267/6402/6693/4192/3554/6347/3383/6401
BP	GO:0045071	negative regulation of viral genome replication	42	-0.637983	-2.13137	0.000160282	0.00938997	0.00816818	1253	tags=36%, list=8%, signal=33%	57506/4599/60489/3428/4057/9636/5359/56829/684/3669/10581/4938/8519/4940/10410
BP	GO:1990868	response to chemokine	42	-0.689089	-2.30211	0.000160282	0.00938997	0.00816818	1678	tags=31%, list=11%, signal=28%	11240/2185/10663/57007/2532/6374/51554/1906/2859/6347/2920/6349/3576
BP	GO:1990869	cellular response to chemokine	42	-0.689089	-2.30211	0.000160282	0.00938997	0.00816818	1678	tags=31%, list=11%, signal=28%	11240/2185/10663/57007/2532/6374/51554/1906/2859/6347/2920/6349/3576
BP	GO:0002920	regulation of humoral immune response	39	-0.722728	-2.37567	0.000161996	0.00938997	0.00816818	1586	tags=51%, list=10%, signal=46%	3075/1191/975/716/719/5777/717/730/3426/1378/710/712/714/720/715/721/2302/3553/713/728
CC	GO:0035580	specific granule lumen	39	-0.641274	-2.10792	0.000161996	0.00938997	0.00816818	1962	tags=28%, list=13%, signal=25%	1509/1522/7077/5873/5777/4057/3728/4069/1265/1116/3240
BP	GO:0006956	complement activation	38	-0.773283	-2.53029	0.000162364	0.00938997	0.00816818	1586	tags=58%, list=10%, signal=52%	3075/51279/1191/975/716/719/717/1675/51435/730/3426/1378/710/712/10747/714/720/715/721/3553/713/728
BP	GO:0032964	collagen biosynthetic process	35	-0.640497	-2.06294	0.000163292	0.00938997	0.00816818	2268	tags=40%, list=15%, signal=34%	57333/2149/3673/9697/4261/5467/7040/2022/90993/11117/7043/7431/1277/871
BP	GO:0070098	chemokine-mediated signaling pathway	35	-0.719529	-2.31749	0.000163292	0.00938997	0.00816818	1678	tags=37%, list=11%, signal=33%	11240/2185/10663/57007/2532/6374/51554/1906/2859/6347/2920/6349/3576
BP	GO:0050907	detection of chemical stimulus involved in sensory perception	34	-0.645017	-2.06567	0.000164258	0.00939627	0.00817366	2647	tags=65%, list=17%, signal=54%	259292/391192/50840/9311/7442/26245/259295/259294/259293/50838/284521/259296/54429/259290/127062/50831/81466/26246/50832/7932/341276/563
BP	GO:0032757	positive regulation of interleukin-8 production	33	-0.72527	-2.30745	0.000164935	0.00939627	0.00817366	1933	tags=42%, list=13%, signal=37%	2149/8737/57506/972/51157/3965/25865/7097/4615/929/3553/3303/3304/5054
BP	GO:0030449	regulation of complement activation	31	-0.78559	-2.46551	0.00016675	0.00939627	0.00817366	1586	tags=58%, list=10%, signal=52%	3075/1191/975/716/719/717/730/3426/1378/710/712/714/720/715/721/3553/713/728
BP	GO:2000257	regulation of protein activation cascade	31	-0.78559	-2.46551	0.00016675	0.00939627	0.00817366	1586	tags=58%, list=10%, signal=52%	3075/1191/975/716/719/717/730/3426/1378/710/712/714/720/715/721/3553/713/728
BP	GO:0002455	humoral immune response mediated by circulating immunoglobulin	29	-0.80423	-2.49287	0.000166806	0.00939627	0.00817366	1497	tags=69%, list=10%, signal=62%	51279/1191/602/975/716/5777/717/730/3426/1378/710/712/3119/10747/714/720/715/721/2302/713
BP	GO:0071622	regulation of granulocyte chemotaxis	28	-0.709207	-2.17492	0.000167926	0.00942093	0.00819511	1433	tags=36%, list=9%, signal=32%	972/719/7060/1906/8291/1435/4192/5880/728/3576
BP	GO:0061756	leukocyte adhesion to vascular endothelial cell	26	-0.731516	-2.19776	0.000170561	0.00948522	0.00825104	1191	tags=35%, list=8%, signal=32%	5970/9314/7412/3689/6402/6693/4192/3383/6401
BP	GO:1902622	regulation of neutrophil migration	23	-0.802675	-2.35403	0.000171703	0.00948522	0.00825104	1744	tags=57%, list=11%, signal=50%	101/972/719/7060/1906/4267/8291/4192/3554/5880/728/56833/3576
BP	GO:0006953	acute-phase response	24	-0.736849	-2.17957	0.000171821	0.00948522	0.00825104	780	tags=29%, list=5%, signal=28%	2335/5359/3553/9332/5265/12/3240
BP	GO:0048247	lymphocyte chemotaxis	24	-0.745267	-2.20447	0.000171821	0.00948522	0.00825104	1744	tags=38%, list=11%, signal=33%	101/11240/2185/9023/80024/58191/80270/6347/6349
BP	GO:0006958	complement activation, classical pathway	21	-0.83031	-2.37963	0.000173732	0.00951498	0.00827693	1497	tags=71%, list=10%, signal=65%	51279/1191/716/717/730/3426/1378/710/712/10747/714/720/715/721/713
BP	GO:0090022	regulation of neutrophil chemotaxis	19	-0.794558	-2.22665	0.000174429	0.00951498	0.00827693	1433	tags=47%, list=9%, signal=43%	972/719/7060/1906/8291/4192/5880/728/3576
BP	GO:1902624	positive regulation of neutrophil migration	19	-0.809628	-2.26888	0.000174429	0.00951498	0.00827693	1744	tags=63%, list=11%, signal=56%	101/972/719/7060/1906/4267/8291/4192/3554/5880/728/3576
MF	GO:0042379	chemokine receptor binding	18	-0.805421	-2.23005	0.000175131	0.0095157	0.00827755	1050	tags=33%, list=7%, signal=31%	6374/58191/6347/2920/6349/3576
BP	GO:0071624	positive regulation of granulocyte chemotaxis	16	-0.814791	-2.19371	0.000177936	0.00959255	0.00834441	1433	tags=56%, list=9%, signal=51%	972/719/7060/1906/8291/4192/5880/728/3576
BP	GO:0090023	positive regulation of neutrophil chemotaxis	16	-0.814791	-2.19371	0.000177936	0.00959255	0.00834441	1433	tags=56%, list=9%, signal=51%	972/719/7060/1906/8291/4192/5880/728/3576
MF	GO:0008009	chemokine activity	12	-0.88129	-2.19713	0.000185598	0.00996666	0.00866984	1050	tags=50%, list=7%, signal=47%	6374/58191/6347/2920/6349/3576
BP	GO:0002523	leukocyte migration involved in inflammatory response	10	-0.884073	-2.11168	0.000186776	0.00999108	0.00869108	531	tags=60%, list=3%, signal=58%	3689/6279/4192/6280/56833/6401
MF	GO:0030492	hemoglobin binding	3	-0.99039	-1.67355	0.00019861	0.0105831	0.00920603	151	tags=100%, list=1%, signal=99%	3250/3240
BP	GO:0097250	mitochondrial respiratory chain supercomplex assembly	3	0.974307	1.66727	0.000201329	0.0106457	0.00926056	396	tags=100%, list=3%, signal=97%	1347/1346/9167
BP	GO:1903999	negative regulation of eating behavior	3	0.975038	1.66852	0.000201329	0.0106457	0.00926056	159	tags=67%, list=1%, signal=66%	10874/885
BP	GO:0008628	hormone-mediated apoptotic signaling pathway	4	0.98279	1.84103	0.000203542	0.0107217	0.00932661	32	tags=50%, list=0%, signal=50%	1392/6750
MF	GO:0008121	ubiquinol-cytochrome-c reductase activity	8	0.913936	2.14057	0.00020982	0.0108827	0.00946666	1324	tags=100%, list=9%, signal=91%	440567/7388/27089/10975/7386/29796/7381/7384
MF	GO:0016679	oxidoreductase activity, acting on diphenols and related substances as donors	8	0.913936	2.14057	0.00020982	0.0108827	0.00946666	1324	tags=100%, list=9%, signal=91%	440567/7388/27089/10975/7386/29796/7381/7384
MF	GO:0016681	oxidoreductase activity, acting on diphenols and related substances as donors, cytochrome as acceptor	8	0.913936	2.14057	0.00020982	0.0108827	0.00946666	1324	tags=100%, list=9%, signal=91%	440567/7388/27089/10975/7386/29796/7381/7384
MF	GO:0030627	pre-mRNA 5'-splice site binding	9	0.912379	2.21963	0.000211909	0.0108827	0.00946666	356	tags=78%, list=2%, signal=76%	26864/26870/6060/26871/26863/26869/6631
BP	GO:0030097	hemopoiesis	663	-0.315423	-1.47219	0.000213242	0.0108827	0.00946666	3208	tags=26%, list=21%, signal=22%	947/920/56603/6714/1436/11149/7057/171023/1840/23112/201163/6422/6938/10461/9846/1316/6929/9644/22985/6772/84807/2033/23212/3065/5914/4343/4779/7042/7482/4004/596/23054/5305/4860/27327/3021/55636/2648/57580/4495/9092/5978/4297/5977/5696/677/85439/3725/5316/9580/4643/26022/23598/8351/26013/1209/23210/8514/3718/28514/2039/55846/1387/64332/1051/6774/11277/57178/101/29909/8737/57217/2194/865/57690/56…
BP	GO:0008284	positive regulation of cell proliferation	650	-0.308276	-1.43674	0.000214018	0.0108827	0.00946666	3206	tags=28%, list=21%, signal=23%	3192/920/958/3643/3037/4485/1436/7057/2321/340485/3667/6422/6667/2250/9355/1786/3488/5629/9846/57472/283234/4041/6239/6772/208/1901/8837/11223/64926/54978/3065/5914/7042/2324/5396/80237/596/3133/2896/8741/4860/1271/2752/8829/54795/4921/138151/8660/6776/3725/7101/3687/10498/994/57540/8877/9289/4209/2355/3718/2149/28514/2852/6934/1522/1839/6665/84444/6774/65108/3297/57178/26119/6285/2260/57521/2081…
BP	GO:0045187	regulation of circadian sleep/wake cycle, sleep	10	0.846304	2.11523	0.000215146	0.0108827	0.00946666	53	tags=30%, list=0%, signal=30%	1392/10874/4887
CC	GO:0045277	respiratory chain complex IV	10	0.884942	2.2118	0.000215146	0.0108827	0.00946666	1712	tags=90%, list=11%, signal=80%	4697/1340/1337/1351/9377/28958/7386/7385/1327
CC	GO:0005750	mitochondrial respiratory chain complex III	11	0.858664	2.21487	0.000215378	0.0108827	0.00946666	1494	tags=82%, list=10%, signal=74%	440567/7388/27089/7386/29796/7381/7384/7385/1537
CC	GO:0045275	respiratory chain complex III	11	0.858664	2.21487	0.000215378	0.0108827	0.00946666	1494	tags=82%, list=10%, signal=74%	440567/7388/27089/7386/29796/7381/7384/7385/1537
BP	GO:0006122	mitochondrial electron transport, ubiquinol to cytochrome c	12	0.877667	2.32862	0.000216732	0.0108827	0.00946666	1494	tags=92%, list=10%, signal=83%	440567/7388/27089/10975/7386/54205/29796/7381/7384/7385/1537
BP	GO:0010942	positive regulation of cell death	579	-0.327623	-1.5175	0.000216755	0.0108827	0.00946666	2497	tags=21%, list=16%, signal=18%	23368/308/3482/274/8462/2931/57449/57580/658/4504/112399/4296/5978/2934/138151/10616/3663/7023/694/3725/8797/84033/6648/4035/5027/7159/22900/1509/2149/2852/1522/3297/6285/196527/101/1687/9705/835/10541/54434/57787/8737/64857/4118/55655/4170/6548/9759/5326/10018/4137/604/54541/1191/79156/1785/3092/55811/25/666/23513/9262/7704/9138/25999/80781/7164/7040/84883/26524/2902/1647/4609/2901/3965/3399/268…
BP	GO:0070848	response to growth factor	578	-0.319551	-1.47983	0.000216849	0.0108827	0.00946666	3590	tags=31%, list=23%, signal=24%	3185/64094/93/221496/8895/153090/183/50515/5598/2309/23370/4691/3187/29904/151449/10140/2657/2549/790/857/1003/3643/3037/6714/84335/7057/2321/7554/7122/3987/201163/6422/2250/51741/655/126520/4756/1841/4734/6093/57556/63893/5595/8837/55959/2033/9592/2889/7042/2324/11167/4053/66000/7442/6657/8826/2648/23090/5045/8829/5430/4495/658/4641/4504/131405/677/4176/3725/4670/1954/8877/4086/1373/2660/5046/12…
BP	GO:0071363	cellular response to growth factor stimulus	555	-0.322764	-1.49067	0.000218055	0.0109035	0.00948481	3590	tags=31%, list=23%, signal=24%	3185/64094/93/221496/8895/153090/183/50515/5598/2309/23370/4691/3187/29904/151449/10140/2657/2549/790/857/1003/3643/3037/6714/84335/7057/2321/7554/7122/3987/201163/6422/2250/51741/655/126520/4756/1841/4734/57556/63893/5595/8837/55959/2033/2889/7042/2324/11167/4053/66000/7442/8826/2648/23090/5045/8829/5430/4495/658/4641/4504/131405/677/4176/3725/4670/1954/8877/4086/1373/2660/5046/1281/56288/28514/…
BP	GO:0071396	cellular response to lipid	457	-0.339639	-1.55101	0.000222321	0.0109678	0.00954072	2492	tags=24%, list=16%, signal=21%	19/9325/1789/4846/2649/5978/5465/677/3656/7023/478/7101/10498/112/2100/109/4864/114881/23729/6256/1373/5106/6294/2660/8289/23558/22900/2852/1051/3297/11240/865/3174/85363/26508/3673/2706/57655/2185/6608/10018/3371/5187/9516/54541/57088/1191/148022/6597/25/7483/9612/22904/5292/923/5467/167465/3148/149563/5970/7040/3055/57048/8324/80380/3949/6374/5976/51341/80139/10432/6662/890/10413/8085/3399/4057…
BP	GO:0000395	mRNA 5'-splice site recognition	14	0.806666	2.24238	0.000223314	0.0109678	0.00954072	356	tags=50%, list=2%, signal=49%	26864/26870/6060/26871/26863/26869/6631
MF	GO:0005184	neuropeptide hormone activity	14	0.859888	2.39032	0.000223314	0.0109678	0.00954072	288	tags=64%, list=2%, signal=63%	1325/1392/4878/4852/7432/5368/885/5179/116
BP	GO:0006123	mitochondrial electron transport, cytochrome c to oxygen	14	0.833857	2.31796	0.000223314	0.0109678	0.00954072	1712	tags=79%, list=11%, signal=70%	4697/1329/1345/1340/9167/1337/1351/9377/1350/54205/1327
BP	GO:0019646	aerobic electron transport chain	14	0.833857	2.31796	0.000223314	0.0109678	0.00954072	1712	tags=79%, list=11%, signal=70%	4697/1329/1345/1340/9167/1337/1351/9377/1350/54205/1327
BP	GO:0050865	regulation of cell activation	388	-0.353449	-1.59532	0.000227531	0.0110855	0.00964311	3197	tags=29%, list=21%, signal=24%	920/958/56603/6714/115004/7057/1840/6422/9231/10461/9846/283234/84807/1075/64926/79155/928/5914/4004/596/3133/2896/8741/140885/10326/4860/5819/2648/4846/388552/79626/9092/6812/2934/677/8660/9580/8877/1209/23729/11314/3718/2852/2039/5585/6665/64332/3077/1051/11277/57178/101/865/3958/6830/6385/604/972/150372/148022/25/201294/7704/923/5896/6813/7040/399687/7006/84630/975/80380/3949/2255/5777/3965/37…
CC	GO:0005911	cell-cell junction	366	-0.346681	-1.55661	0.000229568	0.0110855	0.00964311	3157	tags=29%, list=21%, signal=23%	84952/11149/7122/1605/9618/6904/3987/201163/1824/9231/575/7414/9414/64065/23254/10580/10076/8773/9578/57731/134549/5819/8189/8826/54587/57449/29119/91663/81/6513/10298/220296/117/4643/24146/29109/25932/55679/5027/5411/55114/56288/8994/1832/10804/23268/7408/2701/10458/57662/144100/6548/2706/5010/51421/50848/57216/23037/85456/23513/5420/1823/5175/4627/5582/5317/1266/11155/5376/87/5818/5348/93643/77…
MF	GO:0004129	cytochrome-c oxidase activity	17	0.828968	2.4282	0.000229727	0.0110855	0.00964311	1712	tags=71%, list=11%, signal=63%	4697/1347/1346/1329/1345/1340/9167/1337/1351/9377/1350/1327
MF	GO:0015002	heme-copper terminal oxidase activity	17	0.828968	2.4282	0.000229727	0.0110855	0.00964311	1712	tags=71%, list=11%, signal=63%	4697/1347/1346/1329/1345/1340/9167/1337/1351/9377/1350/1327
MF	GO:0016676	oxidoreductase activity, acting on a heme group of donors, oxygen as acceptor	17	0.828968	2.4282	0.000229727	0.0110855	0.00964311	1712	tags=71%, list=11%, signal=63%	4697/1347/1346/1329/1345/1340/9167/1337/1351/9377/1350/1327
CC	GO:0005753	mitochondrial proton-transporting ATP synthase complex	18	0.778759	2.31841	0.000232992	0.011165	0.00971224	1770	tags=72%, list=12%, signal=64%	84833/509/9551/521/10476/515/498/9556/516/518/539/522/514
MF	GO:0016675	oxidoreductase activity, acting on a heme group of donors	18	0.799336	2.37967	0.000232992	0.011165	0.00971224	1712	tags=67%, list=11%, signal=59%	4697/1347/1346/1329/1345/1340/9167/1337/1351/9377/1350/1327
CC	GO:0070069	cytochrome complex	21	0.844801	2.62914	0.000235516	0.0112469	0.00978349	1712	tags=76%, list=11%, signal=68%	440567/7388/4697/27089/1340/1337/1351/9377/28958/7386/29796/7381/7384/7385/1537/1327
BP	GO:0050673	epithelial cell proliferation	301	-0.367086	-1.62331	0.000236435	0.0112518	0.00978779	3279	tags=31%, list=21%, signal=25%	4853/857/4824/947/3037/4485/7057/2321/6422/6667/3488/5629/1992/6239/6772/8837/55959/11223/28984/7042/2324/26160/2896/6657/2752/8829/677/6776/3725/55679/90780/6934/8549/1051/6774/197358/2260/57521/2081/51092/79805/6608/1535/4221/7049/3397/5467/3148/7040/8828/3487/8324/1028/94/2247/3082/3690/51157/2255/80139/6662/4609/55612/10413/2697/2683/2099/3486/4323/79400/2064/2152/6423/25865/7060/84913/8291/1…
CC	GO:0005685	U1 snRNP	25	0.731353	2.39009	0.000240616	0.0114115	0.00992666	2116	tags=56%, list=14%, signal=48%	26864/26870/6060/26871/26863/26869/6631/6633/6628/6635/6638/285962/6637/6629
CC	GO:0000314	organellar small ribosomal subunit	28	0.682727	2.29216	0.000247097	0.0115549	0.0100514	2297	tags=64%, list=15%, signal=55%	64951/51650/51081/60488/54460/6183/92259/28957/55168/64965/65993/51373/56945/64949/64963/10240/55173/51023
CC	GO:0005763	mitochondrial small ribosomal subunit	28	0.682727	2.29216	0.000247097	0.0115549	0.0100514	2297	tags=64%, list=15%, signal=55%	64951/51650/51081/60488/54460/6183/92259/28957/55168/64965/65993/51373/56945/64949/64963/10240/55173/51023
BP	GO:0042407	cristae formation	28	0.683673	2.29534	0.000247097	0.0115549	0.0100514	3312	tags=68%, list=22%, signal=53%	509/9551/125988/521/10476/515/498/516/518/84303/10939/539/522/514/115209/10632/65018/25813/54927
BP	GO:0030100	regulation of endocytosis	225	-0.389961	-1.67314	0.000248324	0.0115549	0.0100514	2882	tags=32%, list=19%, signal=26%	949/11037/10347/54209/29904/90678/857/613/6714/160/10461/6093/11031/9711/2889/51479/29993/140885/10326/57030/274/10188/9066/85439/81/8877/11314/4035/7249/28514/30844/3077/26119/196527/3673/3958/1535/1191/1785/3092/25/23513/5873/25999/7040/5582/399687/3055/3690/124930/112755/55647/717/6517/2268/7097/933/8291/22943/150696/6556/720/929/302/344/721/2207/3553/6347/5054/6401
BP	GO:0045861	negative regulation of proteolysis	223	-0.414539	-1.77647	0.000248663	0.0115549	0.0100514	2175	tags=22%, list=14%, signal=19%	64780/26022/23274/2055/22900/1522/3077/7077/286204/117584/1476/1201/1942/7483/51156/28996/5896/3428/5582/221476/117166/3082/4057/6737/9314/27151/7157/6423/91319/5371/377630/1378/684/1293/710/358/1410/7429/720/3053/721/960/5329/5265/4804/5054/871/12
BP	GO:0098742	cell-cell adhesion via plasma-membrane adhesion molecules	223	-0.41216	-1.76628	0.000248663	0.0115549	0.0100514	4166	tags=44%, list=27%, signal=32%	28316/57451/56101/90952/54798/84623/56114/26167/51294/9746/56137/5098/56136/56112/56139/5097/56127/1002/65125/221935/5598/222256/64405/56121/1003/26011/7122/1824/56107/54660/56111/7042/682/64221/9499/56129/56103/56140/56105/57717/5819/56106/5310/56104/56108/91663/56099/8641/56100/56131/24146/54549/23654/54538/56109/91624/56102/9752/1826/286204/5792/22859/56125/5010/1951/79414/4155/3897/91179/2593…
MF	GO:0030246	carbohydrate binding	181	-0.426332	-1.78599	0.000256312	0.0117135	0.0101893	1837	tags=23%, list=12%, signal=21%	176/282969/4125/22859/4122/3958/2997/1621/229/341019/3822/157869/11226/5351/55568/4973/4099/945/117248/5818/55214/6900/130589/3965/2022/51435/8985/1117/933/57452/497190/6402/5836/89790/3123/3824/27180/721/22918/4017/1116/6401
MF	GO:0003954	NADH dehydrogenase activity	36	0.785129	2.81731	0.000257798	0.0117135	0.0101893	2167	tags=83%, list=14%, signal=72%	4697/4707/4724/4708/4706/4712/4729/55967/4713/4701/91942/4695/4722/4715/4709/4698/4700/4726/4716/51079/4725/4717/4718/4710/4728/4714/4696/4723/4704/4720
MF	GO:0008137	NADH dehydrogenase (ubiquinone) activity	36	0.785129	2.81731	0.000257798	0.0117135	0.0101893	2167	tags=83%, list=14%, signal=72%	4697/4707/4724/4708/4706/4712/4729/55967/4713/4701/91942/4695/4722/4715/4709/4698/4700/4726/4716/51079/4725/4717/4718/4710/4728/4714/4696/4723/4704/4720
MF	GO:0050136	NADH dehydrogenase (quinone) activity	36	0.785129	2.81731	0.000257798	0.0117135	0.0101893	2167	tags=83%, list=14%, signal=72%	4697/4707/4724/4708/4706/4712/4729/55967/4713/4701/91942/4695/4722/4715/4709/4698/4700/4726/4716/51079/4725/4717/4718/4710/4728/4714/4696/4723/4704/4720
CC	GO:0016323	basolateral plasma membrane	166	-0.429621	-1.78259	0.00026018	0.0117135	0.0101893	3499	tags=35%, list=23%, signal=27%	254428/2065/7439/7039/26504/10861/2760/947/4363/2035/1605/160/493/23428/6522/114571/51458/54805/85409/5310/4641/9132/6513/4035/6543/83959/1832/3177/26119/6548/540/57216/23513/65012/361/975/3949/200931/84465/84876/2683/10392/2064/9056/10630/150696/338328/196500/358/6563/200958/634/83481/302/6554/960/728/9376
BP	GO:0007007	inner mitochondrial membrane organization	39	0.678484	2.48775	0.000261165	0.0117135	0.0101893	3312	tags=67%, list=22%, signal=52%	509/9551/125988/521/10476/515/498/51079/516/140823/26519/518/84303/10939/539/26517/4976/522/514/115209/55750/10632/79568/65018/25813/54927
CC	GO:0031304	intrinsic component of mitochondrial inner membrane	39	0.607764	2.22845	0.000261165	0.0117135	0.0101893	5151	tags=79%, list=34%, signal=53%	10440/100131801/125988/25874/205251/28958/51241/94081/55013/84303/10939/440574/100287932/5250/90550/55750/6341/51660/5498/27235/54927/80775/1353/5018/55744/2110/285521/790955/100652748/60386/8834
CC	GO:0031305	integral component of mitochondrial inner membrane	39	0.607764	2.22845	0.000261165	0.0117135	0.0101893	5151	tags=79%, list=34%, signal=53%	10440/100131801/125988/25874/205251/28958/51241/94081/55013/84303/10939/440574/100287932/5250/90550/55750/6341/51660/5498/27235/54927/80775/1353/5018/55744/2110/285521/790955/100652748/60386/8834
CC	GO:0005747	mitochondrial respiratory chain complex I	40	0.783462	2.8903	0.000261506	0.0117135	0.0101893	2252	tags=82%, list=15%, signal=71%	4697/4707/4724/4708/4706/4712/4729/55967/4713/90871/4701/4695/4722/4715/4709/4698/4700/4726/4716/51079/126328/4725/4717/4718/51103/4710/4728/4714/4696/4723/4704/4720/55572
CC	GO:0030964	NADH dehydrogenase complex	40	0.783462	2.8903	0.000261506	0.0117135	0.0101893	2252	tags=82%, list=15%, signal=71%	4697/4707/4724/4708/4706/4712/4729/55967/4713/90871/4701/4695/4722/4715/4709/4698/4700/4726/4716/51079/126328/4725/4717/4718/51103/4710/4728/4714/4696/4723/4704/4720/55572
CC	GO:0045271	respiratory chain complex I	40	0.783462	2.8903	0.000261506	0.0117135	0.0101893	2252	tags=82%, list=15%, signal=71%	4697/4707/4724/4708/4706/4712/4729/55967/4713/90871/4701/4695/4722/4715/4709/4698/4700/4726/4716/51079/126328/4725/4717/4718/51103/4710/4728/4714/4696/4723/4704/4720/55572
BP	GO:0050663	cytokine secretion	154	-0.426776	-1.75412	0.000262261	0.0117135	0.0101893	2031	tags=24%, list=13%, signal=21%	4035/5027/22900/2149/6283/57506/55655/4155/5552/25/11119/55540/55612/3965/11118/2335/64135/9636/79400/2268/7097/3566/2615/8291/7133/7855/5371/10312/7128/10385/247/4192/929/9173/3553/2633/1116
CC	GO:0016469	proton-transporting two-sector ATPase complex	41	0.617206	2.28858	0.000265393	0.0118151	0.0102778	2546	tags=63%, list=17%, signal=53%	84833/509/9551/9296/521/10476/529/534/533/515/498/9556/516/526/518/51606/539/9550/51382/522/514/523/155066/84317/147007/10632
MF	GO:0005179	hormone activity	43	0.552364	2.0732	0.000267523	0.0118716	0.0103269	566	tags=33%, list=4%, signal=31%	344901/1325/1392/6750/4878/4852/7432/1908/5368/885/5179/116/3624/9365
BP	GO:0006120	mitochondrial electron transport, NADH to ubiquinone	44	0.742792	2.79732	0.000270856	0.011981	0.0104221	2941	tags=84%, list=19%, signal=68%	4697/4707/4724/4708/4706/4712/4729/55967/4713/4701/4695/4722/4715/4709/4698/4700/4726/4716/51079/126328/4725/4717/4718/51103/4710/4728/6622/4714/4696/4723/4704/23479/4720/11315/4711/4702/65018
MF	GO:0003743	translation initiation factor activity	46	0.53316	2.0344	0.000271813	0.011985	0.0104255	5189	tags=70%, list=34%, signal=46%	219402/1974/83939/3692/10987/1965/4528/8894/3646/1977/1983/54505/8668/27335/51386/8891/10480/9470/7458/8664/1975/10289/1967/8562/1973/253314/8893/8892/8666/1982/8663/317649
MF	GO:0016655	oxidoreductase activity, acting on NAD(P)H, quinone or similar compound as acceptor	48	0.723235	2.78765	0.00027571	0.0121181	0.0105413	2167	tags=69%, list=14%, signal=59%	1646/1645/4697/4707/4724/4708/4706/4712/4729/10901/55967/4713/4701/91942/4695/4722/4715/4709/4698/4700/4726/4716/51079/4725/4717/4718/4710/4728/4714/4696/4723/4704/4720
BP	GO:1903900	regulation of viral life cycle	112	-0.484056	-1.9064	0.000276702	0.012123	0.0105456	1717	tags=23%, list=11%, signal=21%	79720/57506/85363/972/55223/4599/60489/3428/2040/3965/4057/6737/9636/5359/7706/5371/56829/684/3669/10581/4938/8519/302/4940/10410/3576
BP	GO:0061041	regulation of wound healing	103	-0.488995	-1.90255	0.000280034	0.0121867	0.010601	1933	tags=27%, list=13%, signal=24%	2149/2039/1839/6665/7103/196527/5467/4627/7006/2247/2697/2152/5341/1906/10630/7128/710/51330/7429/5328/634/83481/302/2207/1026/5329/170692/5054
BP	GO:0010257	NADH dehydrogenase complex assembly	55	0.737627	2.92875	0.000283126	0.0121867	0.010601	2830	tags=78%, list=18%, signal=64%	4707/4724/4708/29078/4706/4712/4729/284184/55967/4713/90871/4701/91942/4695/4722/4715/4709/4698/4700/4726/4716/55863/51079/126328/4725/137682/4717/79133/4718/51103/4710/4728/4714/4696/4723/4704/4720/55572/29090/51295/51300/4711/4702
CC	GO:0022625	cytosolic large ribosomal subunit	55	0.543213	2.15683	0.000283126	0.0121867	0.010601	4152	tags=62%, list=27%, signal=45%	51121/116832/51187/6154/6165/6144/6164/6166/65008/6171/6129/6155/6125/6138/6160/90441/6152/6169/6143/9349/9513/6124/11224/6168/285855/6159/6135/6161/6139/4736/6141/6146/25873/6122
BP	GO:0032981	mitochondrial respiratory chain complex I assembly	55	0.737627	2.92875	0.000283126	0.0121867	0.010601	2830	tags=78%, list=18%, signal=64%	4707/4724/4708/29078/4706/4712/4729/284184/55967/4713/90871/4701/91942/4695/4722/4715/4709/4698/4700/4726/4716/55863/51079/126328/4725/137682/4717/79133/4718/51103/4710/4728/4714/4696/4723/4704/4720/55572/29090/51295/51300/4711/4702
MF	GO:0017171	serine hydrolase activity	93	-0.528181	-2.02097	0.000284374	0.0121867	0.010601	2047	tags=29%, list=13%, signal=25%	54933/341350/5046/162494/3026/101/339105/51279/1636/3991/91039/1200/3082/716/5653/717/1675/4057/2152/3426/80975/10747/5328/715/3250/64699/3240
BP	GO:0050729	positive regulation of inflammatory response	93	-0.517275	-1.97924	0.000284374	0.0121867	0.010601	1838	tags=29%, list=12%, signal=26%	64332/1051/6283/101/3673/148022/923/84630/975/3949/63940/55540/56670/7097/4615/7132/6279/4192/7052/2207/6280/26471/9173/9180/3553/5054/6349
BP	GO:0006521	regulation of cellular amino acid metabolic process	54	0.521032	2.05342	0.0002849	0.0121867	0.010601	3044	tags=57%, list=20%, signal=46%	5686/5685/5687/5713/5682/5706/5699/5691/635/4946/5714/5694/5701/10213/5700/5695/5689/5688/5693/5707/5702/5692/51582/5710/5719/5683/5690/11315/5684/5704/9861
CC	GO:0000315	organellar large ribosomal subunit	57	0.604841	2.4234	0.000286123	0.0121867	0.010601	3881	tags=67%, list=25%, signal=50%	219927/9553/116541/64928/4706/128308/3396/11222/10573/51642/64976/51264/64983/57129/54148/65005/55168/79590/78988/63875/116540/64979/84311/51263/51318/65080/51258/51069/28998/29088/65003/115416/84545/51253/26589/54948/122704/28977
CC	GO:0005762	mitochondrial large ribosomal subunit	57	0.604841	2.4234	0.000286123	0.0121867	0.010601	3881	tags=67%, list=25%, signal=50%	219927/9553/116541/64928/4706/128308/3396/11222/10573/51642/64976/51264/64983/57129/54148/65005/55168/79590/78988/63875/116540/64979/84311/51263/51318/65080/51258/51069/28998/29088/65003/115416/84545/51253/26589/54948/122704/28977
BP	GO:2001237	negative regulation of extrinsic apoptotic signaling pathway	87	-0.53244	-2.01639	0.000286985	0.0121867	0.010601	1902	tags=29%, list=12%, signal=25%	6934/23017/117584/8737/3958/4170/3148/5970/3082/2255/85450/10413/219699/8795/4000/6423/85508/7128/64114/3553/3303/3162/3304/3383/5054
BP	GO:0007218	neuropeptide signaling pathway	58	0.50785	2.04178	0.000289519	0.0122566	0.0106618	2874	tags=47%, list=19%, signal=38%	6863/10874/4878/4887/4852/11249/5368/5179/84539/2847/3062/116/2743/6447/4889/6752/84109/8001/5173/6866/11251/9607/11248/256933/10886/344758/4886
BP	GO:0000245	spliceosomal complex assembly	60	0.49169	1.99311	0.000292654	0.0123138	0.0107116	3012	tags=35%, list=20%, signal=28%	26864/26870/6060/26871/26863/26869/6631/6633/79833/6635/8487/58155/10907/285962/1653/6637/8683/10946/10569/135295/11168
CC	GO:0000502	proteasome complex	60	0.474154	1.92203	0.000292654	0.0123138	0.0107116	3044	tags=55%, list=20%, signal=44%	5686/5685/5687/5713/5682/5706/5699/5691/5714/5694/5701/10213/5700/5695/130617/5689/5688/5693/5707/5702/9352/5692/90637/11047/5710/5719/5683/5887/5690/5684/5704/29979/9861
CC	GO:1905369	endopeptidase complex	61	0.479763	1.95236	0.000294811	0.0123644	0.0107556	3044	tags=56%, list=20%, signal=45%	5686/5685/5687/5713/5682/5706/5699/5691/5714/5694/5701/10213/5700/5695/130617/5689/5688/5693/5707/5702/9352/5692/27429/90637/11047/5710/5719/5683/5887/5690/5684/5704/29979/9861
CC	GO:0032592	integral component of mitochondrial membrane	63	0.523508	2.14643	0.000297089	0.0123644	0.0107556	3433	tags=54%, list=22%, signal=42%	10440/100131801/125988/25874/205251/28958/51241/54968/94081/51024/664/55013/84303/10939/440574/55288/100287932/5250/90550/291/54332/23456/55669/55750/637/65018/6341/51660/10452/5498/27235/54927/56947/80775
CC	GO:0098803	respiratory chain complex	63	0.781888	3.20581	0.000297089	0.0123644	0.0107556	2252	tags=79%, list=15%, signal=68%	440567/7388/4697/27089/4707/4724/4708/4706/4712/4729/1340/55967/135154/1337/4713/90871/1351/4701/6390/4695/4722/4715/4709/9377/4698/4700/4726/4716/51079/28958/7386/126328/4725/4717/29796/4718/51103/7381/7384/4710/4728/7385/4714/1537/4696/1327/4723/4704/4720/55572
CC	GO:0097525	spliceosomal snRNP complex	62	0.586309	2.39246	0.000297442	0.0123644	0.0107556	2465	tags=44%, list=16%, signal=37%	26864/26834/26870/6060/26871/26863/26869/51690/153527/27258/6631/6633/6628/25804/10465/51639/6635/6638/10907/285962/23658/6637/6629/4809/83443/10946/9410
CC	GO:0098573	intrinsic component of mitochondrial membrane	64	0.522624	2.15206	0.000299581	0.0123927	0.0107802	3433	tags=53%, list=22%, signal=41%	10440/100131801/125988/25874/205251/28958/51241/54968/94081/51024/664/55013/84303/10939/440574/55288/100287932/5250/90550/291/54332/23456/55669/55750/637/65018/6341/51660/10452/5498/27235/54927/56947/80775
BP	GO:0042273	ribosomal large subunit biogenesis	66	0.527907	2.18668	0.00030349	0.0123927	0.0107802	3426	tags=55%, list=22%, signal=43%	51121/55003/10969/51187/55651/54663/2971/3692/6154/6165/65008/55027/51154/6129/9326/26156/6125/57495/55759/55794/4809/90441/6152/23560/6169/4869/55153/65003/11224/23246/285855/6135/115416/51388/55299/4736
CC	GO:0030532	small nuclear ribonucleoprotein complex	68	0.554627	2.31493	0.000303767	0.0123927	0.0107802	2683	tags=43%, list=18%, signal=35%	26864/26834/26870/6060/26871/26863/26869/51690/153527/27258/6631/6633/6628/25804/10465/51639/6635/6638/10907/285962/23658/6637/6629/4809/83443/10946/9410/10569/84844
CC	GO:0015935	small ribosomal subunit	67	0.501429	2.08171	0.000305344	0.0123927	0.0107802	4365	tags=66%, list=29%, signal=47%	6224/64951/51650/51081/60488/83939/54460/6183/92259/28957/55168/64965/65993/51373/6229/56945/6235/6233/64949/6230/64963/10240/6218/6189/55173/51023/6228/6205/6208/6201/51021/6210/6222/28973/6204/64960/6202/28977/3921/6227/6207/6193/6209/7818
CC	GO:0005746	mitochondrial respiratory chain	69	0.762723	3.19071	0.000306185	0.0123927	0.0107802	2252	tags=74%, list=15%, signal=63%	440567/7388/4697/1347/27089/4707/4724/1346/4708/4706/4712/4729/9167/55967/135154/1337/4713/90871/4701/6390/4695/4722/4715/4709/9377/4698/4700/4726/4716/51079/28958/7386/126328/4725/4717/29796/4718/51103/7381/7384/4710/4728/7385/4714/1537/4696/1327/4723/4704/4720/55572
MF	GO:0004896	cytokine receptor activity	54	-0.571532	-2.00107	0.000308071	0.0123927	0.0107802	1506	tags=28%, list=10%, signal=25%	10663/972/57007/55540/51554/1439/2152/163702/3566/2859/8809/3554/9173/9180/960
BP	GO:0061045	negative regulation of wound healing	54	-0.566422	-1.98318	0.000308071	0.0123927	0.0107802	1035	tags=22%, list=7%, signal=21%	2247/2697/1906/710/5328/634/83481/302/1026/5329/170692/5054
BP	GO:0009060	aerobic respiration	72	0.550905	2.32569	0.000308356	0.0123927	0.0107802	2278	tags=40%, list=15%, signal=34%	440567/7388/4697/4190/1329/8803/1345/1340/9167/3420/1337/1351/5162/6390/9377/2271/1350/54205/29796/664/7381/2647/7384/4728/7385/1327/1737/158/81889
BP	GO:0061418	regulation of transcription from RNA polymerase II promoter in response to hypoxia	72	0.451902	1.90775	0.000308356	0.0123927	0.0107802	2405	tags=40%, list=16%, signal=34%	5686/5685/5687/5713/5682/5706/5699/5691/5714/5694/5701/10213/5700/5695/5689/5688/6921/5693/9978/7314/6233/5707/5702/5692/5710/5719/5683/25994/5690
CC	GO:0030684	preribosome	74	0.433872	1.83939	0.000311818	0.0123927	0.0107802	5089	tags=61%, list=33%, signal=41%	102724159/88745/10969/54663/3692/345630/51096/51154/83732/80135/51118/26156/84261/55759/55272/4809/90441/25983/10885/25879/9136/6201/84946/23246/55781/51388/10199/11103/8568/2091/84549/9277/134430/84294/705/79954/51018/51042/27341/27042/85395/51602/51077/8945/23481
BP	GO:0031145	anaphase-promoting complex-dependent catabolic process	74	0.556263	2.35826	0.000311818	0.0123927	0.0107802	3540	tags=66%, list=23%, signal=51%	5686/9232/5685/5687/5713/5682/996/5706/5699/5691/4085/5714/5694/5701/10213/5700/5695/5689/5688/5693/891/7314/51529/6233/5707/5702/5692/983/51434/84417/5710/5719/246184/5683/10393/5690/7324/7321/5684/25906/5704/27338/9861/6790/9184/8452/64682/29945/51433
CC	GO:0005758	mitochondrial intermembrane space	73	0.485662	2.05281	0.000312207	0.0123927	0.0107802	4528	tags=60%, list=30%, signal=43%	51499/1340/4713/51142/57019/26521/131474/27166/4725/54205/26519/388753/10456/2647/6622/26517/4976/100287932/27429/23568/6647/79145/55750/11315/1678/57001/4702/30968/65018/56616/57486/65260/5498/64083/6770/80025/4719/7064/25996/10063/10650/10367/221154/51012
BP	GO:0042773	ATP synthesis coupled electron transport	76	0.74539	3.17286	0.00031348	0.0123927	0.0107802	2167	tags=74%, list=14%, signal=64%	440567/7388/4697/27089/4707/4724/4708/1329/10975/1345/4706/4712/4729/1340/9167/55967/1337/4713/1351/4701/4695/4722/4715/4709/9377/4698/4700/4726/4716/51079/7386/126328/4725/4717/1350/54205/29796/388753/4718/51103/7381/7384/4710/4728/7385/6622/4714/1537/891/4696/1327/4723/983/4704/23479/4720
CC	GO:0070469	respiratory chain	76	0.745699	3.17417	0.00031348	0.0123927	0.0107802	2389	tags=74%, list=16%, signal=62%	440567/7388/4697/1347/27089/4707/4724/1346/4708/10975/4706/4712/4729/1340/9167/55967/135154/1337/4713/90871/1351/4701/6390/4695/4722/4715/4709/9377/4698/4700/4726/4716/51079/28958/7386/126328/4725/4717/54205/29796/4718/51103/7381/7384/4710/4728/7385/4714/1537/4696/1327/4723/4704/4720/55572/25994
BP	GO:0042775	mitochondrial ATP synthesis coupled electron transport	75	0.74375	3.15411	0.000313972	0.0123927	0.0107802	2167	tags=73%, list=14%, signal=63%	440567/7388/4697/27089/4707/4724/4708/1329/10975/1345/4706/4712/4729/1340/9167/55967/1337/4713/1351/4701/4695/4722/4715/4709/9377/4698/4700/4726/4716/51079/7386/126328/4725/4717/1350/54205/29796/4718/51103/7381/7384/4710/4728/7385/6622/4714/1537/891/4696/1327/4723/983/4704/23479/4720
MF	GO:0008135	translation factor activity, RNA binding	77	0.429865	1.8329	0.000315956	0.0123927	0.0107802	5198	tags=56%, list=34%, signal=37%	219402/3396/1974/83939/1933/3692/84340/10987/1965/54516/4528/8894/3646/2107/1977/10767/1983/56648/79631/54505/8668/27335/51386/8891/10480/9470/7458/8664/1975/10102/10289/1967/8562/1973/253314/8893/1984/8892/8666/1982/8663/317649/85476
CC	GO:0120114	Sm-like protein family complex	77	0.551946	2.35343	0.000315956	0.0123927	0.0107802	2683	tags=44%, list=18%, signal=37%	26864/26834/26870/6060/26871/26863/26869/51690/153527/27258/6631/6633/6628/79833/25804/10465/51639/6635/8487/6638/10907/285962/27257/23658/11171/6637/6629/4809/83443/10946/9410/1207/10569/84844
BP	GO:0060548	negative regulation of cell death	762	-0.310181	-1.45748	0.000316356	0.0123927	0.0107802	2431	tags=20%, list=16%, signal=18%	1271/4846/8829/307/4504/116986/5978/5465/6812/153769/7703/10616/8660/10298/3725/7101/64780/117/8877/8797/4864/57707/55679/6648/4035/2055/3718/2149/28514/396/8831/6934/23017/7466/1051/6774/3297/101/835/117584/6818/8737/84447/6464/3958/4170/89884/6548/2185/30812/754/6608/604/972/1191/1201/10763/4335/25/1942/7483/10507/666/6926/5292/3397/4099/5467/28996/5896/3148/5970/602/5582/57007/399687/3055/2247…
BP	GO:0010972	negative regulation of G2/M transition of mitotic cell cycle	78	0.516243	2.20903	0.000316456	0.0123927	0.0107802	3099	tags=49%, list=20%, signal=39%	5686/5685/5687/5713/5682/5706/5699/5691/5714/5694/5701/10213/5700/5695/5689/5688/8883/5693/9978/11073/5707/5702/5692/983/63967/84446/5710/5719/641/5884/5683/5690/25949/6500/5684/5704/9861/6790
BP	GO:0002520	immune system development	734	-0.30686	-1.4398	0.000317225	0.0123927	0.0107802	3208	tags=26%, list=21%, signal=21%	947/920/958/56603/6714/1436/11149/7057/171023/1840/23112/201163/6422/6938/10461/9846/1316/6929/9644/4041/22985/6772/84807/5595/2033/23212/3065/5914/4343/4779/7042/7482/4004/596/3133/8741/23054/5305/4860/27327/3021/55636/2648/57580/4495/9092/5978/4297/5977/5696/677/85439/3725/5316/9580/4643/26022/23598/8351/26013/1209/25939/23210/8514/3718/28514/2039/55846/5585/1387/64332/1051/6774/11277/57178/101…
CC	GO:0031970	organelle envelope lumen	82	0.46157	1.9936	0.000319693	0.0123927	0.0107802	4528	tags=59%, list=30%, signal=41%	57110/51499/1340/4713/51142/57019/26521/131474/27166/4725/54205/26519/388753/10456/2647/6622/26517/4976/100287932/27429/23568/6647/79145/55750/11315/1678/57001/4702/30968/65018/56616/57486/65260/5498/64083/6770/80025/4719/590/27101/7064/25996/10063/10650/10367/203068/221154/51012
CC	GO:1905368	peptidase complex	82	0.456915	1.97349	0.000319693	0.0123927	0.0107802	2405	tags=46%, list=16%, signal=39%	2155/5686/5685/5687/5713/5682/5706/6880/5699/5691/5714/5694/56943/5701/10213/5700/5695/130617/5689/5688/117143/10939/5693/5707/5702/9352/5692/90701/27429/90637/11047/5710/5719/60559/6883/5683/5887/5690
MF	GO:0016651	oxidoreductase activity, acting on NAD(P)H	84	0.567297	2.45875	0.000324465	0.0123927	0.0107802	2167	tags=52%, list=14%, signal=45%	1646/1645/4697/4707/4724/4708/7295/4706/4712/4729/10901/8564/55967/50507/4713/4701/91942/4695/4722/4715/4709/4698/4700/4726/4716/51079/4843/4725/4717/51714/4718/4710/4728/4714/55328/84817/4696/5230/4723/51292/51700/4704/114112/4720
BP	GO:0030195	negative regulation of blood coagulation	36	-0.620774	-2.00958	0.000326637	0.0123927	0.0107802	527	tags=22%, list=3%, signal=22%	1906/710/5328/634/302/5329/170692/5054
BP	GO:1900047	negative regulation of hemostasis	36	-0.620774	-2.00958	0.000326637	0.0123927	0.0107802	527	tags=22%, list=3%, signal=22%	1906/710/5328/634/302/5329/170692/5054
BP	GO:0097435	supramolecular fiber organization	553	-0.321413	-1.48403	0.000327297	0.0123927	0.0107802	2768	tags=24%, list=18%, signal=20%	23189/28984/10580/7042/26160/4629/9172/55755/4621/29993/596/27229/10278/4053/84722/57731/134549/11078/146206/4239/84940/274/57580/8829/89848/4641/1729/11076/2934/91663/4921/4604/81/285590/5033/1453/64780/10297/29109/84033/79709/10435/22836/4741/55114/1281/7273/2039/1832/9564/54820/10095/176/253980/7408/8737/10458/57662/64857/23242/440193/7456/6548/57701/2185/79875/55616/6385/2006/4137/10382/4926/…
BP	GO:0030036	actin cytoskeleton organization	548	-0.314351	-1.45051	0.000327618	0.0123927	0.0107802	3654	tags=31%, list=24%, signal=25%	84948/7226/9368/51332/261734/9260/9639/1465/83700/348110/6710/8557/10420/23370/201191/10391/1809/221061/2549/26037/51734/4853/147179/613/6714/1436/26053/84952/23406/2035/10411/6422/3636/60/5629/6093/1901/8837/9828/23189/28984/10580/152273/4629/9172/4621/29993/596/9578/10278/55742/57731/134549/2036/11078/146206/84940/274/57580/8829/89848/4641/1729/2934/541468/91663/4604/81/285590/64780/3993/29109/…
BP	GO:0033108	mitochondrial respiratory chain complex assembly	86	0.672272	2.92071	0.000328947	0.0123927	0.0107802	3580	tags=73%, list=23%, signal=56%	4707/4724/4708/100131801/29078/4706/4712/4729/284184/55967/135154/4713/90871/4701/91942/4695/4722/4715/4709/4698/4700/4726/4716/84987/55863/51079/28958/126328/51241/4725/137682/4717/79133/29796/4718/51103/7381/4710/4728/4714/644096/4696/84275/4723/4704/100303755/4720/55572/29090/51295/51300/4711/57001/54902/4702/493753/25813/6341/7019/6834/389203/25915/4719
BP	GO:0048729	tissue morphogenesis	509	-0.316055	-1.45325	0.000329345	0.0123927	0.0107802	3331	tags=30%, list=22%, signal=24%	1856/85407/10672/80000/10277/4824/4625/23275/6714/5361/2139/1436/1605/160/6422/4194/9355/3488/5629/9231/655/4041/6239/6772/7414/1901/5566/7473/161/5914/7042/7482/26160/9172/596/1294/55636/146206/51684/23129/2648/4846/84445/8829/8914/5310/5696/4604/131405/3687/1954/4086/6256/23654/7249/8289/341640/1281/28514/7273/8549/1522/1832/1839/65979/84283/7408/286204/2260/3400/54345/57662/23242/26508/3673/55…
CC	GO:0000313	organellar ribosome	87	0.624883	2.7226	0.000329707	0.0123927	0.0107802	3619	tags=67%, list=24%, signal=51%	219927/9553/116541/64928/4706/64951/51650/128308/4701/3396/11222/10573/51642/51081/60488/64976/51264/64983/54460/6183/57129/92259/118487/28957/54148/65005/55168/64965/65993/79590/51373/56945/78988/63875/116540/64979/84311/64949/51263/64963/10240/51318/65080/55173/51023/51258/51069/28998/29088/65003/51021/115416/84545/28973/51253/26589/64960/54948
CC	GO:0005761	mitochondrial ribosome	87	0.624883	2.7226	0.000329707	0.0123927	0.0107802	3619	tags=67%, list=24%, signal=51%	219927/9553/116541/64928/4706/64951/51650/128308/4701/3396/11222/10573/51642/51081/60488/64976/51264/64983/54460/6183/57129/92259/118487/28957/54148/65005/55168/64965/65993/79590/51373/56945/78988/63875/116540/64979/84311/64949/51263/64963/10240/51318/65080/55173/51023/51258/51069/28998/29088/65003/51021/115416/84545/28973/51253/26589/64960/54948
BP	GO:0031146	SCF-dependent proteasomal ubiquitin-dependent protein catabolic process	87	0.477807	2.08179	0.000329707	0.0123927	0.0107802	4068	tags=56%, list=27%, signal=42%	5686/5685/196394/55294/5687/5713/5682/5706/5699/5691/26272/5714/5694/5701/10213/5700/5695/25827/5689/5688/26268/5693/9978/8065/5707/5702/5692/9616/254170/5710/5719/5683/54461/79176/5690/6500/26224/5684/5704/9861/8452/8453/64839/81545/26232/26234/5721/8454/5708
BP	GO:0070126	mitochondrial translational termination	89	0.657612	2.8808	0.000331126	0.0123927	0.0107802	3619	tags=69%, list=24%, signal=53%	219927/9553/116541/64928/64951/51650/128308/3396/11222/10573/51642/51081/60488/64976/51264/64983/54460/6183/57129/92259/118487/28957/54148/65005/55168/65008/84340/64965/65993/79590/51373/56945/54516/78988/63875/116540/51649/64979/84311/64949/51263/64963/10240/51318/65080/55173/90480/51023/51258/51069/28998/29088/65003/51021/54998/84545/28973/51253/26589/64960/54948
MF	GO:0009055	electron transfer activity	88	0.50159	2.19182	0.000331345	0.0123927	0.0107802	2167	tags=47%, list=14%, signal=40%	440567/7388/4697/1347/27089/1346/1329/10975/1345/4729/1340/9167/55967/3420/1337/50507/1351/91942/6390/4722/9377/57019/4726/51022/7386/22977/1350/54205/80142/29796/112812/7381/7384/231/1537/6715/1327/51218/114112/10327/4720
BP	GO:0070125	mitochondrial translational elongation	88	0.655499	2.86437	0.000331345	0.0123927	0.0107802	3881	tags=70%, list=25%, signal=53%	219927/9553/116541/64928/64951/51650/128308/3396/11222/10573/51642/51081/60488/64976/51264/64983/54460/6183/57129/92259/118487/28957/54148/65005/55168/65008/64965/65993/79590/51373/56945/78988/63875/116540/51649/64979/84311/64949/51263/64963/10240/51318/65080/55173/90480/51023/51258/51069/28998/29088/65003/51021/54998/84545/28973/51253/26589/64960/54948/122704/10102/28977
BP	GO:1902750	negative regulation of cell cycle G2/M phase transition	88	0.468496	2.04721	0.000331345	0.0123927	0.0107802	3099	tags=45%, list=20%, signal=36%	5686/5685/5687/5713/5682/5706/29086/5699/5691/5714/5694/5701/10213/5700/5695/5689/5688/8883/5693/9978/11073/5707/5702/5692/51720/983/63967/84446/5710/5719/641/5884/5683/5690/25949/6500/5684/5704/9861/6790
CC	GO:1990204	oxidoreductase complex	88	0.645006	2.81852	0.000331345	0.0123927	0.0107802	2252	tags=58%, list=15%, signal=50%	440567/7388/4697/27089/4707/4724/4708/4706/4712/4729/55967/135154/50507/4713/90871/5162/4701/6390/4695/4722/4715/4709/4698/4700/4726/4716/51079/7386/126328/92259/4725/2819/4717/29796/4718/51103/7381/7384/4710/4728/7385/4714/1537/8050/4696/4723/6240/4704/1737/4720/55572
BP	GO:1904036	negative regulation of epithelial cell apoptotic process	30	-0.664023	-2.07107	0.000334001	0.0124582	0.0108372	348	tags=37%, list=2%, signal=36%	10298/6934/7466/25/7128/4192/51129/26471/3162/3383/5054
MF	GO:0015078	proton transmembrane transporter activity	93	0.466094	2.05807	0.000336814	0.0125293	0.010899	2023	tags=40%, list=13%, signal=35%	4697/1347/509/1346/9296/284525/1329/521/1345/1340/9167/1337/1351/10476/529/534/9377/533/515/498/516/526/1350/114134/518/51606/113655/539/9550/51382/133308/522/1327/514/5250/523/155066
BP	GO:1990542	mitochondrial transmembrane transport	92	0.477751	2.10244	0.000337724	0.0125294	0.0108991	3225	tags=47%, list=21%, signal=37%	10440/509/9551/1329/521/10166/10476/728489/25874/515/498/54543/131474/51079/516/140823/131118/26519/51025/518/5664/81034/55013/10939/539/1537/26517/8604/4976/522/100287932/514/84275/90550/55750/29090/10632/84134/30968/79568/51660/10452/51422
BP	GO:0006614	SRP-dependent cotranslational protein targeting to membrane	96	0.530525	2.35338	0.000339905	0.0125443	0.0109121	4356	tags=62%, list=28%, signal=45%	6029/378707/6224/6154/6165/6144/6164/6729/6171/130617/6728/100507582/6229/6129/6235/6155/378706/6233/6125/6230/6218/6189/6138/6160/133022/6228/6152/6205/10952/6169/6143/9349/6208/6201/6124/11224/6747/6168/6210/6159/6135/55176/6161/6222/6139/4736/6204/6726/6141/6202/3921/101928174/6227/6146/25873/6122/6207/6193/6209/6156
BP	GO:0002757	immune response-activating signal transduction	401	-0.3434	-1.55442	0.000339943	0.0125443	0.0109121	2274	tags=22%, list=15%, signal=19%	5696/10616/3656/7462/5296/90268/10318/55765/11314/55601/4340/196051/9564/1387/10095/64332/8737/81622/10458/865/85363/3958/7456/10384/3384/1535/118788/150372/148022/25/51517/11119/644150/89857/123920/5970/9261/7006/3055/975/719/10163/5777/11118/143662/2357/4057/2099/10392/64135/5359/2268/5698/64922/25865/7097/933/3689/9641/4615/2212/3665/377630/84106/1378/3123/7128/9572/10385/23308/2359/3659/3117/…
BP	GO:0022904	respiratory electron transport chain	95	0.709036	3.13519	0.000341297	0.0125606	0.0109263	2012	tags=64%, list=13%, signal=56%	440567/7388/4697/27089/4707/4724/4708/1329/10975/1345/4706/4712/4729/1340/9167/55967/1337/4713/1351/4701/91942/6390/4695/4722/4715/4709/9377/4698/4700/4726/4716/728294/51079/7386/126328/4725/2819/4717/1350/54205/29796/388753/4718/51103/7381/7384/4710/4728/7385/144363/6622/4714/1537/8604/891/4696/1327/4723/983/4704/23479
CC	GO:0022626	cytosolic ribosome	99	0.45763	2.04036	0.000343289	0.0126003	0.0109608	4356	tags=59%, list=28%, signal=42%	6224/51121/116832/51187/83939/6154/6165/6144/6164/6166/65008/6171/6229/6129/6235/6155/6233/6125/6230/6218/6189/6138/6160/6228/90441/6152/6205/6169/6143/9349/9513/6208/6201/6124/11224/26747/6168/6210/9451/285855/6159/6135/6161/6222/6139/4736/6204/6141/6202/3921/6227/6146/25873/6122/6207/6193/6209/6156
BP	GO:0006613	cotranslational protein targeting to membrane	100	0.522437	2.33023	0.000345304	0.0126393	0.0109947	4356	tags=61%, list=28%, signal=44%	6029/378707/6224/6154/6165/6144/6164/6729/6171/130617/6728/100507582/6229/6129/6235/6155/378706/6233/6125/6230/6218/6189/6138/6160/133022/6228/6152/6205/10952/6169/6143/9349/6208/6201/6124/11224/6747/6168/6210/6159/6135/55176/6161/6222/6139/4736/6204/6746/6726/6141/6202/3921/101928174/6227/6146/25873/6122/6207/6193/6209/6156
BP	GO:0002694	regulation of leukocyte activation	358	-0.347072	-1.55592	0.00034618	0.0126393	0.0109947	3197	tags=31%, list=21%, signal=25%	8013/54209/2796/5062/84868/857/613/920/958/56603/6714/115004/7057/1840/6422/9231/10461/9846/283234/84807/1075/64926/79155/5914/4004/596/3133/2896/8741/140885/10326/4860/5819/2648/388552/79626/9092/6812/2934/677/8660/9580/8877/1209/23729/11314/3718/2852/5585/64332/3077/1051/11277/57178/101/865/3958/6830/6385/604/972/150372/148022/25/201294/7704/923/5896/6813/7040/399687/84630/975/80380/3949/2255/5…
BP	GO:0006415	translational termination	102	0.629714	2.81926	0.000347222	0.0126438	0.0109987	3619	tags=66%, list=24%, signal=50%	219927/9553/116541/64928/64951/51650/128308/3396/11222/10573/51642/51081/60488/64976/51264/64983/54460/6183/57129/92259/6059/118487/28957/54148/65005/55168/65008/84340/64965/65993/79590/51504/51373/56945/54516/78988/63875/116540/51649/64979/84311/64949/51263/64963/10240/51318/2107/65080/55173/90480/51023/51258/51069/56648/28998/55239/29088/65003/51021/54998/84545/327/28973/51253/26589/64960/54948
CC	GO:0015934	large ribosomal subunit	112	0.56936	2.59056	0.00036049	0.0130304	0.011335	4152	tags=64%, list=27%, signal=47%	219927/9553/116541/64928/4706/51121/128308/116832/3396/11222/10573/51642/51187/64976/51264/64983/57129/6154/6165/54148/6144/6164/6166/65005/55168/65008/6171/79590/6129/6155/78988/63875/116540/64979/84311/51263/6125/51318/6138/65080/6160/51258/90441/6152/6169/6143/51069/9349/9513/28998/29088/65003/6124/11224/6168/285855/6159/6135/115416/84545/6161/6139/4736/51253/26589/54948/122704/6141/28977/6146…
MF	GO:0001848	complement binding	14	-0.815778	-2.11935	0.000362056	0.0130304	0.011335	531	tags=50%, list=3%, signal=48%	3689/1378/10747/720/721/22918/728
CC	GO:0071682	endocytic vesicle lumen	14	-0.820709	-2.13216	0.000362056	0.0130304	0.011335	800	tags=36%, list=5%, signal=34%	4057/3040/3043/3039/3240
CC	GO:0098800	inner mitochondrial membrane protein complex	111	0.723561	3.28308	0.000362713	0.0130304	0.011335	2830	tags=71%, list=18%, signal=58%	440567/7388/4697/27089/4707/4724/10440/84833/509/4708/9551/125988/521/4706/4712/4729/55967/135154/1337/4713/90871/4701/10476/6390/4695/4722/4715/4709/9377/4698/4700/4726/4716/515/498/9556/51079/28958/7386/126328/516/4725/140823/4717/131118/29796/26519/51025/518/4718/51103/7381/7384/4710/55013/4728/7385/84303/10939/4714/539/1537/440574/4696/522/1327/100287932/514/4723/90550/4704/4720/55572/55750/2…
BP	GO:0045047	protein targeting to ER	109	0.498168	2.24929	0.000362976	0.0130304	0.011335	4356	tags=60%, list=28%, signal=43%	6029/378707/6224/54557/6154/6165/6144/6164/6729/6171/130617/6728/100507582/6229/6129/6235/6155/378706/6233/6125/6230/23480/6218/6189/6138/6160/133022/60559/6228/6152/6205/10952/6169/6143/9349/439/6208/6201/6124/11224/6747/6168/6210/6159/6135/55176/6161/6222/6139/4736/6204/6726/6141/6202/3921/101928174/6227/6146/28972/25873/6122/6207/6193/6209/6156
BP	GO:0072599	establishment of protein localization to endoplasmic reticulum	113	0.499167	2.27291	0.000363504	0.0130304	0.011335	4356	tags=59%, list=28%, signal=43%	6029/378707/6224/54557/6154/6165/6144/6164/6729/6171/130617/6728/100507582/6229/6129/6235/6155/378706/6233/6125/6230/23480/6218/6189/6138/6160/133022/60559/6228/6152/6205/10952/6169/6143/22930/9349/439/6208/25782/6201/6124/11224/6747/6168/6210/6159/6135/55176/6161/6222/6139/4736/6204/6726/6141/6202/3921/101928174/6227/6146/28972/25873/6122/6207/6193/6209/6156
BP	GO:0042730	fibrinolysis	13	-0.837689	-2.13409	0.000365898	0.0130676	0.0113673	293	tags=38%, list=2%, signal=38%	710/5328/302/5329/5054
BP	GO:0006119	oxidative phosphorylation	116	0.678598	3.10637	0.000366435	0.0130676	0.0113673	2167	tags=63%, list=14%, signal=54%	440567/7388/4697/1347/27089/4707/4724/509/1346/4708/9551/1329/10975/521/1345/4706/4712/4729/1340/9167/55967/1337/4713/1351/4701/10476/4695/4722/4715/4709/9377/4698/4700/4726/4716/515/498/51079/7386/126328/516/4725/4717/1350/54205/29796/388753/518/4718/51103/7381/7384/4710/4728/7385/6622/4714/539/1537/891/4696/522/1327/5230/514/84275/4723/4436/983/4704/23479/2631/4720
BP	GO:1902600	proton transmembrane transport	114	0.422901	1.92405	0.000367918	0.0130867	0.0113839	2603	tags=39%, list=17%, signal=33%	4697/1347/509/1346/9551/9296/284525/1329/521/54997/1345/1340/9167/1337/1351/10476/529/534/9377/533/515/498/516/526/1350/11331/518/51606/113655/539/1537/9550/51382/133308/522/1327/514/5250/523/155066/11261/64924/10632/10479/11315
MF	GO:0140101	catalytic activity, acting on a tRNA	120	0.443436	2.04008	0.000372717	0.0131532	0.0114417	5293	tags=53%, list=35%, signal=35%	85495/391356/54931/3396/51251/6301/10775/10799/10248/5917/4677/92675/3376/83707/55152/116461/144233/51605/79731/91801/2617/5188/10556/55039/56931/112487/9836/5859/57038/10352/10056/6897/60487/123263/54913/51067/3735/339175/54802/79897/51531/55699/11062/131965/283459/51520/81627/54938/81890/138428/60528/55006/80745/57604/55278/55157/221078/4141/1615/25973/10940/51095/93587/115708
BP	GO:0008033	tRNA processing	124	0.395614	1.82854	0.000373134	0.0131532	0.0114417	5330	tags=51%, list=35%, signal=33%	85495/142940/54931/6301/10775/51637/10799/10248/54859/83707/51504/51728/23587/116461/348180/144233/51605/1653/91801/10556/10978/339487/81605/55039/51002/51493/56931/9836/55140/55623/60487/123263/54913/3735/339175/54802/22929/79897/84881/51531/6741/54517/55520/11062/131965/81627/64172/25821/81890/60528/55006/80745/57604/285381/112970/221078/10940/126789/11157/51095/93587/115708/2926
BP	GO:0002827	positive regulation of T-helper 1 type immune response	11	-0.839974	-2.04795	0.000373204	0.0131532	0.0114417	333	tags=36%, list=2%, signal=36%	6556/8809/3554/3553
BP	GO:0007249	I-kappaB kinase/NF-kappaB signaling	220	-0.391354	-1.67602	0.000373599	0.0131532	0.0114417	2917	tags=29%, list=19%, signal=24%	6772/84807/6093/8837/79155/23005/3065/80833/140885/23636/57449/541468/161725/10616/3656/10318/55765/51704/22900/2149/197358/6285/6283/10783/8737/9020/57506/56957/85363/5187/9516/972/148022/25/54862/55223/5970/602/389/9220/3965/2697/57153/4057/2099/10392/8795/23476/10758/7097/4055/9641/7706/4615/684/7128/9572/7132/2316/7052/929/3553/3162/3315
BP	GO:0061448	connective tissue development	205	-0.396465	-1.68348	0.000377786	0.0132667	0.0115405	3014	tags=31%, list=20%, signal=25%	11145/150356/655/4041/2121/5595/8837/22856/55959/399979/5914/7482/5396/1294/3696/5310/658/54795/285590/10498/4086/4209/649/176/9658/2260/3400/30812/7483/7704/91355/81578/5467/5970/7040/94/2247/85301/7045/6662/4147/4054/656/51435/85477/64856/57561/1291/6423/1906/4256/1435/1293/2828/1277/3491/6781/4192/302/960/4017/1116/871
BP	GO:0010810	regulation of cell-substrate adhesion	177	-0.421467	-1.76196	0.000384961	0.0134844	0.0117298	3187	tags=36%, list=21%, signal=29%	3037/6714/7057/8751/340485/1605/6904/3987/6422/6239/6093/347/6695/23189/596/9448/11078/8826/57580/8829/91663/4921/81/84034/55679/4035/2039/50488/80005/57662/6548/2185/4221/6385/604/1785/25/201294/2013/780/8324/94/55612/285/2335/4323/11170/11117/3728/25890/1435/90187/10630/2316/1277/3491/4192/5328/3678/1295/6281/5880/2633/5054
BP	GO:0006414	translational elongation	130	0.554049	2.57702	0.000387147	0.0135266	0.0117666	3881	tags=55%, list=25%, signal=42%	219927/9553/116541/64928/1734/64951/51650/128308/3396/11222/10573/51642/51081/60488/64976/51264/1933/64983/54460/6183/57129/92259/118487/28957/54148/51714/65005/55168/65008/64965/65993/79590/51373/56945/78988/63875/116540/51649/64979/84311/26046/64949/51263/64963/10240/51318/65080/55173/90480/10600/51023/10767/51258/51069/56648/79631/28998/29088/65003/51021/89978/54998/84545/28973/51253/6726/2658…
BP	GO:0032543	mitochondrial translation	135	0.57943	2.71335	0.00038956	0.0135766	0.01181	3881	tags=63%, list=25%, signal=47%	219927/9553/116541/64928/219402/54931/64951/708/51650/128308/4701/3396/11222/10573/51642/51081/60488/64976/51264/64983/28958/54460/6183/57129/92259/118487/28957/54148/65005/55168/65008/84340/64965/65993/79590/26995/51373/56945/54516/4528/78988/63875/116540/51649/64979/84311/64949/51263/64963/10240/51318/55005/65080/2617/51001/5188/55173/90480/57038/10352/51023/51335/51258/10128/51069/285367/28998…
BP	GO:0048705	skeletal system morphogenesis	163	-0.420132	-1.73901	0.000390574	0.0135776	0.0118109	3370	tags=36%, list=22%, signal=29%	4148/25976/84159/3037/56603/5447/6422/3636/51741/655/4041/22856/55112/5914/5396/1294/1101/5310/658/27173/9742/7703/285590/10498/1954/5027/4209/649/9249/176/60529/2260/29123/7483/6497/91355/81578/7040/85301/6662/4147/4054/4057/51435/64856/4323/57453/1291/2268/6423/7043/4256/51804/1293/157506/1277/6781/302/871
BP	GO:0070972	protein localization to endoplasmic reticulum	137	0.443966	2.07867	0.000395883	0.0137276	0.0119414	4356	tags=54%, list=28%, signal=39%	6029/378707/6224/54557/6154/6165/6144/6164/6729/6171/130617/6728/100507582/6229/6129/6235/6155/378706/6233/89866/57142/6125/6230/55973/23480/6218/6189/6138/6160/3638/133022/60559/6228/6152/6205/10952/6169/6143/22930/81573/9349/439/6208/25782/6201/6124/11224/6747/6168/6210/6159/6135/55176/6161/6222/6139/4736/6204/6726/6141/6202/120892/3921/101928174/6227/6146/28972/25873/6122/6207/9218/6193/6209/6…
MF	GO:0005153	interleukin-8 receptor binding	3	-0.986669	-1.66727	0.000397219	0.0137394	0.0119517	6	tags=67%, list=0%, signal=67%	6376/3576
MF	GO:0003735	structural constituent of ribosome	149	0.599852	2.8528	0.000408664	0.0140999	0.0122653	4365	tags=68%, list=29%, signal=49%	219927/9553/116541/6224/64928/51121/64951/51650/128308/116832/4701/11222/10573/51081/51187/60488/51264/64983/54460/6183/57129/92259/6154/6165/6144/6164/6166/65005/55168/65008/64965/65993/6171/79590/51373/6229/56945/6129/6235/6155/78988/63875/51649/64979/6233/51263/6125/6230/64963/10240/51318/6218/6189/6138/6160/51023/51258/6228/6152/6205/6169/6143/51069/9349/28998/6208/29088/65003/6201/51021/6124…
BP	GO:0022900	electron transport chain	146	0.569309	2.6904	0.000410509	0.0141283	0.0122899	2071	tags=51%, list=14%, signal=45%	440567/7388/4697/1347/27089/4707/4724/1346/4708/1329/10975/1345/4706/4712/4729/1340/9167/55967/3420/1337/50507/4713/1351/4701/91942/6390/4695/4722/4715/4709/9377/4698/4700/57019/4726/4716/51022/728294/51079/7386/126328/22977/4725/2819/4717/1350/54205/80142/29796/388753/112812/4718/51103/7381/7384/231/4710/4728/7385/144363/6622/4714/1537/8604/891/6715/4696/1327/51218/4723/983/4704/23479/114112/103…
BP	GO:0002285	lymphocyte activation involved in immune response	117	-0.472604	-1.87167	0.000412314	0.0141551	0.0123133	1944	tags=27%, list=13%, signal=24%	3718/28514/55846/64332/6774/3958/6830/2185/604/25/201294/5873/602/7040/975/3965/3683/161882/8995/7157/3566/4242/3936/6556/6693/8809/4192/634/56832/4064/2207/3383
CC	GO:0005751	mitochondrial respiratory chain complex IV	8	0.883667	2.06968	0.000419639	0.0143708	0.0125009	1712	tags=88%, list=11%, signal=78%	4697/1337/9377/28958/7386/7385/1327
BP	GO:0040007	growth	787	-0.304346	-1.4316	0.00042163	0.0144032	0.0125291	3383	tags=28%, list=22%, signal=23%	3913/84260/4148/320/5062/8326/3320/84159/85407/9792/4853/57468/3643/23105/6714/5361/5447/26053/26011/8751/23025/6446/1605/59284/201163/6422/9355/3488/5629/340719/8711/7414/2121/1901/57556/6098/4493/6668/8837/7473/2033/347/928/6695/5914/7042/84258/7143/10848/596/1294/84722/66000/57731/57699/4038/3021/55636/6657/8826/2931/2648/84445/8829/4495/658/4504/51196/5465/8292/2934/4921/677/285590/694/10298/…
MF	GO:0002020	protease binding	99	-0.485885	-1.87731	0.000423191	0.0144036	0.0125295	2957	tags=33%, list=19%, signal=27%	9644/7078/8837/596/274/9325/5045/6261/8797/4035/1281/7273/7077/117584/84447/9507/1476/4155/3949/3690/2335/2152/7157/91319/6402/7450/7128/1277/302/3554/54507/5265/5054
BP	GO:0002576	platelet degranulation	98	-0.486574	-1.87736	0.000423729	0.0144036	0.0125295	1509	tags=26%, list=10%, signal=23%	7094/5552/1191/5175/6813/7040/87/3082/3690/3674/1675/2335/3959/8407/5341/2153/7043/7450/83706/710/2316/2207/5265/5054/12
BP	GO:0140053	mitochondrial gene expression	161	0.538125	2.58689	0.000428082	0.0145114	0.0126232	4888	tags=66%, list=32%, signal=46%	219927/9553/116541/64928/219402/54931/64951/708/51650/128308/4701/3396/11222/10573/51642/51081/60488/64976/51264/64983/28958/54460/6183/57129/92259/118487/28957/54148/65005/55168/65008/84340/64965/65993/79590/26995/51373/56945/54516/4528/78988/63875/116540/51649/64979/84311/64949/51263/64963/10240/51318/84275/55005/65080/2617/51001/5188/55173/90480/57038/10352/5562/51023/51335/51258/10128/51069/2…
BP	GO:0045333	cellular respiration	162	0.595142	2.86391	0.000429	0.0145114	0.0126232	2278	tags=49%, list=15%, signal=42%	440567/7388/4697/27089/4707/4724/4708/55847/4190/1329/10975/8803/1345/4706/4712/4729/1340/9167/55967/3420/135154/1337/4713/1351/5162/4701/91942/6390/4695/4722/4715/4709/9377/4698/4700/4726/4716/2271/728294/93058/80219/27166/51079/4843/7386/126328/4725/2819/4717/1350/54205/114789/29796/388753/4718/51103/664/7381/2647/7384/4710/4728/7385/144363/6622/4714/1537/8604/891/4696/1327/4723/983/4704/23479/…
BP	GO:0006413	translational initiation	175	0.362244	1.76576	0.000442478	0.0149307	0.0129879	5527	tags=64%, list=36%, signal=41%	6224/219402/1974/468/83939/6059/3692/6154/6165/6144/6164/8872/6171/10987/10605/6229/6129/1965/6235/4528/6155/6233/6125/6230/5499/8894/1653/3646/6218/6189/6138/6160/1977/22927/6228/6152/6205/1983/6169/6143/4869/123263/9349/6208/6201/54505/6124/11224/6168/6210/9451/6159/6135/8668/27335/51386/8891/56339/10480/9470/6161/6222/6139/4736/6204/7458/55364/8664/1975/6141/6202/10289/3921/8637/6227/1967/6146…
BP	GO:0034109	homotypic cell-cell adhesion	66	-0.541108	-1.95928	0.000447294	0.0150511	0.0130927	3025	tags=44%, list=20%, signal=35%	1824/60/7414/928/10076/8613/29119/6812/2039/1832/7094/10398/4627/3690/80139/3674/5777/84465/1192/5341/3728/4267/10630/83706/2316/634/3043/170692/3315
CC	GO:0044391	ribosomal subunit	176	0.540112	2.63055	0.000448229	0.0150511	0.0130927	4365	tags=65%, list=29%, signal=47%	219927/9553/116541/6224/64928/4706/51121/64951/51650/128308/116832/3396/11222/10573/51642/51081/51187/60488/83939/64976/51264/64983/54460/6183/57129/92259/6154/6165/28957/54148/6144/6164/6166/65005/55168/65008/64965/65993/6171/79590/51373/6229/56945/6129/6235/6155/78988/63875/116540/64979/84311/6233/64949/51263/6125/6230/64963/10240/51318/6218/6189/6138/65080/6160/55173/51023/51258/6228/90441/615…
BP	GO:0006399	tRNA metabolic process	186	0.419096	2.05821	0.000455996	0.0152729	0.0132857	5330	tags=52%, list=35%, signal=34%	85495/9521/142940/27068/5464/54931/6301/10775/51637/10799/10248/5917/4677/92675/54859/3376/83707/51504/51728/55152/23587/116461/348180/144233/51605/79731/1653/91801/2617/5188/10556/10978/339487/81605/55039/51002/51493/56931/112487/9836/5859/57038/55140/10352/55623/5393/10056/6897/60487/123263/54913/51067/3735/339175/11340/54802/7965/22929/79897/84881/51531/6741/55699/54517/55520/9330/11062/131965…
BP	GO:0002690	positive regulation of leukocyte chemotaxis	58	-0.558998	-1.97971	0.000458155	0.0152729	0.0132857	1748	tags=28%, list=11%, signal=25%	196527/2185/972/63940/719/51157/3965/7060/1906/8291/1435/4192/5880/728/5054/3576
BP	GO:0033627	cell adhesion mediated by integrin	58	-0.558927	-1.97946	0.000458155	0.0152729	0.0132857	1621	tags=26%, list=11%, signal=23%	3673/1942/5420/3690/55612/5777/6423/3689/1969/83706/5328/3678/3691/3383/5054
BP	GO:1902041	regulation of extrinsic apoptotic signaling pathway via death domain receptors	51	-0.571985	-1.97953	0.000466781	0.0154227	0.0134159	2428	tags=39%, list=16%, signal=33%	4846/658/8797/23017/117584/8737/4118/3958/3148/3082/85450/8795/6423/85508/7128/64114/467/3162/3383/5054
CC	GO:0045259	proton-transporting ATP synthase complex	19	0.768557	2.32166	0.000468494	0.0154227	0.0134159	1770	tags=68%, list=12%, signal=61%	84833/509/9551/521/10476/515/498/9556/516/518/539/522/514
BP	GO:0060760	positive regulation of response to cytokine stimulus	49	-0.571808	-1.96573	0.000468677	0.0154227	0.0134159	1692	tags=29%, list=11%, signal=25%	8737/57506/972/83666/64135/7097/1906/9641/1435/3665/84166/3554/3303/3304
BP	GO:0070527	platelet aggregation	49	-0.577273	-1.98452	0.000468677	0.0154227	0.0134159	1509	tags=31%, list=10%, signal=28%	7094/10398/4627/3690/3674/5777/1192/5341/10630/83706/2316/634/3043/170692/3315
BP	GO:0042776	mitochondrial ATP synthesis coupled proton transport	21	0.729062	2.26894	0.000471032	0.0154227	0.0134159	2841	tags=71%, list=19%, signal=58%	509/9551/1329/521/10476/515/498/516/518/539/1537/522/514/10632/30968
BP	GO:0048568	embryonic organ development	297	-0.365448	-1.61483	0.000472757	0.0154227	0.0134159	2791	tags=27%, list=18%, signal=22%	55112/5914/7042/5396/26160/10848/11078/55636/51684/5310/27173/9742/4297/7703/677/5426/9132/1954/51168/8289/113026/28514/10804/65979/1051/60529/3297/286204/2260/54345/23242/26018/10194/55036/79805/6608/8516/57216/388591/10763/1942/7483/6926/29924/23513/28996/5333/7040/7942/7545/1028/2255/6662/161497/10413/2022/3399/2697/9423/8463/347733/161882/4323/57453/7157/7043/1906/7855/9620/1969/51804/6932/25…
MF	GO:0051537	2 iron, 2 sulfur cluster binding	20	0.72033	2.20271	0.000473037	0.0154227	0.0134159	2219	tags=60%, list=15%, signal=51%	55847/4729/493856/6390/57019/51022/81689/7386/112812/51218/23479/284106
BP	GO:0048545	response to steroid hormone	300	-0.362807	-1.60389	0.000473149	0.0154227	0.0134159	3445	tags=33%, list=23%, signal=26%	2309/8013/79447/2796/6720/790/857/4824/3192/6714/7035/21/7057/6422/655/4734/117155/8837/2033/3065/5914/7042/10076/596/23054/9325/1789/2649/5978/5465/677/7023/478/7101/10498/2100/4864/6586/6256/1373/5106/6294/2660/8289/4821/6382/23558/2852/6285/11240/865/3174/26508/2706/7352/1535/10018/5187/54541/6597/9612/10888/5467/167465/3148/149563/5970/7040/51341/10432/10413/2022/8085/2099/57828/9667/706/1062…
BP	GO:0015985	energy coupled proton transport, down electrochemical gradient	22	0.71422	2.25122	0.000473821	0.0154227	0.0134159	2841	tags=68%, list=19%, signal=56%	509/9551/1329/521/10476/515/498/516/518/539/1537/522/514/10632/30968
BP	GO:0015986	ATP synthesis coupled proton transport	22	0.71422	2.25122	0.000473821	0.0154227	0.0134159	2841	tags=68%, list=19%, signal=56%	509/9551/1329/521/10476/515/498/516/518/539/1537/522/514/10632/30968
CC	GO:0044455	mitochondrial membrane part	194	0.633217	3.11651	0.00047619	0.0154633	0.0134513	3433	tags=64%, list=22%, signal=50%	440567/7388/4697/1347/27089/4707/4724/10440/84833/509/1346/4708/9551/100131801/55847/125988/521/4706/4712/4729/9167/55967/135154/1337/4713/9868/90871/4701/10476/6390/4695/4722/4715/4709/25874/9377/4698/205251/401505/4700/4726/4716/515/498/54543/9556/51079/28958/7386/126328/51241/516/4725/54968/140823/4717/94081/10651/79133/51024/131118/29796/26519/51025/518/4718/51103/664/7381/7384/4710/55013/472…
CC	GO:0005732	small nucleolar ribonucleoprotein complex	25	0.668176	2.18362	0.000481232	0.0155903	0.0135618	2757	tags=52%, list=18%, signal=43%	6043/6023/6080/55651/10775/10248/345630/55505/10556/4809/9410/54913/9136
BP	GO:0043624	cellular protein complex disassembly	202	0.40975	2.02681	0.000486855	0.0157356	0.0136881	3881	tags=47%, list=25%, signal=36%	25876/6588/219927/56203/11075/9553/116541/64928/64951/830/51650/128308/50853/3396/11222/10573/51642/51081/60488/3312/64976/51264/64983/54460/6183/57129/92259/6059/118487/28957/54148/50810/65005/55168/65008/84340/64965/65993/79590/51504/57026/51373/56945/54516/78988/63875/116540/51649/64979/324/84311/89927/64949/51263/11034/64963/10240/51318/2107/65080/55173/23122/90480/51023/11344/9525/51258/5106…
BP	GO:0014002	astrocyte development	34	-0.633246	-2.02798	0.000492773	0.0158809	0.0138146	2622	tags=44%, list=17%, signal=37%	2896/4504/4035/28514/6608/4137/84630/3949/25825/9572/712/7431/6279/3553/728
BP	GO:0006364	rRNA processing	208	0.378984	1.8834	0.000494071	0.0158809	0.0138146	5278	tags=59%, list=34%, signal=39%	6023/10360/102724159/88745/10969/404672/2483/55651/54663/10775/10799/10248/6154/6165/345630/51096/65008/6041/56915/64965/51504/55505/51154/83732/80135/51118/55011/6229/6129/25926/6155/9326/84128/10438/26156/1662/6125/64963/6218/54059/10556/23517/55759/29777/55623/5393/26168/55272/4809/54881/23560/25983/120379/51013/27079/10885/25879/54913/9136/6208/6201/91893/54555/79039/11224/57418/23246/55781/1…
BP	GO:1902042	negative regulation of extrinsic apoptotic signaling pathway via death domain receptors	33	-0.649383	-2.06602	0.000494805	0.0158809	0.0138146	2132	tags=45%, list=14%, signal=39%	8797/23017/117584/8737/3148/3082/85450/8795/6423/85508/7128/64114/3162/3383/5054
BP	GO:0070371	ERK1 and ERK2 cascade	218	-0.384059	-1.64399	0.00049807	0.0159269	0.0138546	1184	tags=15%, list=8%, signal=14%	7040/57007/2247/65268/2255/6662/4609/5777/3965/4988/2335/10392/9314/2064/11117/25865/1969/10385/3491/634/9290/3553/960/5021/728/388325/2633/6347/467/3383/1116/6349
BP	GO:0008544	epidermis development	212	-0.384921	-1.64249	0.000500438	0.0159269	0.0138546	3243	tags=33%, list=21%, signal=26%	613/4647/3643/56603/1824/9355/3488/6093/64065/23254/3065/7042/26160/596/1294/4038/11078/5045/5465/677/25932/2355/5046/28514/1382/8549/1832/84283/60529/2260/865/54345/6608/57216/4926/23513/5351/5467/1823/5970/5317/8643/1775/3909/2255/6662/2317/161497/23022/55612/10413/2171/8985/9314/10628/3911/3728/9620/1969/22943/247/79152/25861/2312/7538/5920/388697/23764/2012/79755
BP	GO:0034329	cell junction assembly	212	-0.384266	-1.6397	0.000500438	0.0159269	0.0138546	3673	tags=37%, list=24%, signal=28%	3655/1002/261734/183/10420/10391/222256/64405/857/1003/613/6714/7057/7122/6904/3987/201163/6422/60/9231/7414/6093/5566/347/928/2889/10580/596/7205/9448/8826/8829/4641/81/55679/4035/56288/2039/7408/2701/865/57662/3673/6548/2706/2185/7094/6385/50848/25/1636/51564/5175/5317/389/87/94/3909/80139/2697/23396/2335/5339/23114/84552/4323/7145/3911/11170/3728/7855/1969/5872/2316/3678/3691/6281/2318
CC	GO:0005840	ribosome	215	0.498515	2.48774	0.000502008	0.0159269	0.0138546	3619	tags=53%, list=24%, signal=41%	219927/9553/116541/6224/64928/4706/51121/64951/51650/128308/116832/4701/3396/11222/10573/51642/51081/51187/60488/83939/64976/51182/51264/64983/54460/6183/57129/92259/6154/118487/6165/28957/54148/6144/6164/6166/65005/55168/65008/64965/65993/6171/79590/51373/6229/56945/6129/6622/6235/6155/78988/63875/116540/51649/64979/84311/6233/64949/51263/6125/6230/64963/10240/51318/6218/6189/6138/65080/6160/551…
CC	GO:0044445	cytosolic part	215	0.374405	1.86839	0.000502008	0.0159269	0.0138546	4356	tags=47%, list=28%, signal=34%	3049/6224/9456/51121/793/116832/10576/26258/5706/6616/51187/83939/5300/3312/10213/54557/6154/6165/22948/6144/6164/729991/6166/65008/282991/5533/6171/2647/5579/6229/6129/6235/6155/908/6950/387712/10694/23673/10575/2983/6233/5707/6125/6230/6240/6218/6189/6138/84191/6160/200933/2982/1977/6228/90441/6152/6205/6169/134957/6143/116841/9349/9513/6208/6201/119032/5728/6124/11224/26747/6168/6210/9451/5704…
BP	GO:0043122	regulation of I-kappaB kinase/NF-kappaB signaling	195	-0.400008	-1.6909	0.000506009	0.016017	0.013933	2917	tags=30%, list=19%, signal=24%	6772/84807/8837/79155/23005/3065/80833/140885/23636/57449/541468/161725/10616/10318/55765/51704/22900/2149/197358/6285/6283/10783/8737/9020/57506/56957/85363/5187/9516/972/148022/25/54862/55223/5970/389/3965/2697/57153/4057/2099/10392/8795/23476/10758/4055/9641/7706/4615/684/7128/9572/7132/2316/7052/3553/3162/3315
BP	GO:0051701	interaction with host	171	-0.412199	-1.71347	0.000519751	0.0164025	0.0142682	2171	tags=21%, list=14%, signal=18%	11060/10318/4864/6256/4340/6584/79720/85363/3673/10018/50848/972/23513/55223/28996/7040/975/3949/5818/3690/3965/6737/7706/5371/1969/1378/6510/10581/8519/3678/6554/3303/10410/3304/3383/3576
BP	GO:0022618	ribonucleoprotein complex assembly	228	0.372716	1.87362	0.000520562	0.0164025	0.0142682	4890	tags=47%, list=32%, signal=33%	26864/26834/26870/6060/26871/26863/26869/27258/6631/102724159/708/6633/83640/6628/51081/51187/6880/79833/83939/25804/3692/6635/8487/58155/51154/10907/11051/55011/9908/285962/1965/9326/6125/29883/64963/8894/1653/3646/51001/545/10978/11171/6637/29777/5562/55794/8683/4809/6228/6152/10946/120379/1207/1983/6169/4869/10569/79631/55239/6208/65003/135295/26747/10856/23246/11218/11168/6135/8668/27335/5138…
BP	GO:0001894	tissue homeostasis	158	-0.41538	-1.71169	0.00052356	0.016445	0.0143052	2053	tags=23%, list=13%, signal=20%	55765/5027/2055/2149/101/6584/58476/2185/6608/29123/79705/1200/64072/3690/6662/10413/4054/4057/5166/9842/1258/9696/4069/4117/25937/1435/10312/7128/25861/9290/4982/5880/563/6696/3315/12
BP	GO:0035455	response to interferon-alpha	18	-0.761482	-2.10839	0.000525394	0.016445	0.0143052	427	tags=33%, list=3%, signal=32%	4600/3437/684/10581/8519/10410
BP	GO:0006839	mitochondrial transport	231	0.326599	1.64655	0.000525486	0.016445	0.0143052	3387	tags=39%, list=22%, signal=30%	10440/509/9551/5366/1329/521/10166/55294/9868/10476/572/28978/728489/25874/401505/515/498/54543/64112/26521/10055/131474/51079/59286/516/140823/10651/51024/131118/282991/26519/10456/51025/5599/518/5533/665/664/5664/81034/55013/7385/10939/539/1537/26517/8604/55288/9141/4976/522/9512/100287932/514/84275/55737/90550/56993/27429/8034/7533/55486/10971/54332/5562/23456/84266/55750/29090/10632/10425/841…
BP	GO:0030278	regulation of ossification	152	-0.423028	-1.73436	0.000527426	0.0164683	0.0143255	3093	tags=40%, list=20%, signal=32%	202151/6422/3488/655/4041/1901/5566/5595/22856/83999/7042/596/3727/4038/51684/658/54795/5978/1959/4921/4086/7166/5027/9249/8994/1051/196527/4958/2185/9759/10766/2662/4221/5552/10507/56975/6497/7704/3397/51564/7040/3082/6662/4054/3399/2697/1192/4057/9636/6423/7043/4256/1435/10312/22943/64093/1052/4091/3491/8519/4192
BP	GO:0070555	response to interleukin-1	148	-0.425907	-1.7409	0.000529801	0.0164724	0.014329	1049	tags=13%, list=7%, signal=12%	5976/6662/3965/10392/5698/1906/4615/2634/9572/5105/3554/3553/2633/6347/3383/1116/6349/3576/6401
BP	GO:0015980	energy derivation by oxidation of organic compounds	234	0.469591	2.36958	0.000529942	0.0164724	0.014329	4033	tags=53%, list=26%, signal=39%	440567/7388/4697/27089/4707/4724/4708/55847/4190/1329/10975/8803/1345/4706/4712/4729/1340/9167/55967/5504/3420/135154/1337/4713/1351/5162/4701/91942/6390/9365/4695/4722/4715/4709/9377/4698/5837/4700/4726/4716/2271/728294/93058/80219/27166/51079/4843/7386/126328/4725/2819/4717/1350/54205/114789/29796/388753/4718/51103/112609/664/7381/2647/7384/4710/4728/7385/144363/6622/4714/1537/9821/3479/8604/89…
CC	GO:0098798	mitochondrial protein complex	236	0.65883	3.32731	0.000531632	0.0164878	0.0143424	2857	tags=61%, list=19%, signal=50%	440567/7388/4697/219927/27089/4707/4724/10440/84833/9553/509/4708/116541/9551/64928/125988/521/4706/4712/4729/55967/135154/1337/54931/64951/51650/128308/4713/9868/90871/4701/3396/10476/11222/6390/4695/4722/4715/4709/10573/9377/4698/7416/401505/51642/51081/4700/4726/4716/515/60488/498/54543/64976/26521/51264/9556/64983/51079/28958/7386/126328/54460/6183/57129/92259/516/4725/140823/118487/28957/471…
BP	GO:0071826	ribonucleoprotein complex subunit organization	242	0.382167	1.93595	0.000540249	0.0167174	0.0145422	3309	tags=35%, list=22%, signal=28%	26864/26834/26870/6060/26871/26863/26869/27258/163589/219402/6631/102724159/708/6633/83640/6628/51081/51187/6880/79833/83939/25804/3692/6635/84340/8487/58155/51154/10907/11051/55011/9908/285962/1965/4528/9326/6125/29883/64963/8894/1653/3646/51001/545/10978/11171/6637/29777/79752/5562/55794/8683/4809/6228/6152/10946/120379/1207/1983/6169/4869/10569/79631/55239/6208/65003/135295/26747/10856/23246/1…
BP	GO:0016072	rRNA metabolic process	243	0.344356	1.74416	0.000544959	0.0168255	0.0146362	5278	tags=55%, list=34%, signal=36%	6023/10360/102724159/88745/10969/404672/2483/55651/54663/10775/10799/10248/2971/6154/6165/345630/51096/65008/6041/56915/64965/51504/55505/51154/83732/80135/51118/55011/6229/6129/25926/6155/9326/84128/10438/26156/1662/6125/11137/64963/6218/54059/10556/84365/23517/55759/29777/55623/5393/26168/55272/4809/9014/54881/23560/25983/120379/51013/27079/10885/25879/54913/9136/10927/6208/6201/91893/54555/790…
BP	GO:0061061	muscle structure development	497	-0.317108	-1.45553	0.000549451	0.0168809	0.0146844	3008	tags=28%, list=20%, signal=23%	91653/1786/3488/6938/5629/6929/575/1841/2121/85461/1901/8837/2033/10362/928/10290/5914/7042/4629/9172/4621/596/90342/78994/3021/55636/274/9325/2931/2648/1271/9099/6840/5978/5465/1959/4604/677/6261/694/55544/84033/6256/6648/2660/8289/6382/4209/1281/28514/2852/7273/6934/1832/1839/6665/60529/283149/8912/6285/2260/8737/26508/6830/6548/5725/30812/9759/6608/1760/6525/8516/2006/7049/57216/8038/25/6926/5…
BP	GO:0043039	tRNA aminoacylation	48	0.495229	1.90882	0.00055142	0.0168809	0.0146844	5794	tags=69%, list=38%, signal=43%	9521/27068/5464/6301/5917/4677/3376/55152/79731/2617/5188/5859/57038/10352/10056/6897/51067/3735/7965/55699/283459/51520/54938/55278/55157/4141/1615/25973/9255/3035/80755/57505/2058
BP	GO:0043901	negative regulation of multi-organism process	113	-0.465013	-1.83363	0.000551648	0.0168809	0.0146844	3392	tags=38%, list=22%, signal=30%	54737/81603/84868/22880/8812/23435/5629/6772/23005/3065/6397/7726/5978/2934/7023/3725/79102/10318/22900/57506/85363/55223/4599/60489/3428/9830/4057/6737/9636/5359/7706/5371/56829/684/7128/3669/10581/4938/8519/7538/302/4940/10410
BP	GO:0048754	branching morphogenesis of an epithelial tube	113	-0.466294	-1.83868	0.000551648	0.0168809	0.0146844	3806	tags=44%, list=25%, signal=33%	54567/64783/5727/10252/183/151449/10672/80000/4824/6714/1605/9231/655/4041/7482/596/23129/8829/8914/5310/1522/30812/6608/3371/57216/25/6926/170690/91355/7040/780/2247/2255/6662/4609/10413/2022/2099/4323/3911/6423/1906/1435/9620/5371/1969/51804/157506/4192/1282
BP	GO:0043038	amino acid activation	49	0.49663	1.92138	0.000555401	0.0169582	0.0147516	5794	tags=69%, list=38%, signal=43%	9521/27068/5464/6301/5917/4677/3376/55152/79731/2617/5188/5859/57038/10352/10056/6897/51067/3735/7965/55699/283459/51520/54938/55278/55157/4141/1615/25973/9255/3035/80755/132949/57505/2058
BP	GO:0002764	immune response-regulating signaling pathway	426	-0.33013	-1.50002	0.000561735	0.0170952	0.0148708	2274	tags=21%, list=15%, signal=19%	5696/10616/3656/7462/5296/90268/3725/10318/55765/11314/55601/4340/196051/9564/1387/10095/64332/8737/81622/10458/865/6464/85363/3958/7456/10384/3384/1535/118788/150372/148022/25/51517/11119/644150/89857/123920/945/5970/9261/7006/3055/975/4772/719/10163/5777/11118/143662/2357/4057/2099/10392/64135/5359/2268/5698/64922/25865/7097/933/3689/9641/4615/2212/3665/377630/84106/1378/3123/7128/9572/10385/23…
CC	GO:0015629	actin cytoskeleton	424	-0.331257	-1.50493	0.000562366	0.0170952	0.0148708	3310	tags=30%, list=22%, signal=24%	23307/51734/1612/147179/4647/4625/6714/26053/84952/23406/2321/55970/7122/10411/60/9644/7414/5914/10801/10580/23164/57727/4629/9499/9172/4621/7205/9578/55742/57731/134549/4026/11078/57644/146206/80725/274/8826/63876/4542/6840/8436/89848/4641/2934/541468/91663/4921/4604/81/285590/6513/2011/64780/4643/3993/10297/29109/25932/51168/7273/2039/9564/6242/10095/3077/92922/118611/7408/101/10458/23242/7456/…
BP	GO:0046034	ATP metabolic process	254	0.433543	2.20432	0.000564653	0.017127	0.0148985	2167	tags=39%, list=14%, signal=34%	440567/7388/4697/1347/27089/4707/4724/3356/509/1346/4708/9551/1329/10975/116/7167/521/1345/4706/4712/4729/1340/9167/55967/1337/4713/1351/4701/10476/4695/4722/572/4715/4709/481/9377/4698/5571/29789/4700/4726/4716/515/498/10059/3312/5223/51079/7386/126328/516/4725/3692/526/2819/4717/1350/54205/114789/29796/388753/55706/518/4718/51103/7381/7384/4710/4728/7385/669/6622/4714/539/1537/63979/387712/3479…
CC	GO:0000151	ubiquitin ligase complex	256	0.298382	1.51984	0.000568182	0.0171962	0.0149587	4409	tags=38%, list=29%, signal=28%	196394/55294/11146/996/51003/1163/26272/7334/9025/26262/55827/25827/10273/26268/400569/25898/9604/23032/9978/51529/10016/8445/8065/7322/26994/84759/9616/55208/6045/57563/254170/51434/200933/246184/10324/150684/54461/25847/10393/130507/79176/55832/79734/79699/10425/80204/9443/84259/25879/7324/6500/7321/26224/25906/580/84541/27338/9412/51646/5071/10048/8452/6015/64682/64422/23142/29945/8453/64839/1…
MF	GO:0051536	iron-sulfur cluster binding	60	0.468688	1.89987	0.000585309	0.0175719	0.0152855	2243	tags=32%, list=15%, signal=27%	55847/4729/493856/27247/6390/57019/51022/81689/7386/112812/4728/4913/51218/4723/23479/10101/4720/284106/55140
MF	GO:0051540	metal cluster binding	60	0.468688	1.89987	0.000585309	0.0175719	0.0152855	2243	tags=32%, list=15%, signal=27%	55847/4729/493856/27247/6390/57019/51022/81689/7386/112812/4728/4913/51218/4723/23479/10101/4720/284106/55140
MF	GO:0001847	opsonin receptor activity	4	-0.961114	-1.76109	0.000589507	0.0175719	0.0152855	384	tags=75%, list=3%, signal=73%	1378/929/728
BP	GO:0019755	one-carbon compound transport	4	-0.960883	-1.76066	0.000589507	0.0175719	0.0152855	263	tags=75%, list=2%, signal=74%	366/358/6563
BP	GO:2000182	regulation of progesterone biosynthetic process	4	-0.964613	-1.7675	0.000589507	0.0175719	0.0152855	102	tags=50%, list=1%, signal=50%	1609/133
BP	GO:2000554	regulation of T-helper 1 cell cytokine production	4	-0.961897	-1.76252	0.000589507	0.0175719	0.0152855	285	tags=75%, list=2%, signal=74%	8809/3554/3553
BP	GO:2000556	positive regulation of T-helper 1 cell cytokine production	4	-0.961897	-1.76252	0.000589507	0.0175719	0.0152855	285	tags=75%, list=2%, signal=74%	8809/3554/3553
BP	GO:0071496	cellular response to external stimulus	284	-0.364742	-1.60439	0.000595026	0.0176982	0.0153953	2541	tags=24%, list=17%, signal=20%	1312/7442/27327/10985/84219/2752/54795/6513/3725/8797/23274/5287/652968/5027/55846/63895/3077/3297/835/57521/54434/9020/10458/3673/6548/729438/9759/1535/3371/79567/5032/23334/5292/4099/7040/3428/8131/875/1647/6662/83667/3309/2022/2697/5166/8795/8408/11170/7157/6423/4055/7412/4615/7132/358/3659/1277/1265/81788/5105/150094/968/3553/1026/467/3162/3383/9531
BP	GO:0042035	regulation of cytokine biosynthetic process	63	-0.54822	-1.96792	0.000602773	0.01789	0.0155622	1803	tags=29%, list=12%, signal=25%	1051/6774/972/148022/5970/602/9261/9111/5606/161882/9314/6693/3659/7538/2302/3553/3162/3315
BP	GO:1904035	regulation of epithelial cell apoptotic process	59	-0.552687	-1.96376	0.000608273	0.0180145	0.0156705	2307	tags=32%, list=15%, signal=27%	2934/677/10298/2852/6934/7466/196527/25/666/80781/7128/4192/7538/51129/26471/6347/3162/3383/5054
BP	GO:0009205	purine ribonucleoside triphosphate metabolic process	282	0.431446	2.22568	0.000620732	0.0183442	0.0159573	2969	tags=43%, list=19%, signal=36%	440567/7388/4697/1347/27089/4707/4724/3356/509/4830/1346/4708/9551/8382/1329/10975/116/7167/521/1345/4706/4712/4729/1340/9167/55967/1337/4713/1351/4701/10476/4695/4722/572/4715/4709/481/9377/4698/5571/29789/4700/4726/4716/515/498/10059/3312/5223/51079/7386/126328/4831/516/4725/3692/526/2819/5901/4717/1350/54205/114789/29796/388753/55706/518/4718/51103/7381/7384/4710/4728/7385/669/6622/4714/539/15…
BP	GO:0042254	ribosome biogenesis	283	0.403525	2.07994	0.000623441	0.0183849	0.0159927	5278	tags=60%, list=34%, signal=40%	6023/10360/102724159/51121/708/88745/55003/10969/404672/2483/51081/51187/55651/54663/83939/10775/10799/10248/2971/6059/3692/401466/5901/6154/6165/345630/51096/65008/6041/26149/56915/64965/55027/51504/55505/51154/83732/80135/51118/55011/6229/6129/25926/6155/29889/9326/84128/64979/10438/26156/1662/6125/11137/64963/6218/54059/57495/51001/10556/23517/55759/85865/29777/55623/55794/5393/26168/55272/480…
BP	GO:0009167	purine ribonucleoside monophosphate metabolic process	284	0.421067	2.17163	0.000625391	0.018403	0.0160085	2969	tags=42%, list=19%, signal=34%	440567/7388/4697/1347/27089/4707/4724/3356/509/1346/4708/9551/1329/10975/116/7167/521/1345/353/4706/4712/4729/1340/9167/55967/1337/4713/1351/4701/10476/4695/4722/572/4715/4709/481/9377/4698/5571/29789/4700/4726/4716/515/498/10059/3312/5223/51079/7386/126328/516/4725/3692/526/2819/159/4717/1350/54205/114789/29796/388753/55706/518/4718/51103/7381/136332/7384/4710/4728/7385/669/6622/4714/539/1537/63…
BP	GO:1901532	regulation of hematopoietic progenitor cell differentiation	76	0.420623	1.79044	0.000626959	0.0184099	0.0160145	2405	tags=38%, list=16%, signal=32%	5686/5685/5687/5713/5682/5706/5699/3280/5691/5714/5694/5701/10213/5700/5695/5689/11051/5688/5693/5134/3313/4254/5707/5702/5692/5710/5719/5683/5690
BP	GO:0009126	purine nucleoside monophosphate metabolic process	285	0.420487	2.16789	0.000629723	0.0184518	0.0160509	2969	tags=42%, list=19%, signal=34%	440567/7388/4697/1347/27089/4707/4724/3356/509/1346/4708/9551/1329/10975/116/7167/521/1345/353/4706/4712/4729/1340/9167/55967/1337/4713/1351/4701/10476/4695/4722/572/4715/4709/481/9377/4698/5571/29789/4700/4726/4716/515/498/10059/3312/5223/51079/7386/126328/516/4725/3692/526/2819/159/4717/1350/54205/114789/29796/388753/55706/518/4718/51103/7381/136332/7384/4710/4728/7385/669/6622/4714/539/1537/63…
BP	GO:0009199	ribonucleoside triphosphate metabolic process	287	0.42824	2.21146	0.000632111	0.0184826	0.0160777	2969	tags=43%, list=19%, signal=35%	440567/7388/4697/1347/27089/4707/4724/3356/509/4830/1346/4708/9551/8382/1329/10975/116/7167/521/1345/4706/4712/4729/1340/9167/55967/1337/4713/1351/4701/10476/4695/4722/572/4715/4709/481/9377/4698/5571/29789/4700/4726/4716/515/498/10059/3312/5223/51079/7386/126328/4831/516/4725/3692/526/2819/5901/4717/1350/54205/114789/29796/388753/55706/518/4718/51103/7381/7384/4710/4728/7385/669/6622/4714/539/15…
BP	GO:0009144	purine nucleoside triphosphate metabolic process	289	0.430933	2.22484	0.000636537	0.0185726	0.016156	2969	tags=43%, list=19%, signal=36%	440567/7388/4697/1347/27089/4707/4724/3356/509/4830/1346/4708/9551/8382/1329/10975/116/7167/521/1345/4706/4712/4729/1340/9167/55967/1337/4713/1351/4701/10476/4521/4695/4722/572/4715/4709/481/9377/4698/5571/29789/4700/4726/4716/515/498/10059/3312/5223/51079/7386/126328/4831/516/4725/3692/526/2819/5901/4717/1350/54205/114789/29796/388753/55706/518/4718/51103/7381/7384/4710/4728/7385/669/6622/4714/5…
BP	GO:0000122	negative regulation of transcription by RNA polymerase II	661	-0.301877	-1.40863	0.00064041	0.0186368	0.0162118	3041	tags=24%, list=20%, signal=20%	201163/4194/54815/1786/51741/5629/6929/9112/6239/6772/339344/4734/6668/2033/162968/3065/5914/5396/3181/10848/4774/4004/6493/25850/3727/7442/84662/51684/8462/6657/1789/83860/55657/9960/9099/8914/2649/57466/5978/5465/5977/7764/23013/7703/54531/138151/3090/2004/3725/7101/11060/3508/2100/6907/6256/8289/9400/23309/57649/84504/6934/283571/83482/6665/7466/1387/4783/1051/6774/3297/29842/7469/2260/4782/22…
BP	GO:0032984	protein-containing complex disassembly	298	0.331865	1.72573	0.000641437	0.0186368	0.0162118	3891	tags=39%, list=25%, signal=29%	25876/6588/219927/56203/11075/9553/116541/64928/23710/219402/64951/830/51650/128308/50853/3396/11222/10573/51642/51081/60488/3312/64976/51264/64983/54460/6183/57129/92259/6059/57231/118487/28957/54148/50810/65005/55168/65008/84340/64965/65993/79590/84557/664/51504/51510/57026/51373/56945/54516/4528/51652/78988/63875/116540/51649/64979/324/84311/89927/64949/51263/25978/11034/5499/64963/10240/51318…
BP	GO:0051345	positive regulation of hydrolase activity	632	-0.302239	-1.40659	0.000643915	0.0186514	0.0162246	3331	tags=27%, list=22%, signal=22%	1856/79774/57706/26037/10672/1612/857/613/4824/2760/3192/958/2321/57522/64411/202151/340485/57186/10411/6904/3987/201163/6422/129049/54662/125058/1611/208/1901/5595/9610/8837/64926/7294/64065/2889/2966/9744/2896/3306/9827/2775/9448/8826/3268/57580/8829/116986/112399/5978/2934/57333/22821/7023/3725/117/3993/8797/10297/11314/1663/9824/7249/116987/10435/4210/22900/5118/1509/55114/51291/2149/396/2852…
BP	GO:0009161	ribonucleoside monophosphate metabolic process	295	0.423213	2.19472	0.000645161	0.0186514	0.0162246	2293	tags=37%, list=15%, signal=32%	440567/7388/4697/1347/27089/4707/4724/3356/509/1346/4708/9551/1329/10975/116/7167/521/1345/353/4706/4712/4729/1340/9167/55967/1337/4713/55312/1351/4701/10476/4695/4722/572/4715/4709/481/9377/4698/51727/5571/29789/4700/4726/4716/515/498/10059/3312/5631/5223/51079/7386/126328/516/4725/3692/526/2819/159/4717/1350/54205/114789/29796/388753/55706/518/4718/51103/7381/136332/7384/4710/4728/7385/669/6622…
BP	GO:0090150	establishment of protein localization to membrane	300	0.312034	1.62299	0.000645995	0.0186514	0.0162246	4152	tags=42%, list=27%, signal=31%	6029/378707/100133941/5366/6224/160622/1020/25945/572/481/6616/84100/64112/51079/23426/10434/54557/140823/6154/6165/6144/51024/6164/6729/5584/26519/5599/5533/6171/8766/132112/130617/6728/100507582/6229/23463/6129/6235/6155/26517/25837/9581/9141/55146/378706/6233/6125/6230/55737/6218/6189/6138/56993/6160/7533/133022/163882/11261/10971/27342/7485/6228/6152/55750/6205/10952/10133/6169/51308/6143/229…
BP	GO:0061900	glial cell activation	38	-0.61392	-2.00883	0.000649456	0.0187122	0.0162774	2838	tags=47%, list=19%, signal=39%	1075/2896/7442/3725/8877/4035/6608/4137/1191/84630/3949/7097/3689/25825/9572/712/3553/728
BP	GO:0009141	nucleoside triphosphate metabolic process	307	0.435319	2.26956	0.000654879	0.0188048	0.016358	2969	tags=43%, list=19%, signal=36%	440567/7388/4697/1347/27089/4707/4724/3356/509/4830/1346/4708/9551/8382/1329/10975/116/7167/521/1345/4706/4712/4729/1340/9167/55967/1337/4713/1351/4701/10476/4521/4695/4722/572/4715/4709/481/9377/4698/51727/5571/29789/4700/4726/4716/515/498/10059/3312/5223/51079/7386/126328/4831/516/4725/3692/526/2819/5901/4717/1350/54205/114789/29796/388753/55706/518/4718/51103/7381/956/7384/4710/4728/7385/12248…
BP	GO:0051216	cartilage development	155	-0.414437	-1.7048	0.000655394	0.0188048	0.016358	2975	tags=32%, list=19%, signal=26%	150356/655/2121/5595/22856/55959/399979/5914/7482/5396/1294/3696/5310/658/10498/4086/4209/649/176/2260/7483/7704/81578/5970/7040/94/2247/85301/7045/6662/4147/4054/656/51435/85477/64856/1291/6423/1906/4256/1293/1277/3491/6781/4192/302/960/4017/1116/871
BP	GO:0002181	cytoplasmic translation	89	0.404	1.7698	0.000662252	0.0189621	0.0164948	5131	tags=60%, list=34%, signal=40%	51121/1974/51182/6154/6165/6171/55854/6235/8894/4733/3646/2107/6138/6160/6228/51372/6152/1983/6169/6143/89978/51389/6159/6135/8668/27335/1660/51386/56339/10480/6161/6139/4736/7458/8664/1975/6141/3921/6227/8562/25873/1973/6156/5936/170506/285381/4690/8666/120526/6128/8663/7555/6133
BP	GO:0070741	response to interleukin-6	31	-0.652502	-2.04783	0.000667	0.0190223	0.0165472	1802	tags=29%, list=12%, signal=26%	6774/9705/22904/5970/6688/5105/9021/3383/1116
BP	GO:0006520	cellular amino acid metabolic process	312	0.303276	1.58134	0.000667111	0.0190223	0.0165472	2422	tags=27%, list=16%, signal=23%	144193/102724560/1807/1428/9521/5805/2572/6999/384/54529/5686/5685/27068/8564/5464/4942/50507/2571/5687/468/5713/5682/121278/5706/445/6301/5699/5691/284716/635/4946/5714/5694/4843/56267/79814/5701/5917/10213/4677/58478/159/2937/3176/5700/5695/3376/2875/54511/84890/81034/5689/5688/63826/440/5693/60496/55152/8604/51268/79731/5707/5702/5692/27165/2617/51582/5188/5053/549/5710/5719/5859/5683/57038/56…
BP	GO:0009123	nucleoside monophosphate metabolic process	313	0.425516	2.21716	0.000673401	0.0191621	0.0166688	2691	tags=39%, list=18%, signal=33%	440567/7388/4697/1347/27089/4707/4724/3356/509/1346/4708/9551/1329/10975/116/7167/521/1345/353/4706/4712/4729/1340/9167/55967/1337/56953/4713/55312/1351/4701/10476/4695/4722/572/4715/4709/481/9377/4698/51727/5571/29789/4700/102157402/4726/4716/515/498/10059/3312/5631/5223/1633/51079/7386/126328/516/4725/3692/526/2819/159/4717/1350/54205/114789/29796/388753/55706/518/4718/51103/7381/136332/7384/47…
BP	GO:0000375	RNA splicing, via transesterification reactions	317	0.297254	1.5499	0.000678426	0.0192125	0.0167126	4649	tags=37%, list=30%, signal=26%	26864/26834/53938/26870/6060/26871/26863/26869/51690/79622/153527/27258/5440/6631/199746/708/6633/10286/54033/6628/2483/1993/79833/3312/25804/10465/51639/59286/5431/6635/55280/8487/58155/51319/6638/10907/11051/8896/85437/285962/22826/27257/51503/2963/1653/79005/23658/10978/11171/6637/6629/23517/5438/5432/51692/8683/4809/83443/10946/9410/10450/1207/11193/25949/79665/10569/84844/135295/81608/3190/1…
BP	GO:0000377	RNA splicing, via transesterification reactions with bulged adenosine as nucleophile	314	0.296479	1.54481	0.000679348	0.0192125	0.0167126	4649	tags=37%, list=30%, signal=26%	26864/26834/53938/26870/6060/26871/26863/26869/51690/79622/153527/27258/5440/6631/199746/708/6633/10286/54033/6628/2483/1993/79833/3312/25804/10465/51639/59286/5431/6635/55280/8487/58155/51319/6638/10907/11051/8896/85437/285962/22826/51503/2963/1653/79005/23658/10978/11171/6637/6629/23517/5438/5432/51692/8683/4809/83443/10946/9410/10450/1207/11193/25949/79665/10569/84844/135295/81608/3190/11218/1…
BP	GO:0000398	mRNA splicing, via spliceosome	314	0.296479	1.54481	0.000679348	0.0192125	0.0167126	4649	tags=37%, list=30%, signal=26%	26864/26834/53938/26870/6060/26871/26863/26869/51690/79622/153527/27258/5440/6631/199746/708/6633/10286/54033/6628/2483/1993/79833/3312/25804/10465/51639/59286/5431/6635/55280/8487/58155/51319/6638/10907/11051/8896/85437/285962/22826/51503/2963/1653/79005/23658/10978/11171/6637/6629/23517/5438/5432/51692/8683/4809/83443/10946/9410/10450/1207/11193/25949/79665/10569/84844/135295/81608/3190/11218/1…
CC	GO:0043235	receptor complex	304	-0.350869	-1.5532	0.000708299	0.0198942	0.0173056	3279	tags=29%, list=21%, signal=23%	4853/55890/920/958/3643/5361/1436/2321/5362/2674/1135/59284/3667/10461/4041/729993/6098/2050/118442/10580/2324/3696/23129/1271/8829/238/658/3588/4921/3687/117/2906/6256/4035/23654/51704/3077/117584/2260/8737/3673/2185/3822/8516/7049/972/23513/91355/4973/923/4036/388336/780/8828/85358/1137/3949/94/3690/3480/2902/2901/3674/5777/2022/3683/729956/1439/2064/11117/50944/59283/163702/7097/27091/3689/371…
BP	GO:1901293	nucleoside phosphate biosynthetic process	330	0.273177	1.42887	0.000708717	0.0198942	0.0173056	3250	tags=30%, list=21%, signal=24%	4878/3356/509/4830/9551/8382/1329/7167/521/353/8564/55312/5162/10476/25874/51727/5571/102157402/515/498/554235/5631/5223/1633/84803/4843/4837/4831/516/3692/2819/159/55706/518/93100/7923/122481/4880/669/6622/539/1537/55328/8050/387712/3479/128240/2987/8604/54704/79717/2983/2977/522/283209/5230/514/1716/129401/51144/6240/9519/2617/26289/1737/2982/83594/158/5315/5562/38/6785/55746/1854/11097/50484/1…
BP	GO:0046718	viral entry into host cell	94	-0.488595	-1.87458	0.000708918	0.0198942	0.0173056	2620	tags=32%, list=17%, signal=27%	4684/7726/5819/2934/11060/4864/4340/85363/3673/50848/972/55223/975/3949/5818/3690/3965/6737/7706/1969/1378/6510/10581/8519/3678/6554/3303/10410/3304/3383
BP	GO:0009165	nucleotide biosynthetic process	328	0.27535	1.43916	0.00070922	0.0198942	0.0173056	3250	tags=30%, list=21%, signal=24%	4878/3356/509/4830/9551/8382/1329/7167/521/353/8564/55312/5162/10476/25874/51727/5571/102157402/515/498/554235/5631/5223/1633/84803/4843/4837/4831/516/3692/2819/159/55706/518/93100/7923/122481/4880/669/6622/539/1537/55328/8050/387712/3479/128240/2987/8604/54704/79717/2983/2977/522/283209/5230/514/1716/129401/51144/6240/9519/2617/26289/1737/2982/83594/158/5315/5562/38/6785/55746/1854/11097/50484/1…
BP	GO:0008625	extrinsic apoptotic signaling pathway via death domain receptors	75	-0.507666	-1.87861	0.00073346	0.020483	0.0178178	1856	tags=25%, list=12%, signal=22%	23017/117584/8737/4118/3958/3148/3082/85450/8795/6423/85508/7128/7132/64114/467/3162/3383/9531/5054
BP	GO:1901657	glycosyl compound metabolic process	117	0.387899	1.77895	0.000733676	0.020483	0.0178178	2382	tags=29%, list=16%, signal=25%	1646/1645/1807/4830/8382/353/56953/55347/51251/51727/5631/1633/4831/374659/5901/58478/161823/2517/136332/231/140733/2987/4976/4338/9583/79873/1716/51292/10327/55039/30833/9836/55669/51074
CC	GO:0005788	endoplasmic reticulum lumen	243	-0.370688	-1.60406	0.000734664	0.020483	0.0178178	3391	tags=32%, list=22%, signal=25%	23491/3913/55033/4148/10695/23555/920/23753/7057/1286/1605/3488/8729/1075/7473/340348/11167/410/9563/60681/1294/54587/6383/54982/57333/11098/5033/91522/8635/80020/79709/4924/1281/1522/7466/79642/8614/81619/3371/4221/1191/56975/51156/1066/81578/5589/80781/3487/9601/57104/85301/55214/8542/3309/2335/8985/64167/64856/3486/1291/2153/1906/1284/1435/1356/340075/1293/1277/3491/1295/720/3053/1282/54507/53…
BP	GO:0045597	positive regulation of cell differentiation	784	-0.296858	-1.39649	0.000736687	0.020498	0.0178309	3208	tags=27%, list=21%, signal=23%	947/3192/920/3037/56603/5361/9139/5447/26011/5362/23025/202151/7122/1605/59284/160/3987/6422/79791/81544/91653/6938/5629/9231/655/6929/575/4041/6239/22985/6772/126520/84807/57556/8837/7473/2033/10362/28984/3065/5914/2889/7042/84258/10848/26259/80237/29993/596/9253/2896/3727/57699/4860/115825/11078/201501/274/6657/1789/23129/8826/2648/57580/8829/238/9092/658/54795/5978/23013/91663/4921/677/285590/…
BP	GO:0032602	chemokine production	65	-0.536044	-1.93605	0.000746491	0.0207016	0.018008	2031	tags=29%, list=13%, signal=25%	4035/4210/57506/4155/972/148022/2532/3965/161882/9314/7097/3566/1969/247/6279/6280/9173/3553/3162
BP	GO:0034470	ncRNA processing	357	0.344957	1.82449	0.000748503	0.0207016	0.018008	5293	tags=52%, list=35%, signal=35%	6023/85495/10360/142940/102724159/54931/88745/10969/404672/8575/2483/55651/54663/6301/10775/51637/10799/10248/6154/6165/345630/51096/54859/65008/6041/56915/64965/83707/51504/55505/51154/83732/51728/80135/51118/55011/6229/6129/25926/6155/23587/9326/84128/10438/26156/116461/348180/144233/1662/51605/6125/64963/1653/6218/54059/65080/91801/10556/10978/339487/81605/55039/23517/55759/51002/51493/56931/2…
MF	GO:0140098	catalytic activity, acting on RNA	357	0.275688	1.45812	0.000748503	0.0207016	0.018008	4785	tags=42%, list=31%, signal=30%	6023/85495/55124/113802/5440/391356/2021/54931/83640/3396/1974/51251/6301/440400/10775/10799/10248/5431/5917/4677/345630/92675/7257/6041/6035/3376/56915/83707/51504/221830/51728/55152/10621/116461/144233/1662/51605/79731/29883/51110/1653/54059/65080/91801/5557/2617/5188/10556/55039/23517/51493/56931/112487/5438/9836/5859/5432/57038/51692/10352/55794/5393/10056/6897/10623/79009/8731/6039/60487/123…
BP	GO:0034314	Arp2/3 complex-mediated actin nucleation	32	0.550855	1.91711	0.000757384	0.0209053	0.0181852	2635	tags=38%, list=17%, signal=31%	55435/10109/10787/81873/57180/55845/10092/10093/10094/2764/10096/10552
BP	GO:0045596	negative regulation of cell differentiation	551	-0.308559	-1.42434	0.000764109	0.0210488	0.01831	3006	tags=27%, list=20%, signal=23%	9355/1786/3488/150356/655/4041/6772/84807/57556/8837/7473/6695/23189/83999/5914/7042/51755/7143/55755/596/8934/9448/4038/7442/19/51684/9619/6657/2931/8829/4504/54795/5978/5465/5977/677/81/7101/10498/57540/112/10505/26022/7869/9289/57715/4035/2660/4821/3718/1281/28514/396/2852/8831/8994/283659/84504/2039/1522/6774/282969/157285/6285/29909/10541/22882/3400/865/554313/5725/2185/30812/9759/10766/2662…
BP	GO:0035744	T-helper 1 cell cytokine production	5	-0.937524	-1.82921	0.000773545	0.021185	0.0184285	285	tags=60%, list=2%, signal=59%	8809/3554/3553
MF	GO:0045236	CXCR chemokine receptor binding	5	-0.931956	-1.81835	0.000773545	0.021185	0.0184285	6	tags=40%, list=0%, signal=40%	6387/3576
BP	GO:0045292	mRNA cis splicing, via spliceosome	37	0.536382	1.93733	0.000775194	0.021185	0.0184285	356	tags=19%, list=2%, signal=19%	26864/26870/6060/26871/26863/26869/6631
BP	GO:0070432	regulation of nucleotide-binding oligomerization domain containing 2 signaling pathway	6	-0.921792	-1.89165	0.000775194	0.021185	0.0184285	348	tags=50%, list=2%, signal=49%	7128/3303/3304
BP	GO:0060759	regulation of response to cytokine stimulus	145	-0.421018	-1.7183	0.000795334	0.0216925	0.0188699	2236	tags=25%, list=15%, signal=21%	10616/3656/90268/8877/6586/25939/22900/11277/117584/8737/11240/57506/865/972/23513/9825/25999/83666/5777/7185/9314/64135/7837/7097/1906/9641/342979/1435/3665/7128/7132/84166/3554/9021/3303/3304
BP	GO:2000852	regulation of corticosterone secretion	4	0.947684	1.77526	0.000814166	0.0221352	0.0192551	18	tags=50%, list=0%, signal=50%	1392/6863
BP	GO:0006418	tRNA aminoacylation for protein translation	45	0.486478	1.84508	0.000814775	0.0221352	0.0192551	5794	tags=67%, list=38%, signal=42%	9521/27068/5464/6301/5917/4677/3376/55152/79731/2617/5859/57038/10352/10056/6897/51067/3735/7965/55699/51520/54938/55157/4141/1615/25973/9255/3035/80755/57505/2058
CC	GO:0042383	sarcolemma	121	-0.444258	-1.7682	0.000820906	0.022258	0.0193619	3155	tags=32%, list=21%, signal=26%	11149/1605/59284/493/7414/6518/682/9499/274/6261/776/6513/23336/84033/775/6548/361/54221/6833/80024/9722/5348/4988/57716/5339/79026/342667/6517/1291/7043/59283/7412/8291/28965/1293/358/302/2318/1674
BP	GO:0032570	response to progesterone	33	-0.636419	-2.02477	0.000824674	0.0223021	0.0194002	3367	tags=61%, list=22%, signal=47%	6720/857/6714/7057/117155/7042/4821/23558/2706/5970/7040/10413/57828/706/10628/7043/7097/6663/5021/2354
BP	GO:0043161	proteasome-mediated ubiquitin-dependent protein catabolic process	389	0.276449	1.47268	0.000825764	0.0223021	0.0194002	4519	tags=40%, list=30%, signal=29%	5686/9232/5685/196394/55294/7341/5687/5713/5682/6782/11146/10769/996/55212/5706/6880/5699/5691/285533/7993/27248/819/4085/26272/5714/5694/5701/10213/54557/5700/5695/25827/7345/130617/5689/10273/6048/5688/79982/26268/5527/5693/149603/51528/5601/23640/25898/9604/891/329/9978/7314/51529/26046/6233/8065/5707/5702/4189/5692/57761/9616/254170/983/51434/54431/90637/28951/200933/84417/5710/5719/246184/51…
BP	GO:0022407	regulation of cell-cell adhesion	283	-0.357406	-1.57166	0.000833532	0.0224679	0.0195445	2986	tags=30%, list=20%, signal=25%	3329/5598/8013/2796/5062/84868/857/920/3037/6714/1840/9231/655/80709/283234/84807/64926/928/28984/5914/10076/7143/3133/140885/10326/4860/6657/79626/9092/8613/5465/91663/11314/3718/2039/64332/50488/3077/1051/57178/101/865/3958/79414/6385/4155/604/972/25/5420/7704/25930/923/5896/5970/7040/975/80380/80139/1952/5777/3965/53827/3707/9314/2064/7412/3689/3566/2615/10630/83706/6693/10385/23308/3659/64115…
BP	GO:0006605	protein targeting	397	0.300574	1.60314	0.000846024	0.0227255	0.0197686	4166	tags=41%, list=27%, signal=30%	6029/378707/23600/10440/6224/10901/55294/1020/9868/728489/9495/401505/3312/54543/84100/26521/10055/131474/51079/4843/59286/54557/140823/6154/6165/6144/51024/6164/131118/6729/5584/26519/10456/51025/6171/665/132112/130617/6728/7385/100507582/6229/23463/6129/6235/6155/26517/9141/55146/7314/378706/9512/6233/51268/100287932/7322/10005/6125/6230/5191/23480/6218/6189/6138/56993/6160/27429/55486/133022/1…
BP	GO:0030856	regulation of epithelial cell differentiation	99	-0.470745	-1.81881	0.000846382	0.0227255	0.0197686	1925	tags=25%, list=13%, signal=22%	28514/1051/865/6608/4926/6926/3397/55273/8643/1028/94/6662/10413/1903/84913/25937/7132/247/7538/634/5920/23764/2302/3553/5054
MF	GO:0003690	double-stranded DNA binding	699	-0.299492	-1.40225	0.000848896	0.0227461	0.0197864	3659	tags=30%, list=24%, signal=24%	57459/57659/79776/4780/5966/9745/1523/83855/9603/7508/4084/9013/3642/3329/2309/8013/64764/4174/6601/6720/7799/84159/83463/4824/2073/3192/4520/115004/4862/58499/5890/5089/6667/23435/60/9355/6938/5629/1316/6929/80709/9112/6239/6773/6772/339344/6668/2033/9592/7294/23383/3065/5914/4779/7003/84969/5396/7546/4774/253738/1997/3727/1820/3021/55636/3899/84662/6657/63876/55657/9960/2649/5978/5465/10620/429…
BP	GO:0051604	protein maturation	254	-0.363304	-1.58051	0.000850443	0.0227461	0.0197864	2014	tags=21%, list=13%, signal=19%	5027/22900/5046/1522/7466/1387/119587/101/835/81619/3075/540/1889/2678/51279/5552/1191/1201/1636/1066/5992/4627/3428/975/716/719/5653/6900/64788/717/730/4323/2152/25825/745/3426/377630/1378/165/9509/710/712/64115/714/5328/720/302/715/721/3553/713/728/5054/871
CC	GO:0005743	mitochondrial inner membrane	414	0.518057	2.77659	0.000865052	0.0230714	0.0200694	3619	tags=54%, list=24%, signal=42%	440567/7388/4697/1347/219927/27089/4707/4724/10440/84833/9553/509/1346/4708/116541/9551/100131801/29078/64928/1329/125988/10975/521/1345/4706/4712/4729/1340/27069/84233/9167/55967/2021/135154/10166/1337/64951/115286/51650/128308/4713/90871/1351/4701/3396/10476/91942/11222/6390/4695/4722/4715/4709/10573/25874/9377/4698/205251/51642/51081/4700/4726/4716/515/60488/498/5321/64976/55863/26521/51264/95…
MF	GO:0044183	protein binding involved in protein folding	20	-0.720598	-2.0489	0.000865951	0.0230714	0.0200694	49	tags=25%, list=0%, signal=25%	3309/3303/3304/3315/3310
BP	GO:0071260	cellular response to mechanical stimulus	69	-0.526361	-1.92055	0.000890736	0.023686	0.0206041	2209	tags=36%, list=14%, signal=31%	6513/8797/63895/835/9020/3673/6548/9759/1535/4099/7040/1647/6662/2022/2697/8795/4055/4615/7132/358/3659/1277/1265/3553/9531
CC	GO:0032432	actin filament bundle	65	-0.53106	-1.91805	0.00089579	0.0237746	0.0206811	1500	tags=38%, list=10%, signal=35%	10801/10580/7205/4026/81/29109/1535/57216/10398/4627/11155/87/79784/2317/7791/23094/11170/9124/5829/3936/1410/7429/1265/8572/9531
BP	GO:0045116	protein neddylation	15	0.744397	2.11126	0.000898271	0.0237947	0.0206986	3792	tags=93%, list=25%, signal=70%	4738/9039/9040/8883/9978/6125/9616/55208/150678/84259/6135/23142/140739/54165
BP	GO:0010310	regulation of hydrogen peroxide metabolic process	15	-0.781188	-2.06633	0.000901063	0.0238229	0.0207232	116	tags=13%, list=1%, signal=13%	5880/3240
BP	GO:0006612	protein targeting to membrane	182	0.331291	1.62176	0.000908265	0.0239559	0.0208388	4402	tags=47%, list=29%, signal=34%	6029/378707/6224/1020/84100/54557/6154/6165/6144/51024/6164/6729/5584/6171/132112/130617/6728/100507582/6229/23463/6129/6235/6155/55146/378706/6233/6125/6230/6218/6189/6138/6160/133022/11261/27342/6228/6152/6205/10952/6169/6143/254887/9409/9349/155382/439/6208/8504/6201/6124/11224/6747/6168/6210/6159/6135/5058/55176/9270/6161/6222/3265/6139/64422/56947/4736/6204/6746/6726/5621/137492/6141/6202/34…
BP	GO:0007266	Rho protein signal transduction	171	-0.40702	-1.69194	0.000909563	0.0239559	0.0208388	2789	tags=30%, list=18%, signal=25%	6093/26084/9828/23189/26030/152273/221178/19/57449/57580/8829/9289/84033/10435/22836/23101/1281/2149/396/6242/65979/23268/253980/157285/64857/392/604/57216/79567/25/391/2841/9138/345930/5175/389/25894/2768/9423/27237/10256/4650/643338/9620/11135/10630/2859/2828/9290/5880/4804
MF	GO:0071855	neuropeptide receptor binding	16	0.719876	2.07089	0.000912825	0.023996	0.0208737	288	tags=44%, list=2%, signal=43%	1392/6863/10874/4878/4852/1908/116
BP	GO:0033238	regulation of cellular amine metabolic process	69	0.434586	1.81801	0.000918555	0.0240697	0.0209379	3187	tags=51%, list=21%, signal=40%	5686/5685/5687/5713/5682/5706/5699/5691/635/4946/5714/5694/5701/10213/5700/5695/5689/5688/6622/5693/5707/5702/55737/5692/51582/5710/5719/5683/5690/11315/5684/1812/5704/9861/5071
BP	GO:0006091	generation of precursor metabolites and energy	432	0.380915	2.04856	0.000919118	0.0240697	0.0209379	2900	tags=36%, list=19%, signal=30%	440567/7388/4697/1347/27089/4707/4724/3356/509/1346/4708/9551/55847/4190/2847/1329/10975/8803/7167/521/1345/4706/4712/4729/1340/9167/55967/5504/3420/135154/1337/50507/4713/1351/5162/4701/10476/91942/6390/9365/4695/4722/4715/4709/9377/4698/5571/5837/4700/57019/4726/4716/515/498/51022/2271/728294/93058/80219/5223/27166/51079/4843/7386/126328/22977/516/4725/3692/2819/4717/1350/54205/114789/11331/801…
BP	GO:0001885	endothelial cell development	54	-0.551089	-1.92949	0.000924214	0.0241574	0.0210141	3251	tags=46%, list=21%, signal=37%	1003/1286/7122/10411/6093/9414/26084/2889/2947/91663/91522/60484/2194/54345/50848/3397/80781/5175/2022/1903/8985/7132/6781/3553/3383
BP	GO:0097201	negative regulation of transcription from RNA polymerase II promoter in response to stress	12	-0.81007	-2.01957	0.000927988	0.0242101	0.02106	75	tags=33%, list=0%, signal=33%	3725/3337/3303/9531
BP	GO:2000377	regulation of reactive oxygen species metabolic process	140	-0.426213	-1.73291	0.000930233	0.0242229	0.0210711	1802	tags=36%, list=12%, signal=32%	4780/2643/2539/183/2309/3320/857/613/947/3643/7057/655/493/575/8837/1497/596/140885/83875/7442/4504/8570/3099/6774/8737/2185/9759/1535/4137/1191/148022/23334/1785/5873/7040/9722/2902/1647/440503/9314/706/7157/3689/1906/1410/3043/5880/3553/1026/3383/3240
CC	GO:0005759	mitochondrial matrix	435	0.377132	2.02507	0.000942507	0.0244503	0.0212689	4048	tags=43%, list=26%, signal=32%	219927/9553/509/116541/64928/384/8803/4706/27068/25824/4942/3420/135154/54931/64951/708/51650/128308/56953/55347/5162/4701/3396/4521/11222/4722/10573/7416/51642/51081/515/60488/498/51022/2271/64976/728294/81689/51264/64983/54460/6183/57129/92259/6059/118487/28957/27349/54148/131118/65005/55168/6041/51025/112812/84340/64965/65993/79590/51103/84693/2647/7923/4728/7385/23590/57128/26995/51373/56945/…
BP	GO:0071674	mononuclear cell migration	47	-0.572071	-1.95042	0.000942507	0.0244503	0.0212689	1748	tags=30%, list=11%, signal=26%	2660/196527/6283/3958/5175/7040/719/1435/4192/728/6347/56833/5054/6349
CC	GO:0005838	proteasome regulatory particle	20	0.67602	2.06721	0.000946074	0.0244895	0.021303	3044	tags=65%, list=20%, signal=52%	5713/5706/5714/5701/10213/5700/5707/5702/11047/5710/5719/5704/9861
BP	GO:0009790	embryo development	768	-0.295062	-1.38736	0.000947568	0.0244895	0.021303	3494	tags=29%, list=23%, signal=23%	129685/50515/8557/5598/55627/26469/8013/27031/201164/151449/320/1856/85407/10672/7917/6468/613/4824/79813/4647/51478/3643/56603/23275/2139/23169/26011/2321/5362/1605/5089/201163/6422/81502/9355/1786/5629/655/9644/4041/51776/6093/56949/5566/5595/55959/7473/2033/55112/56006/3065/5914/7042/7482/221833/5396/26160/10848/4621/6493/1294/4678/4038/11078/55636/3899/51684/6657/2648/4846/8829/5310/27173/974…
BP	GO:0010498	proteasomal protein catabolic process	440	0.262182	1.41054	0.000951475	0.0245445	0.0213509	4519	tags=40%, list=30%, signal=29%	161582/5366/5686/9232/5685/196394/55294/7341/5687/5713/5682/6782/11146/10769/996/55212/5706/6880/5699/5691/285533/7993/27248/819/4085/26272/5714/5694/5701/10213/54557/5700/5695/25827/10193/7345/130617/5689/10273/6048/5688/79982/26268/5527/5693/149603/51528/5601/23640/25898/80011/9604/891/329/9978/7314/51529/26046/6233/8065/5707/5702/4189/5692/55270/57761/9616/254170/983/51434/54431/90637/29761/28…
BP	GO:0022613	ribonucleoprotein complex biogenesis	445	0.393124	2.11504	0.000959693	0.0247103	0.0214951	4898	tags=51%, list=32%, signal=35%	26864/26834/6023/26870/6060/26871/26863/26869/10360/27258/6631/102724159/51121/708/88745/55003/6633/83640/10969/404672/6628/2483/51081/51187/55651/6880/54663/79833/83939/25804/10775/10799/10248/2971/6059/3692/401466/6635/5901/6154/6165/345630/51096/65008/6041/26149/56915/64965/55027/8487/58155/51504/55505/51154/83732/80135/51118/10907/11051/55011/9908/6229/6129/285962/1965/25926/6155/29889/9326/8…
BP	GO:0001961	positive regulation of cytokine-mediated signaling pathway	42	-0.600365	-2.0057	0.000961693	0.0247122	0.0214968	1692	tags=29%, list=11%, signal=25%	8737/57506/972/83666/1906/9641/1435/3665/84166/3554/3303/3304
BP	GO:0038033	positive regulation of endothelial cell chemotaxis by VEGF-activated vascular endothelial growth factor receptor signaling pathway	5	-0.928925	-1.81243	0.000966931	0.0247122	0.0214968	565	tags=40%, list=4%, signal=39%	25865/3315
MF	GO:0050542	icosanoid binding	5	-0.923171	-1.80121	0.000966931	0.0247122	0.0214968	239	tags=60%, list=2%, signal=59%	241/6279/6280
MF	GO:0050544	arachidonic acid binding	5	-0.923171	-1.80121	0.000966931	0.0247122	0.0214968	239	tags=60%, list=2%, signal=59%	241/6279/6280
BP	GO:0042108	positive regulation of cytokine biosynthetic process	40	-0.597136	-1.97126	0.000971188	0.0247752	0.0215515	1802	tags=30%, list=12%, signal=27%	6774/972/148022/5970/602/9261/161882/6693/3659/3553/3162/3315
BP	GO:0050777	negative regulation of immune response	103	-0.468092	-1.82122	0.000980118	0.0249515	0.0217049	2052	tags=26%, list=13%, signal=23%	11314/25939/3718/1281/3077/11277/197358/3958/604/23513/7040/3428/9111/5777/3965/7043/3566/1378/684/7128/84166/710/634/9173/2302/56833/3162
BP	GO:0090130	tissue migration	241	-0.370029	-1.59984	0.000981716	0.0249515	0.0217049	3196	tags=29%, list=21%, signal=24%	958/3037/6714/7057/6667/5629/340719/575/6239/2050/23189/28984/7042/2324/2896/9448/23129/4846/2752/57449/8829/56413/6776/3725/7101/9564/1839/5585/80005/2260/54345/3673/2185/25/1942/3397/25930/5467/2013/51564/5175/7040/8828/4627/94/2247/3690/51157/2255/6662/55612/55466/285/5606/9314/25865/84913/3728/3689/1906/1969/5829/56999/7429/5872/6781/634/83481/4017/3162/3315
BP	GO:0007157	heterophilic cell-cell adhesion via plasma membrane cell adhesion molecules	33	-0.630992	-2.00751	0.000989609	0.0250712	0.0218091	1760	tags=30%, list=12%, signal=27%	286204/22859/91179/923/5818/3683/7412/3678/3383/6401
BP	GO:0022612	gland morphogenesis	96	-0.475682	-1.82907	0.000991501	0.0250712	0.0218091	3272	tags=45%, list=21%, signal=35%	151449/857/4824/6714/5361/1436/1605/6422/3488/5629/655/4041/8837/55959/7042/596/23129/8829/55679/6256/1051/2260/3400/3371/6926/23513/91355/7040/780/3082/2255/6662/9423/2099/3911/7043/1435/5371/1969/7128/4192/7052/634
BP	GO:0009150	purine ribonucleotide metabolic process	453	0.375855	2.02394	0.000995025	0.0250712	0.0218091	3250	tags=39%, list=21%, signal=32%	4878/440567/3094/7388/4697/1347/27089/4707/4724/3356/509/3156/4830/1346/4708/9551/8382/6999/1329/10975/116/8803/7167/521/1345/353/4706/4712/4729/1340/9167/55967/1337/4713/1351/5162/4701/10476/4695/4722/572/4715/4709/481/25874/9377/4698/5136/5571/29789/4700/4726/4716/515/498/10059/3312/3157/5223/51079/7386/126328/4831/516/4725/374659/3692/526/2819/5901/159/4717/1350/54205/114789/29796/388753/55706…
BP	GO:0017004	cytochrome complex assembly	31	0.562862	1.94374	0.000998752	0.0250712	0.0218091	4924	tags=74%, list=32%, signal=50%	100131801/84987/28958/51241/29796/388753/7381/84275/100303755/29090/54902/493753/6341/6834/389203/55245/5018/10063/79072/55744/285521/90624/790955
CC	GO:0046540	U4/U6 x U5 tri-snRNP complex	31	0.569569	1.9669	0.000998752	0.0250712	0.0218091	2386	tags=45%, list=16%, signal=38%	26834/51690/153527/27258/6633/6628/25804/10465/6635/6638/10907/23658/6637/4809
CC	GO:0097526	spliceosomal tri-snRNP complex	31	0.569569	1.9669	0.000998752	0.0250712	0.0218091	2386	tags=45%, list=16%, signal=38%	26834/51690/153527/27258/6633/6628/25804/10465/6635/6638/10907/23658/6637/4809
MF	GO:0061135	endopeptidase regulator activity	91	-0.48178	-1.83786	0.000999144	0.0250712	0.0218091	800	tags=16%, list=5%, signal=16%	4057/27151/6423/684/1293/710/7429/64115/720/3053/721/5265/5054/871/12
BP	GO:0042476	odontogenesis	90	-0.480276	-1.82749	0.00100215	0.025101	0.0218349	2814	tags=37%, list=18%, signal=30%	64065/3065/7042/752014/682/7286/2775/4038/5465/123041/6382/4782/6608/10018/3371/29123/56975/54757/7040/5818/2255/3399/3911/7043/1906/1435/10312/358/1277/3691/4982/133/5054
BP	GO:0051085	chaperone cofactor-dependent protein refolding	28	-0.655936	-2.01155	0.00100756	0.0251579	0.0218844	75	tags=18%, list=0%, signal=18%	3309/3337/3303/3304/3310
CC	GO:0019866	organelle inner membrane	460	0.49225	2.65359	0.00100806	0.0251579	0.0218844	3619	tags=51%, list=24%, signal=40%	440567/7388/4697/1347/219927/27089/4707/4724/10440/84833/9553/509/1346/4708/116541/9551/100131801/29078/64928/1329/125988/10975/521/1345/4706/4712/4729/1340/27069/84233/9167/55967/2021/135154/10166/1337/64951/115286/51650/128308/4713/90871/1351/4701/3396/10476/91942/11222/6390/4695/4722/4715/4709/10573/25874/9377/4698/205251/51642/51081/4700/4726/4716/515/60488/498/5321/64976/55863/26521/51264/95…
BP	GO:2001234	negative regulation of apoptotic signaling pathway	193	-0.3899	-1.64733	0.00101112	0.0251886	0.0219112	1902	tags=20%, list=12%, signal=18%	6934/23017/7466/117584/8737/84447/3958/4170/754/972/1191/4335/666/3148/5970/57007/3082/2255/85450/10413/219699/90993/8795/4000/6423/85508/7128/8531/64114/3553/960/5329/3303/597/3162/3304/3383/3315/5054
BP	GO:0009262	deoxyribonucleotide metabolic process	33	0.541886	1.90618	0.00101549	0.0252518	0.0219661	3176	tags=55%, list=21%, signal=43%	56953/4521/4913/2987/23583/79873/1716/55270/6240/9519/26289/30833/6996/79077/1854/50484/1635/221264
BP	GO:0061036	positive regulation of cartilage development	25	-0.664163	-1.98007	0.00102634	0.0254758	0.022161	2382	tags=44%, list=16%, signal=37%	658/4086/649/7704/5970/94/6662/3491/4192/302/4017
BP	GO:0003401	axis elongation	24	-0.672804	-1.99013	0.00103093	0.0255068	0.0221879	1493	tags=42%, list=10%, signal=38%	3371/57216/7040/2255/6662/10413/2099/6423/51804/157506
CC	GO:0072588	box H/ACA RNP complex	7	0.863438	1.9375	0.00103284	0.0255068	0.0221879	1263	tags=57%, list=8%, signal=52%	6043/6080/55651/55505
BP	GO:0035934	corticosterone secretion	5	0.89475	1.79496	0.00103498	0.0255068	0.0221879	18	tags=40%, list=0%, signal=40%	1392/6863
BP	GO:1903998	regulation of eating behavior	5	0.895238	1.79594	0.00103498	0.0255068	0.0221879	159	tags=40%, list=1%, signal=40%	10874/885
BP	GO:0009259	ribonucleotide metabolic process	466	0.377368	2.03352	0.00103842	0.0255459	0.022222	3250	tags=39%, list=21%, signal=31%	4878/440567/3094/7388/4697/1347/27089/4707/4724/3356/509/3156/4830/1346/4708/9551/8382/6999/1329/10975/116/8803/7167/521/1345/353/4706/4712/4729/1340/9167/55967/1337/4713/55312/1351/5162/4701/10476/4695/4722/572/4715/4709/481/25874/9377/4698/5136/51727/5571/29789/4700/4726/4716/515/498/10059/3312/3157/5223/51079/7386/126328/4831/516/4725/374659/3692/526/2819/5901/159/4717/1350/54205/114789/29796/…
BP	GO:0007005	mitochondrion organization	474	0.379861	2.05098	0.00105152	0.0258222	0.0224623	2900	tags=37%, list=19%, signal=31%	1347/81892/885/4707/4724/10440/509/1346/4708/9551/5366/100131801/29078/125988/51499/1513/521/23710/4706/4712/4729/9167/284184/55967/10962/135154/79017/493856/4713/55294/1020/9868/90871/4701/10476/91942/4695/4722/572/28978/4715/4709/51142/728489/4698/7416/401505/4700/4726/4716/515/84987/498/10059/54543/64112/55863/26521/91137/10055/131474/27166/51079/28958/126328/59286/51241/516/4725/54968/140823/…
BP	GO:0022411	cellular component disassembly	473	0.248964	1.34352	0.00105597	0.0258305	0.0224695	3187	tags=29%, list=21%, signal=24%	25876/6588/219927/56203/11075/9553/116541/64928/25818/1513/23710/219402/2021/64951/830/493856/51650/128308/55294/1020/50853/3396/11222/10573/7416/51642/51081/60488/10059/3312/54543/64976/51264/64983/54460/6183/57129/92259/6059/1149/57231/118487/28957/54148/50810/51024/65005/55168/65008/10456/51025/84340/64965/9474/65993/79590/84557/10193/665/664/51504/3146/51510/5579/57026/1524/51373/56945/54516/…
BP	GO:0002674	negative regulation of acute inflammatory response	9	0.838601	2.04014	0.00105955	0.0258305	0.0224695	677	tags=33%, list=4%, signal=32%	116/4889/2213
BP	GO:0002825	regulation of T-helper 1 type immune response	17	-0.764467	-2.08423	0.00106213	0.0258305	0.0224695	507	tags=35%, list=3%, signal=34%	3566/6556/8809/3554/9173/3553
BP	GO:0051195	negative regulation of cofactor metabolic process	17	-0.761124	-2.07511	0.00106213	0.0258305	0.0224695	2374	tags=53%, list=16%, signal=45%	4504/5465/6774/9759/54541/7157/863/26471/3240
CC	GO:0001725	stress fiber	59	-0.53343	-1.89533	0.00106448	0.0258305	0.0224695	2759	tags=39%, list=18%, signal=32%	10801/10580/7205/4026/81/29109/1535/57216/10398/4627/11155/87/79784/2317/7791/23094/11170/9124/5829/3936/1265/8572/9531
CC	GO:0097517	contractile actin filament bundle	59	-0.53343	-1.89533	0.00106448	0.0258305	0.0224695	2759	tags=39%, list=18%, signal=32%	10801/10580/7205/4026/81/29109/1535/57216/10398/4627/11155/87/79784/2317/7791/23094/11170/9124/5829/3936/1265/8572/9531
BP	GO:0019693	ribose phosphate metabolic process	484	0.370661	2.00828	0.00106496	0.0258305	0.0224695	3250	tags=38%, list=21%, signal=31%	4878/440567/3094/7388/4697/1347/256281/27089/4707/4724/3356/509/3156/4830/1346/4708/9551/8382/6999/1329/10975/116/8803/7167/521/1345/353/4706/4712/4729/1340/9167/55967/1337/4713/55312/1351/5162/4701/10476/4695/4722/572/4715/4709/481/25874/9377/4698/5136/51727/5571/29789/4700/4726/4716/515/498/10059/3312/5631/3157/5223/51079/7386/126328/4831/516/4725/374659/3692/526/2819/5901/159/4717/1350/54205/1…
BP	GO:0006163	purine nucleotide metabolic process	476	0.375306	2.02618	0.00107759	0.0260908	0.022696	3250	tags=39%, list=21%, signal=31%	4878/440567/3094/7388/4697/1347/27089/4707/4724/3356/509/3156/4830/1346/4708/9551/8382/6999/1329/10975/116/8803/7167/521/1345/353/4706/4712/4729/1340/9167/55967/1337/4713/1351/5162/4701/10476/4521/4695/4722/572/4715/4709/481/25874/9377/4698/5136/5571/29789/4700/4726/4716/515/498/10059/3312/5631/3157/5223/51079/4843/7386/126328/4831/516/4725/374659/3692/526/2819/5901/159/4717/1350/54205/114789/297…
MF	GO:0004930	G protein-coupled receptor activity	267	-0.362451	-1.58387	0.00108591	0.0262462	0.0228312	2508	tags=28%, list=16%, signal=24%	140/26245/3274/56413/259295/259294/117/8877/9289/2798/51704/2587/2149/2852/8549/259293/50838/284521/29909/259296/22859/54429/976/6608/1133/1951/10663/259290/5032/10888/127062/2841/6870/57007/50831/8324/2532/719/2830/6865/1952/11255/51554/4988/1903/2357/81466/26246/56670/3350/50832/9293/53637/1395/4923/2916/1241/115330/7932/7855/9620/30817/341276/53836/4888/57085/2859/2828/2359/9290/5995/5021/187/…
BP	GO:0050678	regulation of epithelial cell proliferation	255	-0.360906	-1.57077	0.00109356	0.026385	0.0229519	3849	tags=36%, list=25%, signal=27%	2624/4163/54567/8742/1956/5798/5170/5727/6331/153090/3357/8013/252983/7039/4853/857/4824/3037/4485/7057/2321/6422/6667/5629/6239/6772/8837/55959/11223/28984/7042/2324/26160/2896/6657/2752/8829/677/6776/3725/55679/90780/6934/6774/197358/2260/57521/79805/6608/1535/4221/7049/3397/5467/3148/7040/8828/8324/1028/94/2247/3690/51157/2255/80139/6662/4609/10413/2697/2683/2064/2152/6423/25865/7060/84913/829…
BP	GO:0007006	mitochondrial membrane organization	116	0.371411	1.70018	0.0010993	0.0264773	0.0230322	2941	tags=38%, list=19%, signal=31%	509/9551/5366/125988/521/10476/572/28978/515/498/64112/51079/516/140823/282991/26519/5599/518/5533/665/664/84303/10939/6622/539/26517/55288/9141/4976/522/514/56993/7533/115209/10971/55669/84266/55750/10632/1869/93974/79568/637/65018
BP	GO:0072521	purine-containing compound metabolic process	503	0.373765	2.03085	0.00110988	0.026639	0.0231728	3250	tags=38%, list=21%, signal=31%	4878/440567/3094/7388/4697/1347/9429/27089/4707/4724/3356/509/3156/4830/1346/4708/9551/8382/6999/1329/10975/116/8803/7167/521/1345/353/4706/4712/4729/1340/9167/55967/1337/4713/1351/5162/4701/10476/4521/4695/4722/572/4715/4709/481/25874/9377/4698/5136/5571/29789/4700/4726/4716/515/498/10059/3312/5631/3157/5223/1633/51079/4843/7386/126328/4831/516/4725/374659/3692/526/2819/5901/58478/159/161823/471…
BP	GO:0072594	establishment of protein localization to organelle	503	0.279585	1.51912	0.00110988	0.026639	0.0231728	4227	tags=40%, list=28%, signal=30%	6029/729857/948/378707/23600/10440/5366/6224/400966/10901/55294/9868/10576/572/728489/401505/3312/54543/64112/26521/10055/131474/51079/4843/59286/26262/54557/140823/5901/6154/6165/22948/26953/6144/51024/11331/6164/51501/131118/6729/26519/10456/51025/1894/84313/5599/55027/5533/6171/8766/3838/665/130617/11142/6728/7385/24141/100507582/55011/6229/6129/6235/6155/908/26517/6950/10694/9141/10575/7314/3…
BP	GO:0061614	pri-miRNA transcription by RNA polymerase II	41	-0.586424	-1.95032	0.00112287	0.0269042	0.0234035	2742	tags=44%, list=18%, signal=36%	7042/7003/5465/3725/4086/6774/9759/6597/5467/5970/7040/6662/9314/7157/84913/6688/4091/4804
BP	GO:0019079	viral genome replication	98	-0.466901	-1.80145	0.00112994	0.0270266	0.02351	2185	tags=23%, list=14%, signal=20%	5297/23367/10318/5093/57506/10663/4599/60489/3428/2040/4057/9636/5359/56829/684/3669/10581/4938/8519/4940/6347/10410/3576
BP	GO:1903428	positive regulation of reactive oxygen species biosynthetic process	40	-0.592507	-1.95598	0.00113305	0.0270541	0.0235339	1564	tags=38%, list=10%, signal=34%	2185/9759/1535/1191/148022/1785/5873/9722/2902/9314/3689/1906/3043/3553/3383
BP	GO:0050819	negative regulation of coagulation	38	-0.601426	-1.96795	0.00113655	0.0270907	0.0235657	527	tags=21%, list=3%, signal=20%	1906/710/5328/634/302/5329/170692/5054
BP	GO:0034660	ncRNA metabolic process	523	0.318379	1.73915	0.00114416	0.0272056	0.0236657	4785	tags=43%, list=31%, signal=31%	6023/85495/84944/55124/10360/9521/142940/113802/5440/27068/102724159/5464/10302/54931/88745/10969/404672/8575/2483/55651/6880/54663/6301/10775/51637/10799/10248/2971/5431/5917/4677/5901/6154/6165/345630/92675/51096/54859/65008/6041/2959/3376/56915/64965/83707/51504/55505/51154/83732/51728/80135/51118/55011/6229/6129/25926/6155/55152/1022/23587/9326/84128/10438/26156/116461/348180/144233/1662/5160…
BP	GO:0007009	plasma membrane organization	90	-0.474491	-1.80548	0.00114531	0.0272056	0.0236657	4004	tags=47%, list=26%, signal=35%	1289/55971/7852/257364/92154/343702/10347/284612/857/389668/116238/208/55113/7042/23207/29993/274/8436/23149/2934/9066/5027/79628/196527/10458/85377/57088/1191/1785/50636/286046/4627/57048/26509/10397/30846/5359/727910/745/8291/79152/53947
BP	GO:0042493	response to drug	795	-0.29162	-1.37297	0.00115668	0.0274284	0.0238595	2578	tags=22%, list=17%, signal=19%	140885/27158/3727/2775/4860/1312/7442/19/6538/57030/1789/388552/11044/388662/8914/4504/54795/5978/5465/4297/94274/2934/9066/7703/6261/3663/7023/4176/3725/117/112/23367/8877/109/113235/4864/6586/652968/55765/1373/5106/10974/1663/79085/5027/2660/64849/9400/4821/6382/2055/2587/23558/4924/9152/83959/6774/7077/3297/11277/5141/6584/54434/6818/8737/10458/3673/1621/2706/2185/729438/9759/3746/1133/1535/33…
MF	GO:0004298	threonine-type endopeptidase activity	18	0.691421	2.0584	0.00116496	0.0275301	0.023948	2803	tags=89%, list=18%, signal=73%	5686/5685/5687/5682/5699/5691/5694/5695/5689/5688/55617/5693/5692/5683/5690/5684
MF	GO:0070003	threonine-type peptidase activity	18	0.691421	2.0584	0.00116496	0.0275301	0.023948	2803	tags=89%, list=18%, signal=73%	5686/5685/5687/5682/5699/5691/5694/5695/5689/5688/55617/5693/5692/5683/5690/5684
BP	GO:0042088	T-helper 1 type immune response	31	-0.63774	-2.0015	0.00116725	0.0275345	0.0239518	507	tags=35%, list=3%, signal=34%	26022/3718/602/3566/6556/6693/8809/10068/3554/9173/3553
BP	GO:0060348	bone development	167	-0.408665	-1.6976	0.00116913	0.0275345	0.0239518	3187	tags=34%, list=21%, signal=27%	3037/56603/6714/5447/171023/202151/3636/4041/80263/22856/55959/2033/5914/26160/1294/5305/1101/658/6261/124565/285590/10498/1954/4086/4209/9249/196527/29123/10507/56975/6497/91355/81578/79705/7040/85301/6662/10163/5777/4147/4054/2022/2697/4057/51435/161882/64856/4323/1291/7157/6423/7043/1293/1277/6781/302/871
BP	GO:0002548	monocyte chemotaxis	28	-0.653055	-2.00272	0.00117548	0.0276051	0.0240133	62	tags=25%, list=0%, signal=25%	196527/6283/3958/6347/56833/5054/6349
BP	GO:2000379	positive regulation of reactive oxygen species metabolic process	73	-0.505986	-1.86391	0.00117664	0.0276051	0.0240133	1692	tags=30%, list=11%, signal=27%	8737/2185/9759/1535/4137/1191/148022/1785/5873/7040/9722/2902/1647/9314/706/7157/3689/1906/3043/3553/1026/3383
BP	GO:0051346	negative regulation of hydrolase activity	310	-0.344567	-1.52757	0.00117813	0.0276051	0.0240133	1966	tags=17%, list=13%, signal=15%	22900/51291/23523/6242/10156/7077/286204/117584/57662/3958/1476/23677/50848/25/7483/10507/51156/5896/3428/221476/1266/117166/3082/84152/440503/4057/9314/114794/23645/27151/7157/6423/114783/377630/1378/63898/684/1293/710/358/1410/7429/720/3053/721/51129/960/5329/5265/4804/5054/871/12
CC	GO:0042641	actomyosin	71	-0.51788	-1.89819	0.00118413	0.027687	0.0240845	2759	tags=38%, list=18%, signal=31%	10801/10580/7205/9578/4026/541468/81/29109/9759/1535/57216/10398/4627/399687/11155/87/79784/2317/7791/23094/11170/9124/5829/3936/1265/8572/9531
CC	GO:0031091	platelet alpha granule	67	-0.52587	-1.91235	0.00118924	0.027687	0.0240845	1430	tags=27%, list=9%, signal=24%	5552/1191/5175/7040/87/3082/3690/3674/1675/2335/2153/7043/7450/83706/710/5265/5054/12
BP	GO:0070426	positive regulation of nucleotide-binding oligomerization domain containing signaling pathway	3	-0.979884	-1.6558	0.00119166	0.027687	0.0240845	49	tags=67%, list=0%, signal=66%	3303/3304
BP	GO:0070434	positive regulation of nucleotide-binding oligomerization domain containing 2 signaling pathway	3	-0.979884	-1.6558	0.00119166	0.027687	0.0240845	49	tags=67%, list=0%, signal=66%	3303/3304
BP	GO:0090063	positive regulation of microtubule nucleation	3	-0.977031	-1.65098	0.00119166	0.027687	0.0240845	49	tags=67%, list=0%, signal=66%	3303/3304
BP	GO:0007264	small GTPase mediated signal transduction	497	-0.3119	-1.43163	0.00120879	0.0280379	0.0243897	3316	tags=28%, list=22%, signal=22%	57706/26037/10672/4853/6237/5337/613/6714/26053/84952/8216/64787/57522/64411/57186/10411/201163/1786/8711/8412/6239/8729/6093/11031/64926/51195/26084/9828/23189/26030/2889/7042/152273/221178/5338/8934/23550/9448/19/23636/57449/57580/8829/85442/51196/10188/9609/22821/8660/5296/3725/117/9289/84033/9824/7249/23096/10435/22836/55114/23101/1281/51291/2149/396/8831/84986/1796/6242/10156/65979/80005/232…
BP	GO:0010631	epithelial cell migration	238	-0.372506	-1.60844	0.00123213	0.0284687	0.0247644	3196	tags=30%, list=21%, signal=24%	958/3037/6714/7057/6667/5629/340719/575/6239/2050/23189/28984/7042/2324/2896/9448/23129/4846/2752/57449/8829/56413/6776/3725/7101/9564/1839/5585/80005/2260/54345/3673/2185/25/1942/3397/25930/5467/2013/51564/5175/7040/8828/4627/94/2247/3690/51157/2255/6662/55612/55466/285/5606/9314/25865/84913/3728/3689/1906/1969/5829/56999/7429/5872/6781/634/83481/4017/3162/3315
BP	GO:0090132	epithelium migration	238	-0.372506	-1.60844	0.00123213	0.0284687	0.0247644	3196	tags=30%, list=21%, signal=24%	958/3037/6714/7057/6667/5629/340719/575/6239/2050/23189/28984/7042/2324/2896/9448/23129/4846/2752/57449/8829/56413/6776/3725/7101/9564/1839/5585/80005/2260/54345/3673/2185/25/1942/3397/25930/5467/2013/51564/5175/7040/8828/4627/94/2247/3690/51157/2255/6662/55612/55466/285/5606/9314/25865/84913/3728/3689/1906/1969/5829/56999/7429/5872/6781/634/83481/4017/3162/3315
BP	GO:0045807	positive regulation of endocytosis	118	-0.442097	-1.755	0.00123355	0.0284687	0.0247644	2031	tags=20%, list=13%, signal=18%	4035/28514/3077/26119/196527/3673/1535/1191/1785/3092/5873/25999/399687/717/6556/720/929/302/721/2207/3553/6347/5054/6401
BP	GO:2000252	negative regulation of feeding behavior	7	0.849077	1.90528	0.00123941	0.0285562	0.0248405	159	tags=43%, list=1%, signal=42%	10874/4887/885
MF	GO:0016491	oxidoreductase activity	571	0.273646	1.5086	0.00125945	0.0289694	0.0252	2372	tags=26%, list=16%, signal=23%	6121/1591/1646/1592/3049/440567/7388/195814/1645/4697/1347/2327/27089/4707/4724/4353/1428/3156/1346/4708/4190/6999/1329/10975/4259/1345/7295/4706/4712/4729/1340/10901/8564/1734/9167/25824/55967/3420/135154/1337/50507/4713/1351/5162/4701/3248/91942/6390/4695/4722/4715/4709/57665/121278/9377/4698/145226/4700/57019/3163/374875/4726/4716/51022/728294/2879/554235/131474/51079/4843/7386/22977/92259/472…
BP	GO:0001952	regulation of cell-matrix adhesion	95	-0.462358	-1.77711	0.00127262	0.0292238	0.0254213	3177	tags=36%, list=21%, signal=29%	6714/7057/8751/340485/1605/3987/6422/6093/347/596/9448/8826/8829/4921/4035/2039/50488/57662/6548/2185/6385/604/25/2013/780/94/55612/4323/11170/3728/1435/5328/6281/5054
BP	GO:0006412	translation	574	0.316925	1.74621	0.00128535	0.0294669	0.0256328	4951	tags=49%, list=32%, signal=34%	219927/55124/9553/116541/9521/6224/64928/219402/27068/1734/5464/51121/54931/64951/708/51650/128308/116832/4701/3396/11222/1974/468/10573/51642/51081/51187/6301/60488/83939/64976/51182/51264/1933/64983/28958/54460/6183/3872/57129/92259/6059/5917/3692/4677/6154/118487/6165/28957/54148/6144/6164/51714/6166/65005/55168/65008/8872/3376/84340/64965/65993/6171/79590/10987/10605/51504/26995/84324/51373/6…
MF	GO:0030414	peptidase inhibitor activity	87	-0.474021	-1.79515	0.00129143	0.0295211	0.0256799	1311	tags=22%, list=9%, signal=20%	7077/286204/1476/51156/221476/117166/4057/27151/684/1293/710/7429/720/3053/721/5265/5054/871/12
BP	GO:0006376	mRNA splice site selection	37	0.521075	1.88205	0.00129199	0.0295211	0.0256799	3012	tags=38%, list=20%, signal=30%	26864/26870/6060/26871/26863/26869/6631/58155/285962/8683/10946/10569/135295/11168
BP	GO:0044743	protein transmembrane import into intracellular organelle	39	0.511358	1.87496	0.00130582	0.0297879	0.025912	3387	tags=46%, list=22%, signal=36%	10440/728489/54543/131474/51079/140823/131118/26519/51025/26517/100287932/5191/55750/29090/84134/9409/10452/92609
CC	GO:0005684	U2-type spliceosomal complex	85	0.401695	1.74133	0.00131191	0.0298772	0.0259897	4649	tags=48%, list=30%, signal=34%	51690/153527/27258/6631/6633/10286/6628/25804/6635/6638/10907/8896/51503/23658/6637/6629/4809/83443/10946/9410/10450/11193/25949/84844/988/51362/55110/8559/4236/57819/84811/55660/22938/51340/6634/5356/1665/55234/57703/23451/51645
BP	GO:1904019	epithelial cell apoptotic process	77	-0.498055	-1.84992	0.00131637	0.0299295	0.0260351	2307	tags=47%, list=15%, signal=40%	6431/1788/5335/7048/11126/598/2624/5170/4780/153090/5598/2309/958/7057/8837/79155/28984/2934/677/10298/2852/6934/7466/196527/25/666/80781/7128/4192/7538/51129/26471/6347/3162/3383/5054
BP	GO:0006753	nucleoside phosphate metabolic process	598	0.377901	2.08941	0.00133333	0.0302654	0.0263273	3225	tags=37%, list=21%, signal=31%	4878/440567/3094/7388/4697/1347/2327/256281/27089/4707/4724/3356/509/3156/4830/1346/4708/9551/8382/4190/6999/1329/10975/116/8803/7167/521/1345/353/4706/4712/4729/1340/8564/9167/55967/1337/56953/4713/55312/1351/5162/4701/10476/200035/4521/4695/4722/572/4715/4709/481/25874/9377/4698/51251/5136/51727/5571/29789/4700/102157402/4726/4716/515/498/10059/3312/115024/554235/5631/3157/5223/1633/84803/51079…
BP	GO:0002430	complement receptor mediated signaling pathway	8	-0.871214	-1.94178	0.0013369	0.0302964	0.0263544	1010	tags=62%, list=7%, signal=58%	719/2357/1378/2359/728
BP	GO:0009117	nucleotide metabolic process	593	0.375328	2.07313	0.00134409	0.0303596	0.0264093	3225	tags=37%, list=21%, signal=30%	4878/440567/3094/7388/4697/1347/2327/27089/4707/4724/3356/509/3156/4830/1346/4708/9551/8382/4190/6999/1329/10975/116/8803/7167/521/1345/353/4706/4712/4729/1340/8564/9167/55967/1337/56953/4713/55312/1351/5162/4701/10476/200035/4521/4695/4722/572/4715/4709/481/25874/9377/4698/51251/5136/51727/5571/29789/4700/102157402/4726/4716/515/498/10059/3312/115024/554235/5631/3157/5223/1633/84803/51079/4843/7…
BP	GO:0043043	peptide biosynthetic process	593	0.313955	1.73414	0.00134409	0.0303596	0.0264093	4951	tags=49%, list=32%, signal=34%	219927/55124/9553/116541/9521/6224/64928/219402/27068/1734/5464/51121/54931/64951/79017/708/51650/128308/116832/4701/3396/11222/1974/468/10573/51642/51081/51187/5122/6301/60488/83939/64976/51182/51264/1933/64983/28958/54460/6183/3872/57129/92259/6059/5917/3692/4677/6154/118487/6165/28957/54148/6144/2937/6164/51714/6166/65005/55168/65008/8872/3376/84340/64965/65993/6171/79590/10987/10605/51504/269…
BP	GO:0050691	regulation of defense response to virus by host	26	-0.651737	-1.95807	0.00136449	0.0307701	0.0267664	1672	tags=35%, list=11%, signal=31%	57506/60489/83666/163702/10758/151636/377630/7128/3553
BP	GO:1902749	regulation of cell cycle G2/M phase transition	187	0.315332	1.54959	0.00137363	0.0309256	0.0269017	3099	tags=32%, list=20%, signal=26%	5686/5685/7846/5687/5713/5682/11258/5706/29086/5699/5691/5714/5694/8655/4751/5701/10213/5700/5695/8766/5689/5688/8883/10540/5693/891/9978/11073/5707/10733/5702/5692/51720/983/5577/63967/84446/8636/5710/5719/641/5884/10121/5683/5048/9525/5690/1063/8317/79959/7480/4869/79621/25949/6500/5684/55142/5704/9861/6790
BP	GO:0070372	regulation of ERK1 and ERK2 cascade	202	-0.379975	-1.61264	0.001384	0.0311084	0.0270606	1184	tags=14%, list=8%, signal=13%	7040/57007/2247/65268/2255/5777/3965/4988/2335/10392/9314/2064/11117/25865/1969/10385/3491/634/9290/3553/960/728/388325/2633/6347/467/3383/1116/6349
BP	GO:0034103	regulation of tissue remodeling	54	-0.545322	-1.9093	0.00138632	0.03111	0.027062	3243	tags=44%, list=21%, signal=35%	613/6714/1436/6422/6093/1901/2324/9066/5027/101/7040/3690/4054/2697/5166/9842/7157/7060/7128/4192/64114/634/4982/6696
BP	GO:0000904	cell morphogenesis involved in differentiation	637	-0.296788	-1.3823	0.00139201	0.0311724	0.0271163	3809	tags=33%, list=25%, signal=26%	221692/9341/57642/2909/5727/10562/4130/107/5364/23380/2046/1002/9368/51332/1523/815/9260/1808/11178/4884/6710/57611/5598/8013/29904/151449/3913/4148/2549/3320/26037/56896/4647/3037/23105/6714/5361/1436/26053/11149/1286/5362/1605/2674/6507/6904/3987/79791/60/91653/9355/5629/10461/9846/655/575/6239/7414/4756/4734/6093/57556/5595/2050/7473/2033/26084/23189/682/7143/64221/26259/9499/596/9253/4684/557…
BP	GO:0061077	chaperone-mediated protein folding	53	-0.550651	-1.92018	0.00139362	0.0311724	0.0271163	249	tags=19%, list=2%, signal=19%	972/1191/9601/3309/2289/3337/3303/3304/3315/3310
CC	GO:0005839	proteasome core complex	18	0.683518	2.03488	0.00139795	0.0312186	0.0271566	2803	tags=83%, list=18%, signal=68%	5686/5685/5687/5682/5699/5691/5694/5695/5689/5688/5693/5692/5683/5690/5684
CC	GO:0031966	mitochondrial membrane	612	0.441085	2.43694	0.00141044	0.0314466	0.0273549	3580	tags=47%, list=23%, signal=37%	1591/440567/7388/4697/1347/219927/9429/27089/4707/4724/10440/84833/9553/509/4830/1346/4708/116541/9551/5366/100131801/29078/64928/55847/1329/125988/10975/521/1345/4706/4712/4729/1340/27069/8564/84233/9167/55967/2021/135154/10166/1337/64951/115286/493856/51650/128308/4713/9868/90871/1351/4701/3396/10476/91942/11222/6390/4695/7419/4722/572/28978/4715/4709/10573/25874/9377/4698/205251/7416/401505/51…
BP	GO:0150076	neuroinflammatory response	47	-0.565199	-1.92699	0.00141376	0.0314699	0.0273751	2838	tags=43%, list=19%, signal=35%	1075/2896/7442/3725/8877/4035/6608/4137/1191/84630/3949/7097/3689/25825/7133/9572/712/26471/3553/728
BP	GO:0031623	receptor internalization	93	-0.464583	-1.77763	0.00142187	0.0315994	0.0274878	1417	tags=17%, list=9%, signal=16%	1785/23513/57007/975/3690/124930/6900/59283/27091/3689/22943/634/2207/133/3576/6401
BP	GO:0051458	corticotropin secretion	5	0.889128	1.78368	0.00144898	0.03215	0.0279668	28	tags=40%, list=0%, signal=40%	1392/1393
BP	GO:0032102	negative regulation of response to external stimulus	252	-0.360254	-1.56515	0.00146056	0.0323551	0.0281452	2876	tags=25%, list=19%, signal=21%	57556/7473/347/928/23005/83999/7143/6397/2896/140885/308/4846/8829/79626/5465/90268/10505/79102/7869/57715/4210/22900/2852/7103/197358/11240/284207/10507/2841/5467/29956/3949/8620/2247/3082/2902/10509/285/2697/4057/10500/6405/9314/1906/7133/89790/7128/9572/7132/710/4192/5328/634/83481/302/9021/1026/5329/6347/56833/6696/170692/5054
BP	GO:0009636	response to toxic substance	400	-0.326416	-1.47778	0.00147159	0.0325471	0.0283122	2462	tags=21%, list=16%, signal=18%	1789/2947/4846/8914/4495/4504/5465/2934/7703/11185/3725/117/8877/1373/10974/6648/1663/2660/6382/4924/4496/6774/3297/8737/1621/2185/3746/3371/4155/2944/57657/23334/1785/25/1066/25841/2878/5970/115703/1137/3082/51157/2902/6649/84152/83667/2176/4988/2052/9314/6517/7837/10628/1978/4502/7097/7412/1906/3779/6688/23135/4499/7128/3040/358/1410/241/1728/1277/6279/4257/3043/929/3039/6280/26471/4501/1026/50…
BP	GO:1903053	regulation of extracellular matrix organization	34	-0.610419	-1.95487	0.00147832	0.0326436	0.0283962	3187	tags=59%, list=21%, signal=47%	183/3037/1605/150356/8837/28984/146206/4921/4035/79709/25/7040/780/6662/23187/11117/7133/10630/165/7132
BP	GO:0032609	interferon-gamma production	64	-0.528057	-1.90107	0.0015006	0.0330827	0.0287781	1388	tags=28%, list=9%, signal=26%	25/11119/602/80380/3965/11118/161882/9636/7855/10312/6556/6693/8809/64115/929/3554/9173/3553
MF	GO:0061134	peptidase regulator activity	122	-0.432328	-1.72154	0.00150602	0.0331165	0.0288075	1966	tags=21%, list=13%, signal=19%	22900/5118/7077/286204/4118/1476/51156/221476/117166/4057/2335/10392/27151/6423/684/1293/710/7429/64115/720/3053/721/5265/5054/871/12
BP	GO:0042475	odontogenesis of dentin-containing tooth	63	-0.52249	-1.87556	0.00150693	0.0331165	0.0288075	2966	tags=38%, list=19%, signal=31%	655/64065/3065/682/2775/4038/5465/123041/4782/6608/10018/3371/29123/56975/54757/5818/2255/3911/1435/10312/3691/4982/133/5054
BP	GO:0009266	response to temperature stimulus	205	-0.380253	-1.61464	0.00151114	0.0331563	0.0288421	1842	tags=16%, list=12%, signal=14%	1387/26973/9658/3297/57521/284207/6548/3299/7352/4137/9883/23225/9261/26353/113278/26509/55466/3309/4923/2766/1410/8531/7351/929/133/1026/3337/3303/644139/3162/3304/9531/3310
BP	GO:0017144	drug metabolic process	648	0.262186	1.45413	0.00152207	0.033343	0.0290045	2691	tags=29%, list=18%, signal=25%	948/1646/653/3049/440567/144193/7388/1645/4697/1347/2327/27089/4707/4724/102724560/3356/4353/1807/509/1346/5646/4708/9551/5805/4190/2572/384/1329/10975/116/8803/7167/521/1345/353/4706/4712/4729/1340/8564/9167/25824/4942/55967/3420/27249/1337/2571/4713/55312/1351/5162/4701/10476/6390/4695/4722/572/4715/5322/4709/481/9377/4698/445/5571/29789/4700/4726/4716/515/498/10059/3312/10090/5321/2271/635/522…
BP	GO:0048608	reproductive structure development	309	-0.339836	-1.5058	0.00153338	0.0335375	0.0291738	3397	tags=28%, list=22%, signal=22%	151449/2796/25976/84159/80000/2189/4824/3643/6714/63951/8751/1508/6422/10461/655/5595/5914/7042/7482/682/596/6874/4678/3021/55636/3696/4846/5310/658/677/23598/9289/6586/6256/8289/6382/22836/113026/6665/7536/1051/3297/835/3400/8614/89884/2706/30812/79805/10018/3371/4221/9985/666/6926/5467/4036/3148/5333/7942/1028/2255/6662/3309/2697/9757/2099/9667/4323/6423/7855/268/51804/6932/247/8531/5872/2316/1…
BP	GO:0010968	regulation of microtubule nucleation	5	-0.916615	-1.78841	0.00154709	0.0337838	0.029388	49	tags=60%, list=0%, signal=60%	24139/3303/3304
CC	GO:0005740	mitochondrial envelope	652	0.442711	2.45438	0.00155521	0.0339075	0.0294956	3580	tags=47%, list=23%, signal=37%	1591/440567/7388/4697/1347/219927/9429/27089/4707/4724/10440/84833/9553/509/4830/1346/4708/116541/9551/5366/100131801/29078/64928/55847/1329/125988/10975/51499/521/1345/4706/4712/4729/1340/27069/8564/84233/9167/55967/2021/135154/10166/1337/64951/115286/493856/51650/128308/4713/9868/90871/1351/4701/3396/10476/91942/11222/6390/4695/7419/4722/572/28978/4715/4709/51142/10573/25874/9377/4698/205251/74…
BP	GO:0051952	regulation of amine transport	73	0.399515	1.68868	0.00156104	0.0339459	0.029529	653	tags=19%, list=4%, signal=18%	1392/4887/7432/26281/885/5999/3356/64805/6623/6804/8564/5865/4889/6860
BP	GO:0070585	protein localization to mitochondrion	131	0.349825	1.62749	0.00156189	0.0339459	0.029529	3402	tags=43%, list=22%, signal=34%	10440/5366/55294/9868/572/728489/401505/10059/54543/64112/26521/10055/131474/51079/59286/140823/51024/131118/26519/10456/51025/5599/5533/665/7385/26517/9141/9512/100287932/56993/27429/7533/55486/10971/54332/23788/5562/55750/29090/10425/84134/10953/1869/196294/93974/79568/637/65018/25813/10452/9530/5071/283514/56947/92609/808
BP	GO:0045066	regulatory T cell differentiation	19	-0.714334	-2.00183	0.00156986	0.034012	0.0295864	1669	tags=47%, list=11%, signal=42%	865/604/7040/3965/1378/10385/3659/64115/4192
BP	GO:0045589	regulation of regulatory T cell differentiation	19	-0.714334	-2.00183	0.00156986	0.034012	0.0295864	1669	tags=47%, list=11%, signal=42%	865/604/7040/3965/1378/10385/3659/64115/4192
BP	GO:0046631	alpha-beta T cell activation	90	-0.465836	-1.77254	0.0015748	0.0340421	0.0296126	2890	tags=32%, list=19%, signal=26%	84807/64926/5914/596/3133/4860/26022/11314/3718/64332/3077/6774/865/604/25/2841/7704/602/975/3965/161882/3707/3566/10312/6932/6693/8809/3659/64115
BP	GO:0048143	astrocyte activation	18	-0.727026	-2.01299	0.00157618	0.0340421	0.0296126	2031	tags=61%, list=13%, signal=53%	2896/4035/6608/4137/84630/3949/25825/9572/712/3553/728
BP	GO:0030185	nitric oxide transport	3	-0.965808	-1.63201	0.00158888	0.0341713	0.0297251	527	tags=100%, list=3%, signal=97%	358/3043
BP	GO:1902623	negative regulation of neutrophil migration	3	-0.966457	-1.63311	0.00158888	0.0341713	0.0297251	42	tags=67%, list=0%, signal=66%	27202/56833
BP	GO:0034333	adherens junction assembly	84	-0.478924	-1.80314	0.0015896	0.0341713	0.0297251	3449	tags=40%, list=23%, signal=32%	10420/10391/613/6714/7057/6904/3987/6422/9231/7414/6093/347/10580/596/7205/9448/8826/8829/4035/2039/57662/3673/6548/2185/6385/25/87/94/80139/23396/4323/3911/11170/6281
CC	GO:0012506	vesicle membrane	664	-0.293527	-1.37041	0.00159881	0.0343159	0.0298508	2842	tags=23%, list=19%, signal=19%	112476/11031/7473/161/6518/399979/928/2889/682/8773/146705/84258/1755/29801/29993/6793/3133/23352/140885/10326/57030/3482/8826/4846/25956/388662/307/4641/1729/10188/23149/23166/9066/6261/6844/3687/57540/8675/55707/25932/11314/4035/51704/8514/6892/2852/3105/23120/1832/1839/7466/7781/26119/196527/101/3958/81619/976/1621/9919/6608/1535/339122/79567/972/150372/1785/9230/3092/9725/391/5873/2841/4973/1…
BP	GO:0001959	regulation of cytokine-mediated signaling pathway	134	-0.422053	-1.70368	0.0016129	0.0345111	0.0300207	2236	tags=25%, list=15%, signal=21%	10616/3656/90268/8877/6586/25939/22900/11277/117584/8737/11240/57506/865/972/23513/9825/25999/83666/5777/7185/7837/1906/9641/342979/1435/3665/7128/7132/84166/3554/9021/3303/3304
BP	GO:0055086	nucleobase-containing small molecule metabolic process	668	0.359717	1.99825	0.0016129	0.0345111	0.0300207	3225	tags=36%, list=21%, signal=29%	4878/440567/3094/7388/4697/1347/2327/256281/27089/4707/4724/3356/1807/509/3156/4830/1346/4708/9551/8382/4190/6999/1329/10975/116/8803/7167/521/1345/353/4706/4712/4729/1340/8564/9167/55967/1337/56953/4713/55312/1351/5162/4701/10476/200035/4521/2135/4695/4722/572/4715/4709/481/25874/9377/4698/51251/5136/51727/5571/29789/4700/102157402/4726/4716/515/498/10059/3312/115024/554235/5631/3157/5223/1633/8…
BP	GO:0006949	syncytium formation	40	-0.586102	-1.93484	0.00161865	0.0345804	0.0300809	3056	tags=50%, list=20%, signal=40%	10411/9644/575/85461/8837/928/90342/8912/79805/8038/22904/4627/975/10938/26509/30846/3566/30816/90625/405754
BP	GO:0007059	chromosome segregation	243	0.284054	1.43873	0.00163488	0.0348732	0.0303356	3624	tags=32%, list=24%, signal=25%	150365/84944/9232/130951/998/55294/201254/996/51143/4085/54627/90417/4751/79075/5901/11331/1894/55706/8766/1062/29127/11130/57820/51510/55839/1843/113510/286053/79980/891/56984/324/51529/11243/25978/256006/84191/93426/246184/150465/898/55207/9525/2908/8678/200942/1063/4292/10096/7155/164045/378708/28989/25906/64940/9319/2237/56916/55781/3835/348654/1457/51647/23172/9184/81565/84101/8452/51451/646…
BP	GO:0030168	platelet activation	120	-0.43586	-1.7345	0.00163957	0.0349193	0.0303757	3295	tags=33%, list=22%, signal=26%	10672/1606/958/6714/60/10461/7414/5595/928/1608/4846/388552/9630/6812/1281/2149/2039/7094/10398/4627/5582/7006/3690/3674/5777/2768/1192/5359/5341/3710/7450/10630/83706/2316/1277/634/3043/2207/170692/3315
BP	GO:0051084	'de novo' posttranslational protein folding	33	-0.608747	-1.93673	0.00164935	0.0350734	0.0305098	75	tags=15%, list=0%, signal=15%	3309/3337/3303/3304/3310
BP	GO:0010700	negative regulation of norepinephrine secretion	5	0.886193	1.77779	0.00165597	0.0351601	0.0305852	218	tags=40%, list=1%, signal=39%	1392/64805
CC	GO:0005902	microvillus	61	-0.525585	-1.87627	0.00166415	0.0352253	0.0306419	3235	tags=41%, list=21%, signal=32%	8639/4647/10411/51741/5794/1267/4641/25932/23303/3384/5420/7040/3690/54825/23114/7412/10630/150696/6693/7429/200958/634/64005/960/5021
MF	GO:0016209	antioxidant activity	61	-0.52171	-1.86244	0.00166415	0.0352253	0.0306419	961	tags=20%, list=6%, signal=19%	2878/6649/83667/7837/3040/241/1728/4257/3043/3039/6280/3240
BP	GO:0050792	regulation of viral process	167	-0.394352	-1.63814	0.00168875	0.0356913	0.0310473	3392	tags=32%, list=22%, signal=25%	54737/81603/22880/8812/920/1436/6667/23435/5629/6772/2033/3065/596/7726/5819/3482/5430/5978/2934/7023/3725/23367/10318/7469/79720/57506/85363/972/6597/55223/4599/60489/3428/2040/3965/9830/4057/6737/9636/5359/7706/5371/56829/684/3669/10581/4938/8519/7538/302/4940/10410/3576
CC	GO:0000276	mitochondrial proton-transporting ATP synthase complex, coupling factor F(o)	9	0.794223	1.93218	0.00169527	0.0357744	0.0311196	2546	tags=89%, list=17%, signal=74%	9551/521/10476/515/516/518/522/10632
BP	GO:0007265	Ras protein signal transduction	385	-0.325812	-1.46897	0.00171174	0.0360668	0.0313739	3316	tags=28%, list=22%, signal=23%	57706/10672/4853/6237/5337/613/26053/8216/64787/10411/201163/1786/8711/6239/8729/6093/11031/64926/26084/9828/23189/26030/2889/7042/152273/221178/8934/23550/9448/19/23636/57449/57580/8829/51196/9609/22821/8660/3725/9289/84033/23096/10435/22836/23101/1281/2149/396/8831/1796/6242/10156/65979/23268/7077/253980/5900/157285/6464/64857/8844/440073/392/604/11188/339122/57216/79567/1785/9230/25/391/5873/2…
BP	GO:0070424	regulation of nucleotide-binding oligomerization domain containing signaling pathway	8	-0.847477	-1.88887	0.00171887	0.0361551	0.0314507	348	tags=38%, list=2%, signal=37%	7128/3303/3304
CC	GO:0045263	proton-transporting ATP synthase complex, coupling factor F(o)	10	0.774059	1.93466	0.00172117	0.0361551	0.0314507	2546	tags=80%, list=17%, signal=67%	9551/521/10476/515/516/518/522/10632
MF	GO:0004866	endopeptidase inhibitor activity	84	-0.477737	-1.79867	0.0017341	0.0363582	0.0316274	800	tags=15%, list=5%, signal=15%	4057/27151/684/1293/710/7429/720/3053/721/5265/5054/871/12
BP	GO:0010389	regulation of G2/M transition of mitotic cell cycle	172	0.329899	1.606	0.00173611	0.0363582	0.0316274	3099	tags=33%, list=20%, signal=27%	5686/5685/7846/5687/5713/5682/11258/5706/5699/5691/5714/5694/8655/4751/5701/10213/5700/5695/8766/5689/5688/8883/10540/5693/891/9978/11073/5707/10733/5702/5692/983/5577/63967/84446/8636/5710/5719/641/5884/10121/5683/5048/9525/5690/1063/8317/79959/7480/79621/25949/6500/5684/55142/5704/9861/6790
BP	GO:0043604	amide biosynthetic process	713	0.296729	1.65417	0.0017452	0.0364932	0.0317448	4951	tags=47%, list=32%, signal=33%	56624/219927/55124/9553/116541/9521/6224/64928/384/54529/8707/219402/27068/1734/5464/10166/51121/54931/64951/79017/708/51650/128308/116832/5162/4701/3396/11222/1974/468/10573/25874/51642/445/51081/51187/5122/6301/60488/83939/64976/51182/51264/1933/7903/64983/28958/54460/6183/3872/57129/92259/6059/5917/3692/4677/6154/118487/6165/28957/54148/6144/2937/6164/51714/6166/65005/55168/65008/8872/3376/843…
BP	GO:0045926	negative regulation of growth	202	-0.377366	-1.60157	0.00176145	0.036768	0.0319838	3417	tags=33%, list=22%, signal=26%	3300/84260/85407/9792/4853/23105/8751/201163/6422/3488/8711/57556/4493/7473/7042/7143/596/84722/2931/8829/4495/4504/5465/694/10505/2100/7869/6586/57715/2660/4496/8737/8614/23677/604/6597/10507/4099/5467/7040/221476/94/54825/10509/83667/27296/10743/2697/9423/10500/55384/6405/7157/6423/4502/5371/684/4499/247/1410/29948/4501/1026/3303/6696/3304
BP	GO:0006518	peptide metabolic process	715	0.262069	1.46108	0.00176367	0.036768	0.0319838	4951	tags=46%, list=32%, signal=33%	219927/55124/9553/116541/9521/6224/64928/219402/27068/1734/5464/6447/51121/54931/64951/79017/708/51650/128308/2941/116832/4701/3396/11222/1974/468/10573/51642/51081/51187/5122/6301/60488/83939/5300/3312/51022/64976/51182/2879/51264/1933/64983/4311/28958/54460/6183/3872/57129/92259/6059/5917/3692/4677/6154/118487/6165/28957/54148/6144/2937/6164/51714/6166/65005/55168/65008/8872/3376/84340/64965/65…
MF	GO:0035662	Toll-like receptor 4 binding	4	-0.939237	-1.721	0.00176852	0.0368135	0.0320235	193	tags=75%, list=1%, signal=74%	114609/6279/6280
CC	GO:1990234	transferase complex	704	0.248922	1.38401	0.00177305	0.0368522	0.0320571	4234	tags=35%, list=28%, signal=26%	11036/6023/5440/5427/196394/84316/55294/1020/6633/83640/404672/100170841/8813/84332/11146/6628/5218/996/51003/2965/5571/6880/1163/5631/26272/7334/4591/5431/92259/56943/1032/9025/26262/6635/746/7991/8089/2959/9474/55827/25827/221830/83732/51728/8835/10273/23590/117143/26268/9821/286053/400569/54556/1022/64769/219771/8464/25898/9604/891/10621/23032/9978/51529/51126/10016/8445/57107/8065/7322/51605/…
MF	GO:0005044	scavenger receptor activity	37	-0.587691	-1.91396	0.00179387	0.0371729	0.0323361	1427	tags=46%, list=9%, signal=42%	8909/1755/23166/4035/157869/923/57007/51554/51435/3959/4481/58191/3426/80975/9332/4017/64699
BP	GO:0017001	antibiotic catabolic process	37	-0.589362	-1.91941	0.00179387	0.0371729	0.0323361	2374	tags=38%, list=16%, signal=32%	4504/27233/80896/5106/6818/2878/221/7837/27284/3040/5105/3043/3039/3240
BP	GO:0016567	protein ubiquitination	732	0.233033	1.29789	0.00182482	0.0377576	0.0328447	4415	tags=36%, list=29%, signal=27%	4738/29089/8339/5686/5685/441061/84708/196394/998/55294/1020/201254/8344/140458/5687/5713/5682/11146/996/51003/5706/5699/10059/51255/7347/54602/5300/5691/285533/819/4085/10055/64320/26272/5714/7334/5694/55884/4591/7260/5701/9025/26262/10213/85236/143279/5700/5695/9474/55827/25827/10193/57820/9040/5689/8835/10273/6048/5688/26268/23608/6921/5693/149603/400569/79754/5601/23640/25898/10477/9604/329/9…
MF	GO:0036002	pre-mRNA binding	40	0.502593	1.85413	0.00183054	0.0378194	0.0328984	423	tags=20%, list=3%, signal=19%	26864/26870/6060/26871/26863/26869/6631/199746
BP	GO:0006617	SRP-dependent cotranslational protein targeting to membrane, signal sequence recognition	8	0.816861	1.91321	0.00188838	0.0389559	0.0338871	1691	tags=75%, list=11%, signal=67%	6029/378707/6729/6728/100507582/378706
BP	GO:0070199	establishment of protein localization to chromosome	22	0.626798	1.97566	0.00189529	0.0390401	0.0339603	3728	tags=59%, list=24%, signal=45%	10576/22948/55011/908/6950/10694/10575/79035/10856/675/7203/10574/25913
BP	GO:0030199	collagen fibril organization	43	-0.574209	-1.92736	0.00191571	0.0394019	0.0342751	2277	tags=40%, list=15%, signal=34%	4921/5033/79709/1281/176/5351/7148/8985/7837/11117/6423/165/9509/1277/302/4017/871
BP	GO:0001935	endothelial cell proliferation	115	-0.436796	-1.72856	0.00192018	0.039435	0.0343039	1802	tags=23%, list=12%, signal=21%	6774/2260/57521/2081/79805/1535/3148/8828/94/2247/3690/51157/2697/4323/79400/2152/25865/7060/84913/8291/1969/4192/187/4017/6347/3162/4804
BP	GO:0010727	negative regulation of hydrogen peroxide metabolic process	7	-0.873057	-1.86862	0.00193761	0.039675	0.0345126	2	tags=57%, list=0%, signal=57%	1497/4504/6774/3240
MF	GO:0042609	CD4 receptor binding	7	-0.871628	-1.86556	0.00193761	0.039675	0.0345126	1443	tags=71%, list=9%, signal=65%	57088/972/3603/5359/933
BP	GO:0060602	branch elongation of an epithelium	16	-0.74484	-2.00538	0.0019573	0.0399768	0.0347752	1493	tags=50%, list=10%, signal=45%	3371/7040/2255/6662/10413/2099/51804/157506
BP	GO:0060351	cartilage development involved in endochondral bone morphogenesis	35	-0.590734	-1.90266	0.0019595	0.0399768	0.0347752	1273	tags=34%, list=8%, signal=32%	81578/85301/6662/4147/51435/64856/1291/1293/1277/6781/302/871
CC	GO:0001726	ruffle	160	-0.39438	-1.6277	0.00196104	0.0399768	0.0347752	2885	tags=29%, list=19%, signal=24%	208/6093/26084/23189/152273/221178/29993/23550/146206/8826/4641/1729/2934/91663/4210/9564/5141/6285/10458/23242/8844/7456/7094/55616/1785/5420/4627/87/3690/23022/10163/55612/23396/822/2268/11170/5341/30817/1969/3936/6282/10630/51330/7429/3678/302
BP	GO:0042743	hydrogen peroxide metabolic process	34	-0.594572	-1.90412	0.00197109	0.0401225	0.0349019	654	tags=18%, list=4%, signal=17%	7837/3040/3043/3039/5880/3240
BP	GO:0050866	negative regulation of cell activation	139	-0.412608	-1.67572	0.00199707	0.0405914	0.0353098	2052	tags=22%, list=13%, signal=19%	11314/3718/2852/5585/3077/1051/865/3958/6385/604/972/7040/80380/3949/5777/3965/2064/11117/3566/2615/7128/9572/6693/10385/3659/64115/4192/634/2302/170692/3162
BP	GO:0001934	positive regulation of protein phosphorylation	739	-0.287452	-1.34904	0.00200803	0.0407307	0.035431	3413	tags=27%, list=22%, signal=22%	10347/54209/147/7039/151449/2657/1849/5062/84868/3320/1856/152007/111/4853/245711/857/8812/55890/2914/4824/92335/920/958/3643/6714/1436/7057/2321/1605/9618/10411/344558/201163/6176/5629/29990/655/79092/493/8412/51776/9064/208/6093/5566/5595/8837/79899/28984/2889/7042/2324/6793/596/84722/3306/115825/9448/4038/80725/6657/8826/8829/238/5310/4504/4296/85442/51196/10188/153769/4921/3656/10298/2011/894…
BP	GO:0070200	establishment of protein localization to telomere	14	0.716287	1.99114	0.00200983	0.0407307	0.035431	3728	tags=79%, list=24%, signal=59%	10576/22948/908/6950/10694/10575/79035/675/7203/10574/25913
BP	GO:0055114	oxidation-reduction process	793	0.270362	1.5189	0.00201613	0.0407985	0.03549	2471	tags=26%, list=16%, signal=23%	6121/1591/2170/1646/23600/1592/440567/7388/195814/1645/4697/1347/39/2327/27089/4707/4724/4353/1428/3156/1346/4708/55847/4190/6999/1329/10975/4259/8803/7167/1345/7295/4706/4712/4729/1340/10901/8564/1734/9167/25824/55967/5504/3420/135154/1337/50507/4713/1351/5162/4701/3248/91942/6390/9365/4695/4722/4715/4709/57665/121278/9377/4698/145226/100131187/5837/4700/57019/3163/374875/4726/4716/51022/2271/72…
BP	GO:0022410	circadian sleep/wake cycle process	15	0.708934	2.01068	0.00202111	0.0408394	0.0355255	273	tags=27%, list=2%, signal=26%	1392/10874/4887/3062
BP	GO:0051459	regulation of corticotropin secretion	4	0.932124	1.74612	0.00203542	0.0410684	0.0357247	28	tags=50%, list=0%, signal=50%	1392/1393
BP	GO:0002693	positive regulation of cellular extravasation	12	-0.790657	-1.97117	0.00204157	0.0411325	0.0357805	839	tags=50%, list=5%, signal=47%	101/83483/4267/4192/3554/3383
BP	GO:0002367	cytokine production involved in immune response	75	-0.491161	-1.81753	0.00205369	0.0411585	0.0358031	2053	tags=29%, list=13%, signal=26%	55765/51704/3718/3077/57506/604/972/148022/7040/975/3140/7043/7097/7133/7855/684/6556/8809/2207/3554/3553/3162
BP	GO:0042033	chemokine biosynthetic process	10	-0.815962	-1.94899	0.00205454	0.0411585	0.0358031	1433	tags=40%, list=9%, signal=36%	972/148022/3553/3162
BP	GO:0050755	chemokine metabolic process	10	-0.815962	-1.94899	0.00205454	0.0411585	0.0358031	1433	tags=40%, list=9%, signal=36%	972/148022/3553/3162
BP	GO:0034605	cellular response to heat	119	-0.432616	-1.71984	0.00205479	0.0411585	0.0358031	1842	tags=18%, list=12%, signal=16%	1387/26973/3297/57521/3299/4137/9883/23225/9261/26353/113278/26509/3309/1410/1026/3337/3303/3162/3304/9531/3310
CC	GO:0035579	specific granule membrane	70	-0.500885	-1.83062	0.00207684	0.0414571	0.0360629	1748	tags=33%, list=11%, signal=29%	196527/101/81619/1535/9725/4973/945/84329/719/221/2040/3683/57153/11322/23250/3903/3689/7133/5328/64114/634/5329/22918
BP	GO:0044106	cellular amine metabolic process	101	0.375556	1.67857	0.00207684	0.0414571	0.0360629	3044	tags=45%, list=20%, signal=36%	6999/5686/5685/8564/5687/5713/5682/121278/5706/5699/5691/635/4946/5714/5694/79814/5701/10213/3176/5700/5695/5689/5688/6622/5693/51573/5707/5702/55737/5692/51582/5710/5719/5683/5690/51166/11315/5684/1812/112483/27163/284161/5704/262/9861
BP	GO:0032680	regulation of tumor necrosis factor production	108	-0.43743	-1.7165	0.00207871	0.0414571	0.0360629	1793	tags=25%, list=12%, signal=22%	3297/11277/197358/8737/57506/1535/1191/148022/2841/945/602/9261/5777/3965/4057/10392/706/64135/7097/7855/7128/6693/64115/7538/929/2207/3315
BP	GO:0033617	mitochondrial respiratory chain complex IV assembly	19	0.646291	1.95232	0.00210822	0.041985	0.036522	4756	tags=79%, list=31%, signal=54%	100131801/84987/28958/51241/100303755/29090/493753/6341/6834/389203/5018/10063/79072/55744/285521
CC	GO:0031838	haptoglobin-hemoglobin complex	5	-0.909086	-1.77372	0.00212725	0.0422712	0.036771	318	tags=80%, list=2%, signal=78%	3040/3043/3039/3240
BP	GO:0010896	regulation of triglyceride catabolic process	7	-0.866611	-1.85483	0.00213137	0.0422712	0.036771	974	tags=43%, list=6%, signal=40%	57104/440503/344
BP	GO:2000535	regulation of entry of bacterium into host cell	6	-0.890627	-1.8277	0.00213178	0.0422712	0.036771	6	tags=33%, list=0%, signal=33%	857/3576
BP	GO:0030193	regulation of blood coagulation	58	-0.518798	-1.83734	0.00213806	0.0422741	0.0367736	582	tags=29%, list=4%, signal=28%	2149/2039/7103/196527/7006/2152/5341/1906/10630/710/5328/634/302/2207/5329/170692/5054
BP	GO:1900046	regulation of hemostasis	58	-0.518798	-1.83734	0.00213806	0.0422741	0.0367736	582	tags=29%, list=4%, signal=28%	2149/2039/7103/196527/7006/2152/5341/1906/10630/710/5328/634/302/2207/5329/170692/5054
CC	GO:0022624	proteasome accessory complex	23	0.618082	1.96719	0.00215414	0.0425312	0.0369972	3044	tags=57%, list=20%, signal=45%	5713/5706/5714/5701/10213/5700/5707/5702/11047/5710/5719/5704/9861
BP	GO:2001233	regulation of apoptotic signaling pathway	347	-0.330155	-1.47767	0.00219704	0.0433162	0.0376801	2444	tags=21%, list=16%, signal=18%	2931/4846/8829/658/2934/7703/138151/10616/7023/8797/6648/7159/2852/6934/23017/7466/1687/9705/835/117584/2260/8737/84447/4118/3958/4170/1621/754/5326/10018/972/1191/79156/4335/666/7164/3148/5970/57007/3082/2255/85450/10413/3965/7185/219699/90993/8795/4000/7157/6423/4055/85508/5371/7128/51330/8531/50486/6279/64114/6280/26471/3553/960/5329/3303/467/597/3162/3304/3383/3315/5054
BP	GO:0060562	epithelial tube morphogenesis	247	-0.357254	-1.54824	0.00220103	0.0433329	0.0376946	3822	tags=37%, list=25%, signal=28%	7248/54567/64783/2909/5727/10252/26249/183/8557/27031/151449/1856/10672/80000/4824/6714/1436/1605/6422/9355/5629/9231/655/4041/5566/5914/7042/7482/26160/596/51684/23129/2648/84445/8829/8914/5310/131405/3687/1954/23654/7249/8289/28514/8549/1522/65979/7408/54345/23242/55036/30812/6608/3371/6385/57216/388591/25/6926/23513/5420/6497/170690/91355/4036/7040/780/94/2247/2255/6662/4609/10413/2022/2697/94…
BP	GO:0002865	negative regulation of acute inflammatory response to antigenic stimulus	4	0.916823	1.71745	0.00223896	0.0440169	0.0382896	677	tags=75%, list=4%, signal=72%	116/4889/2213
BP	GO:0010718	positive regulation of epithelial to mesenchymal transition	41	-0.56742	-1.88712	0.00224575	0.0440876	0.0383511	1902	tags=32%, list=12%, signal=28%	6934/283149/286204/7040/80139/2022/7043/25937/10630/1277/4192/3553/4017
MF	GO:0004867	serine-type endopeptidase inhibitor activity	40	-0.578364	-1.90929	0.00226611	0.0444164	0.0386371	598	tags=25%, list=4%, signal=24%	51156/117166/27151/1293/710/3053/5265/5054/871/12
BP	GO:0045073	regulation of chemokine biosynthetic process	9	-0.830248	-1.91871	0.00227144	0.0444164	0.0386371	1433	tags=44%, list=9%, signal=40%	972/148022/3553/3162
BP	GO:0019692	deoxyribose phosphate metabolic process	32	0.519913	1.80942	0.00227215	0.0444164	0.0386371	3176	tags=50%, list=21%, signal=40%	56953/4521/4913/2987/23583/79873/1716/55270/9519/26289/30833/6996/79077/1854/1635/221264
BP	GO:0007369	gastrulation	129	-0.417323	-1.67683	0.00229327	0.0447658	0.038941	3605	tags=37%, list=24%, signal=29%	65125/93/5598/8013/27031/1856/23275/2139/26011/1605/6422/655/4041/5566/7473/1294/6657/91663/1954/4086/8289/286204/2260/3673/8516/4155/57216/91355/8324/3690/3909/2335/9314/4323/23187/1291/7157/6423/84913/3689/1284/23135/1969/22943/3678/3691/1295/187
BP	GO:0072655	establishment of protein localization to mitochondrion	128	0.342438	1.58782	0.0023015	0.0448629	0.0390255	3402	tags=42%, list=22%, signal=33%	10440/5366/55294/9868/572/728489/401505/54543/64112/26521/10055/131474/51079/59286/140823/51024/131118/26519/10456/51025/5599/5533/665/7385/26517/9141/9512/100287932/56993/27429/7533/55486/10971/54332/5562/55750/29090/10425/84134/10953/1869/196294/93974/79568/637/65018/25813/10452/9530/5071/283514/56947/92609/808
MF	GO:0070492	oligosaccharide binding	6	-0.882942	-1.81192	0.00232558	0.0452588	0.0393699	876	tags=67%, list=6%, signal=63%	3965/6402/4017/6401
CC	GO:0005814	centriole	119	-0.428211	-1.70233	0.00232877	0.0452588	0.0393699	1792	tags=15%, list=12%, signal=13%	118611/5116/11190/80212/140290/57519/22995/199221/283726/10841/822/100653515/9696/9001/5347/3303/3304/3310
BP	GO:0045619	regulation of lymphocyte differentiation	115	-0.43373	-1.71642	0.00233164	0.0452588	0.0393699	2549	tags=28%, list=17%, signal=23%	4860/2648/9092/677/9580/1209/3718/64332/57178/101/865/604/972/150372/25/7704/5896/7040/5777/3965/3707/4323/2064/3566/22806/1378/10385/3659/64115/4192/2302/56833
BP	GO:0043542	endothelial cell migration	172	-0.391397	-1.62773	0.00233827	0.0453237	0.0394263	3031	tags=28%, list=20%, signal=23%	6667/5629/575/2050/28984/2324/2896/23129/4846/2752/57449/8829/6776/7101/9564/2260/54345/2185/25/1942/3397/2013/51564/5175/7040/8828/4627/94/2247/3690/51157/55466/285/5606/9314/25865/84913/3728/3689/1906/1969/5829/56999/5872/6781/634/4017/3162/3315
BP	GO:1903555	regulation of tumor necrosis factor superfamily cytokine production	111	-0.437388	-1.72262	0.00234645	0.0454184	0.0395087	1793	tags=25%, list=12%, signal=22%	3297/11277/197358/101/8737/57506/1535/1191/148022/2841/945/602/9261/5777/3965/4057/10392/706/64135/7097/7855/7128/6693/64115/7538/929/2207/3315
CC	GO:0030659	cytoplasmic vesicle membrane	645	-0.292609	-1.36369	0.00235319	0.0454595	0.0395445	2842	tags=23%, list=19%, signal=19%	112476/11031/7473/161/6518/399979/928/2889/682/8773/146705/84258/1755/29801/29993/6793/3133/23352/140885/10326/57030/3482/8826/4846/25956/388662/4641/1729/10188/23149/23166/9066/6261/6844/3687/57540/8675/55707/25932/11314/4035/51704/8514/6892/2852/3105/23120/1832/1839/7466/7781/26119/196527/101/3958/81619/976/1621/9919/6608/1535/339122/972/150372/1785/9230/3092/9725/391/5873/2841/4973/1823/4036/9…
BP	GO:0010499	proteasomal ubiquitin-independent protein catabolic process	21	0.620776	1.93194	0.00235516	0.0454595	0.0395445	2803	tags=71%, list=18%, signal=58%	5686/5685/5687/5682/5699/5691/5694/5695/5689/5688/5693/5692/5683/5690/5684
BP	GO:0048521	negative regulation of behavior	11	0.75612	1.95036	0.00236916	0.0456658	0.039724	159	tags=36%, list=1%, signal=36%	1392/10874/4887/885
BP	GO:0070198	protein localization to chromosome, telomeric region	24	0.602497	1.94519	0.0023912	0.0460264	0.0400376	4615	tags=71%, list=30%, signal=50%	10576/26354/22948/908/6950/10694/10575/545/79035/7520/675/7203/54386/10574/25913/54984/26277
BP	GO:1902036	regulation of hematopoietic stem cell differentiation	64	0.42785	1.7618	0.00239664	0.046067	0.0400729	3171	tags=45%, list=21%, signal=36%	5686/5685/5687/5713/5682/5706/5699/5691/5714/5694/5701/10213/5700/5695/5689/5688/5693/3313/5707/5702/5692/5710/5719/5683/5690/5684/5704/9861/56339
BP	GO:0098813	nuclear chromosome segregation	199	0.302746	1.49586	0.00240385	0.0461411	0.0401374	3624	tags=34%, list=24%, signal=26%	150365/84944/9232/130951/998/55294/201254/996/51143/4085/54627/90417/4751/79075/5901/11331/1894/55706/8766/1062/29127/11130/57820/51510/1843/113510/286053/79980/891/56984/324/51529/25978/256006/93426/246184/150465/898/9525/8678/200942/1063/4292/10096/7155/164045/378708/25906/64940/9319/2237/55781/3835/348654/23172/9184/84101/8452/51451/64682/29945/10592/9493/11144/51433/91272/55166/5925
BP	GO:0002479	antigen processing and presentation of exogenous peptide antigen via MHC class I, TAP-dependent	66	0.421051	1.74407	0.00242792	0.0465385	0.0404831	2405	tags=39%, list=16%, signal=33%	948/5686/5685/5687/5713/5682/5706/3107/5699/5691/5714/5694/5701/10213/5700/5695/5689/5688/5693/5707/5702/5692/5710/5719/5683/5690
BP	GO:0000768	syncytium formation by plasma membrane fusion	38	-0.578154	-1.8918	0.00243546	0.0465537	0.0404963	3056	tags=66%, list=20%, signal=53%	9149/7305/4842/4773/824/54209/10411/9644/575/85461/8837/928/90342/8912/79805/8038/22904/4627/975/10938/26509/30846/3566/30816/405754
BP	GO:0140253	cell-cell fusion	38	-0.578154	-1.8918	0.00243546	0.0465537	0.0404963	3056	tags=66%, list=20%, signal=53%	9149/7305/4842/4773/824/54209/10411/9644/575/85461/8837/928/90342/8912/79805/8038/22904/4627/975/10938/26509/30846/3566/30816/405754
BP	GO:0002695	negative regulation of leukocyte activation	121	-0.422095	-1.67999	0.00246272	0.0470096	0.0408929	2052	tags=24%, list=13%, signal=21%	11314/3718/2852/5585/3077/1051/865/3958/6385/604/972/7040/80380/3949/5777/3965/2064/3566/2615/7128/9572/6693/10385/3659/64115/4192/634/2302/3162
BP	GO:0061458	reproductive system development	312	-0.334576	-1.4842	0.00246972	0.0470781	0.0409525	3397	tags=28%, list=22%, signal=22%	151449/2796/25976/84159/80000/2189/4824/3643/6714/63951/8751/1508/6422/10461/655/5595/5914/7042/7482/682/596/6874/4678/3021/55636/3696/4846/5310/658/677/23598/9289/6586/6256/8289/6382/22836/113026/6665/7536/1051/3297/835/3400/8614/89884/2706/30812/79805/10018/3371/4221/9985/666/6926/5467/4036/3148/5333/7942/1028/2255/6662/3309/2697/9757/2099/9667/4323/6423/7855/268/51804/6932/247/8531/5872/2316/1…
BP	GO:1904407	positive regulation of nitric oxide metabolic process	33	-0.592808	-1.88602	0.00247402	0.0470952	0.0409673	1564	tags=33%, list=10%, signal=30%	2185/1191/148022/1785/9722/9314/3689/1906/3043/3553/3383
BP	GO:0045080	positive regulation of chemokine biosynthetic process	8	-0.83654	-1.8645	0.00248281	0.0471974	0.0410562	1433	tags=50%, list=9%, signal=45%	972/148022/3553/3162
MF	GO:0008233	peptidase activity	408	-0.317981	-1.44045	0.00249264	0.0473189	0.041162	2484	tags=20%, list=16%, signal=17%	55793/11274/9960/9099/5045/57140/54858/161725/5696/11098/726/90268/10404/54933/1373/341350/55748/155185/1509/5046/392188/649/1522/162494/119587/3026/101/835/339105/56957/9507/79875/27005/79805/1889/2678/51279/8038/83714/57602/1636/170690/91039/92291/3792/1200/3082/716/5653/717/1675/4057/64167/2687/4323/2152/5698/25825/745/3426/377630/839/56999/7128/165/100287513/9509/392197/840/80975/10747/5328/7…
MF	GO:0003823	antigen binding	30	-0.613177	-1.91249	0.00250501	0.0474885	0.0413095	2691	tags=53%, list=18%, signal=44%	23428/3133/140885/6892/3105/57634/3822/9794/7040/8140/3123/3824/3117/3119/6890/3127
CC	GO:0101003	ficolin-1-rich granule membrane	48	-0.549949	-1.88171	0.0025098	0.0475141	0.0413318	2582	tags=46%, list=17%, signal=38%	161/23352/140885/1729/3687/11314/1832/101/3958/1823/79930/5317/23218/2357/23114/3689/10312/1378/374403/6556/2207/22918
BP	GO:1903589	positive regulation of blood vessel endothelial cell proliferation involved in sprouting angiogenesis	6	-0.88049	-1.80689	0.00251938	0.0476301	0.0414326	81	tags=50%, list=1%, signal=50%	2624/187/3162
BP	GO:0008380	RNA splicing	397	0.24888	1.32742	0.00253807	0.0479178	0.0416829	4649	tags=35%, list=30%, signal=25%	26864/26834/53938/26870/6060/26871/26863/26869/51690/79622/153527/27258/5440/6631/199746/708/6633/10286/54033/6628/2483/80145/1993/79833/3312/25804/10465/51637/51639/59286/5431/6635/55280/8487/83707/58155/51319/6638/10907/11051/8896/85437/285962/22826/116461/27257/51503/2963/1653/79005/23658/10978/339487/11171/6637/6629/5515/23517/51493/5438/5432/51692/8683/4809/83443/22927/10946/9410/10450/1207/…
BP	GO:0051187	cofactor catabolic process	43	-0.56189	-1.88601	0.00255428	0.0481579	0.0418918	1503	tags=28%, list=10%, signal=25%	160428/2678/2878/57834/2687/7837/10840/3040/3043/3039/3162/3240
BP	GO:0043588	skin development	184	-0.38601	-1.61896	0.00256838	0.0483578	0.0420656	3025	tags=32%, list=20%, signal=26%	1824/9355/3488/6093/64065/23254/3065/7042/596/4038/51684/5045/5310/677/6261/25932/2355/5046/1281/28514/8549/1832/84283/60529/865/54345/3673/6608/57216/4926/1823/5970/5317/8643/1775/2255/6662/2317/23022/55612/10413/57561/10628/3911/3728/9620/1969/22943/9509/247/79152/59344/2312/1277/3691/7538/5920/388697
BP	GO:0042769	DNA damage response, detection of DNA damage	36	0.506374	1.81704	0.00257798	0.0484323	0.0421304	3897	tags=53%, list=25%, signal=39%	60488/6119/64965/5983/9978/755/7314/6233/64949/6659/64963/5984/5111/5982/6118/7398/57599/56852/1642
BP	GO:1904816	positive regulation of protein localization to chromosome, telomeric region	10	0.761571	1.90345	0.00258176	0.0484323	0.0421304	3498	tags=90%, list=23%, signal=69%	10576/26354/22948/908/6950/10694/10575/7203/10574
BP	GO:0060349	bone morphogenesis	87	-0.460428	-1.74367	0.00258287	0.0484323	0.0421304	3187	tags=38%, list=21%, signal=30%	3037/56603/5447/3636/4041/22856/5914/1294/658/10498/1954/4209/9249/6497/91355/81578/7040/85301/6662/4147/4054/4057/51435/64856/4323/1291/6423/7043/1293/1277/6781/302/871
BP	GO:0043900	regulation of multi-organism process	310	-0.334864	-1.48456	0.00259189	0.0485356	0.0422203	3392	tags=28%, list=22%, signal=22%	54737/81603/84868/90678/22880/857/8812/151056/920/115004/1436/6667/10184/23435/5629/6772/5595/2033/27161/23005/3065/6397/596/2896/7726/5819/3482/5430/5978/6812/2934/7023/3725/23367/79102/10318/55601/5027/22900/51191/8912/7469/79720/57506/85363/9759/1535/10018/972/6597/55223/4599/60489/3428/83666/2040/3965/9830/2683/4057/6737/10392/85360/9636/79400/5359/163702/10758/7706/5371/151636/377630/56829/6…
BP	GO:0071706	tumor necrosis factor superfamily cytokine production	115	-0.430593	-1.70401	0.00260595	0.0485971	0.0422738	1793	tags=24%, list=12%, signal=22%	3297/11277/197358/101/8737/57506/1535/1191/148022/2841/945/602/9261/5777/3965/4057/10392/706/64135/7097/7855/7128/6693/64115/7538/929/2207/3315
BP	GO:0008535	respiratory chain complex IV assembly	22	0.621652	1.95944	0.00260602	0.0485971	0.0422738	4756	tags=73%, list=31%, signal=50%	100131801/84987/28958/51241/388753/100303755/29090/493753/6341/6834/389203/5018/10063/79072/55744/285521
BP	GO:0006458	'de novo' protein folding	37	-0.579858	-1.88845	0.00260926	0.0485971	0.0422738	75	tags=14%, list=0%, signal=13%	3309/3337/3303/3304/3310
BP	GO:0072678	T cell migration	37	-0.575506	-1.87428	0.00260926	0.0485971	0.0422738	614	tags=16%, list=4%, signal=16%	58191/4267/6693/64005/6347/3383
MF	GO:0046933	proton-transporting ATP synthase activity, rotational mechanism	14	0.697804	1.93976	0.00267977	0.049843	0.0433576	2546	tags=64%, list=17%, signal=54%	509/10476/515/498/516/518/539/514/10632
BP	GO:0046632	alpha-beta T cell differentiation	65	-0.504966	-1.82381	0.00268737	0.0499171	0.043422	2890	tags=34%, list=19%, signal=28%	84807/5914/596/4860/26022/3718/64332/6774/865/604/25/2841/7704/602/3965/161882/3707/3566/6932/6693/8809/3659

## Sheet: GSEA (KG) - Event2
ID	Description	setSize	enrichmentScore	NES	pvalue	p.adjust	qvalues	rank	leading_edge	core_enrichment
hsa04010	MAPK signaling pathway	252	-0.425825	-1.84777	0.000122279	0.00254302	0.00180805	1751	tags=21%, list=11%, signal=19%	8912/775/2260/9020/8681/4137/1942/8911/8913/5970/7040/9261/5582/100137049/4772/2247/3082/2255/3480/1647/773/4609/2317/285/5606/2768/1850/10912/2872/2064/7157/7043/59283/27091/4615/1435/1969/8822/7132/2316/4791/4616/929/2318/3554/5880/3553/3303/3304/4804/3315/3310
hsa05417	Lipid and atherosclerosis	169	-0.541548	-2.24651	0.000129668	0.00254302	0.00180805	1500	tags=20%, list=10%, signal=18%	1535/148022/5452/9138/4973/4688/5970/3949/4772/3309/5606/8795/91860/7157/7097/7412/9641/4615/3665/839/7132/840/929/3553/6347/3303/3304/3383/2920/6349/3576/6401/3310
hsa05164	Influenza A	125	-0.500198	-1.99708	0.000134535	0.00254302	0.00180805	2213	tags=28%, list=14%, signal=24%	5296/8797/4600/4939/11100/1387/57506/10241/148022/9230/4261/4599/5970/10379/10482/8795/64135/9641/7706/4615/3665/5371/3123/7132/4938/3117/3119/4940/9021/3553/3337/6347/3127/3383/3576
hsa04060	Cytokine-cytokine receptor interaction	122	-0.631296	-2.51208	0.00013519	0.00254302	0.00180805	1269	tags=30%, list=8%, signal=28%	2662/10663/8718/3603/7040/57007/94/6374/55540/51554/656/8795/1439/58191/8995/7043/163702/4055/3566/7133/1435/268/7132/51330/8809/56832/4982/3554/9173/9180/3553/6347/4804/8771/2920/6349/3576
hsa04514	Cell adhesion molecules	112	-0.536752	-2.10894	0.000137118	0.00254302	0.00180805	2690	tags=42%, list=18%, signal=35%	1003/947/920/958/7122/4756/9672/102723996/3133/4684/5819/3696/6383/24146/6382/3105/5792/5010/3384/8516/6385/50848/3897/923/4099/5175/80380/5818/57555/6900/3683/23114/7412/933/3689/4267/6402/49861/3123/6693/23308/3117/3119/64115/3127/3383/6401
hsa05162	Measles	102	-0.508803	-1.97318	0.000138562	0.00254302	0.00180805	2213	tags=25%, list=14%, signal=21%	5296/6776/3725/4600/4939/3718/6774/57506/4599/5970/10379/64135/7157/7097/9641/4615/3665/1017/7128/4938/4940/3553/3303/3304/3310
hsa04933	AGE-RAGE signaling pathway in diabetic complications	91	-0.547467	-2.0875	0.000140964	0.00254302	0.00180805	2917	tags=36%, list=19%, signal=30%	6772/208/5595/7042/596/4846/1729/51196/5296/6776/3725/1281/113026/6774/5292/5333/5970/7040/4772/2335/2152/7043/7412/1906/1284/1277/1282/3553/6347/3383/5054/3576/6401
hsa04668	TNF signaling pathway	92	-0.57065	-2.17688	0.000140984	0.00254302	0.00180805	1191	tags=24%, list=8%, signal=22%	5970/602/6374/5606/7185/90993/4323/7412/1906/7133/1435/7128/7132/8809/840/3659/9021/3553/6347/3383/2920/6401
hsa05142	Chagas disease	84	-0.5217	-1.96331	0.000142714	0.00254302	0.00180805	560	tags=19%, list=4%, signal=18%	148022/1636/5970/7040/7043/7097/4615/7132/712/714/3553/713/6347/5054/6349/3576
hsa04064	NF-kappa B signaling pathway	76	-0.683415	-2.52888	0.000144363	0.00254302	0.00180805	1692	tags=30%, list=11%, signal=27%	8737/9020/148022/5970/1647/7185/10912/4055/7412/7706/4615/7128/7132/4791/5328/4616/929/3554/3553/597/3383/2920/3576
hsa04512	ECM-receptor interaction	72	-0.53806	-1.97326	0.000145243	0.00254302	0.00180805	1996	tags=33%, list=13%, signal=29%	6382/341640/3673/3371/8516/6385/7148/3690/3909/3674/2335/1291/3911/7060/1284/7450/1293/3339/1277/3678/3691/1282/960/6696
hsa05146	Amoebiasis	72	-0.581616	-2.133	0.000145243	0.00254302	0.00180805	1191	tags=26%, list=8%, signal=24%	5970/7040/5582/87/3909/2335/3911/7043/7097/3689/1284/1277/929/1282/3554/3553/3315/2920/3576
hsa05133	Pertussis	61	-0.680152	-2.42158	0.00014817	0.00254302	0.00180805	1422	tags=36%, list=9%, signal=33%	148022/5970/6374/716/717/10392/91860/3689/4615/710/840/3659/712/714/3678/720/929/715/721/3553/713/3576
hsa05323	Rheumatoid arthritis	59	-0.649313	-2.29758	0.000149254	0.00254302	0.00180805	1184	tags=32%, list=8%, signal=30%	7040/6374/3683/7043/7097/3689/1435/10312/3123/245973/3117/3119/3553/6347/3127/3383/2920/6349/3576
hsa04612	Antigen processing and presentation	54	-0.644959	-2.24935	0.000149768	0.00254302	0.00180805	367	tags=26%, list=2%, signal=25%	3822/972/4261/3309/3123/3824/3117/3119/6890/3303/3127/3304/10437/3310
hsa04657	IL-17 signaling pathway	57	-0.609303	-2.14134	0.000150083	0.00254302	0.00180805	1191	tags=23%, list=8%, signal=21%	5970/6374/55540/10758/9641/7128/6279/6280/3553/6347/2354/2920/3576
hsa04610	Complement and coagulation cascades	51	-0.730697	-2.51861	0.000151722	0.00254302	0.00180805	1012	tags=49%, list=7%, signal=46%	716/719/717/1675/730/2152/2153/3689/3426/7450/1378/710/712/10747/714/5328/720/3053/715/721/713/5329/728/5265/5054
hsa05134	Legionellosis	51	-0.763501	-2.63168	0.000151722	0.00254302	0.00180805	540	tags=25%, list=4%, signal=25%	7097/3689/4615/1378/840/4791/929/3553/3303/3304/2920/3576/3310
hsa05150	Staphylococcus aureus infection	43	-0.792345	-2.63848	0.000154943	0.00254302	0.00180805	1012	tags=58%, list=7%, signal=54%	716/719/3683/717/1675/2357/3689/2215/2212/3426/3123/2359/712/3117/3119/10747/714/2214/720/715/721/713/728/3127/3383
hsa04061	Viral protein interaction with cytokine and cytokine receptor	33	-0.755859	-2.39068	0.000159974	0.00254302	0.00180805	1155	tags=39%, list=8%, signal=36%	57007/6374/51554/8795/4055/7133/1435/7132/8809/6347/2920/6349/3576
hsa05144	Malaria	36	-0.800796	-2.56479	0.000160746	0.00254302	0.00180805	1198	tags=58%, list=8%, signal=54%	5175/7040/975/2532/3082/3683/7060/7043/7097/7412/3689/4615/1378/3040/3043/3039/3553/6347/3383/3576/6401
hsa05143	African trypanosomiasis	26	-0.718745	-2.15733	0.000163586	0.00254302	0.00180805	1161	tags=42%, list=8%, signal=39%	5582/8542/7412/4615/3040/3043/3039/3553/3250/3383/6401
hsa05169	Epstein-Barr virus infection	165	-0.428557	-1.77553	0.000259302	0.00350412	0.00249138	1955	tags=24%, list=13%, signal=21%	4939/3718/6892/3105/6774/8737/9020/57506/10018/9612/5970/1647/4609/890/10379/5606/3683/10912/9636/7157/7097/9641/4615/3665/1017/3123/7128/4938/3117/3119/4791/7431/6890/4616/4940/1026/960/3127/3383
hsa05202	Transcriptional misregulation in cancer	143	-0.454331	-1.84722	0.000264166	0.00350412	0.00249138	2135	tags=26%, list=14%, signal=22%	8351/4086/6256/4299/64332/84444/1051/85414/4221/8938/604/2521/4298/7704/5970/3480/1647/4609/890/7185/10912/3486/7157/3728/6688/5371/51804/333932/5328/4616/929/126961/26471/1026/597/4804/3576
hsa05145	Toxoplasmosis	93	-0.509324	-1.94677	0.000281136	0.00350412	0.00249138	1335	tags=20%, list=9%, signal=19%	4261/5970/7040/3949/3909/240/5606/3911/7043/7097/4615/3123/7132/3117/3119/3303/3127/3304/3310
hsa03050	Proteasome	43	0.647254	2.43103	0.000281849	0.00350412	0.00249138	3044	tags=67%, list=20%, signal=54%	5686/5685/5687/5713/5682/5706/5699/5691/5714/5694/5701/10213/5700/5695/5689/5688/5693/5707/5702/51371/5692/11047/5710/5719/5683/5690/5684/5704/9861
hsa05322	Systemic lupus erythematosus	83	-0.503942	-1.89342	0.000285429	0.00350412	0.00249138	1220	tags=29%, list=8%, signal=27%	554313/55766/8361/87/716/717/6737/730/8969/2215/2212/3123/333932/712/3117/3119/714/2214/720/715/126961/721/713/3127
hsa05412	Arrhythmogenic right ventricular cardiomyopathy	66	-0.536968	-1.93363	0.000296121	0.00350412	0.00249138	3079	tags=36%, list=20%, signal=29%	1605/59284/1824/60/3696/29119/776/6543/6934/1832/775/3673/8516/3690/3674/2697/4000/59283/3728/27091/6932/3678/3691/1674
hsa05140	Leishmaniasis	60	-0.56788	-2.01736	0.000297133	0.00350412	0.00249138	1500	tags=32%, list=10%, signal=29%	65108/1535/4688/5970/7040/5777/7043/7097/3689/2215/4615/2212/1378/3123/3117/3119/2214/3553/3127
hsa04260	Cardiac muscle contraction	63	0.494439	2.02137	0.000308261	0.00351418	0.00249854	1712	tags=38%, list=11%, signal=34%	845/440567/7388/1347/27089/1346/1329/10975/1345/1340/9167/1337/1351/481/9377/7386/1350/29796/7381/7384/7385/7170/1537/1327
hsa00190	Oxidative phosphorylation	104	0.732532	3.27214	0.00036324	0.00391014	0.00278006	2023	tags=72%, list=13%, signal=63%	440567/7388/4697/1347/27089/4707/4724/509/1346/4708/9551/9296/1329/10975/521/1345/4706/4712/4729/27068/1340/9167/5464/55967/1337/4713/1351/4701/10476/529/6390/4695/4722/534/4715/4709/9377/4698/533/4700/4726/4716/515/498/51079/7386/126328/516/4725/526/4717/1350/54205/29796/518/4718/7381/7384/4710/4728/7385/51606/4714/539/1537/9550/51382/4696/522/1327/514/4723/523/4704/155066
hsa03010	Ribosome	125	0.588328	2.69951	0.000389257	0.00391014	0.00278006	4356	tags=66%, list=28%, signal=48%	100526842/219927/9553/6224/64928/51121/11222/10573/51081/51187/51264/64983/54460/6183/100529239/6154/6165/6144/6164/6166/65005/55168/65008/64965/6171/79590/51373/6229/6129/6235/6155/63875/64979/6233/51263/6125/6230/64963/51318/6218/6189/6138/6160/55173/51023/2197/6228/6152/6205/6169/6143/51069/9349/28998/6208/29088/65003/6201/51021/6124/11224/6168/6210/6159/6135/6161/6222/6139/4736/6204/64960/549…
hsa04723	Retrograde endocannabinoid signaling	125	0.427528	1.96169	0.000389257	0.00391014	0.00278006	2167	tags=35%, list=14%, signal=30%	4697/4707/4724/4708/2785/4706/4712/4729/55967/4713/2554/4701/4695/4722/4715/4709/4698/4700/2790/4726/4716/51079/126328/4725/246213/4717/5599/4718/59345/4710/4728/5579/4714/54331/5601/22999/3762/4696/2893/2558/4723/4704/2786/4720
hsa05017	Spinocerebellar ataxia	130	0.392127	1.81013	0.000398406	0.00391014	0.00278006	2412	tags=35%, list=16%, signal=29%	7222/5686/5685/5649/5687/7419/5713/5682/7416/5706/5691/5714/5694/5701/10213/54205/5700/5695/2959/5599/5689/5688/5579/6511/10939/9821/5693/5601/5173/4976/7417/5707/5702/5692/90550/9519/60673/115209/11047/291/5710/5719/5683/5690/8678
hsa04932	Non-alcoholic fatty liver disease	133	0.452339	2.09903	0.00040016	0.00391014	0.00278006	2006	tags=44%, list=13%, signal=39%	440567/7388/4697/1347/27089/4707/4724/1346/4708/1329/10975/1345/4706/4712/4729/1340/9167/55967/1337/4713/998/1351/4701/6390/4695/4722/468/4715/4709/9377/4698/5571/4700/4726/4716/51079/7386/126328/4725/4717/1350/54205/29796/5599/4718/7381/7384/4710/4728/7385/4714/1965/1537/5601/4696/1327/4723/1571/4704
hsa05415	Diabetic cardiomyopathy	163	0.499799	2.38977	0.000433839	0.00412148	0.00293032	2083	tags=45%, list=14%, signal=40%	948/440567/7388/4697/1347/27089/4707/4724/509/1346/4708/1329/10975/1345/4706/4712/4729/1340/9167/55967/1337/4713/1351/5162/4701/10476/6390/4695/7419/4722/4715/4709/25874/9377/4698/7416/4700/4726/4716/515/498/5590/51079/7386/126328/516/4725/4717/1350/29796/5599/518/4718/7381/7384/4710/4728/7385/5350/5579/4714/539/1537/5601/7417/4696/522/1327/514/5499/4723/4313/4704/291
hsa05208	Chemical carcinogenesis - reactive oxygen species	182	0.486669	2.3689	0.000450045	0.00415988	0.00295762	2083	tags=42%, list=14%, signal=37%	1646/440567/7388/1645/4697/1347/27089/4707/4724/509/1346/4708/1329/10975/4259/1345/4706/4712/4729/1340/9167/55967/1337/50507/4713/6416/2941/1351/4701/10476/6390/4695/7419/4722/572/4715/4709/9377/4698/7416/4700/4726/4716/515/498/253152/52/51079/7386/126328/516/4725/4717/1350/29796/5599/518/4718/7381/7384/4710/4728/7385/4714/539/1537/5601/7417/4696/522/1327/514/4723/1571/4704/10327/291
hsa04714	Thermogenesis	199	0.495979	2.43854	0.000479616	0.00431655	0.00306901	1770	tags=37%, list=12%, signal=33%	4878/440567/7388/4697/1347/27089/4707/4724/509/1346/4708/9551/29078/1329/10975/521/1345/4706/4712/4729/1340/9167/284184/55967/1337/4713/1351/4701/10476/91942/6390/4695/4722/4715/4709/9377/4698/5571/4700/4726/4716/515/84987/498/5593/51079/28958/7386/126328/51241/516/4725/137682/4717/6009/1350/79133/29796/388753/518/4718/51103/7381/7384/4710/4728/7385/4714/539/1537/4696/522/1327/514
hsa05012	Parkinson disease	219	0.55449	2.76431	0.000505817	0.00437564	0.00311103	2955	tags=56%, list=19%, signal=46%	440567/7388/4697/1347/27089/4707/4724/509/1346/4708/1329/5686/10975/57181/5685/1345/7295/4706/4712/805/4729/1340/9167/55967/7846/1337/4713/1351/4701/10476/5687/6390/4695/7419/4722/468/4715/4709/5713/5682/9377/4698/7416/5706/4700/7280/4726/4716/515/498/5691/51079/5714/5694/7386/126328/5701/516/4725/10213/4717/1350/54205/5700/5695/29796/5599/518/4718/64116/7381/7345/7384/5689/4710/4728/7385/10376/1…
hsa05020	Prion disease	223	0.406711	2.02922	0.000511771	0.00437564	0.00311103	2167	tags=46%, list=14%, signal=40%	440567/7388/4697/1347/27089/4707/4724/509/1346/4708/1329/5686/10975/5685/1345/4706/4712/4729/1340/9167/55967/7846/1337/4713/1351/4701/10476/5687/6390/4695/7419/4722/572/468/4715/4709/5713/5682/9377/4698/7416/5706/4700/7280/4726/4716/515/498/3312/5691/51079/5714/5694/7386/126328/5701/516/4725/10213/4717/1350/54205/5700/5695/29796/5599/518/4718/5533/7381/7384/5689/4710/4728/7385/10376/5688/51807/47…
hsa05418	Fluid shear stress and atherosclerosis	119	-0.45613	-1.80977	0.000541712	0.00451867	0.00321272	1500	tags=20%, list=10%, signal=18%	1535/6385/2944/4688/5175/5970/3690/3674/387082/91860/7157/7412/1906/7132/1728/653689/4257/3554/5880/3553/6347/3162/3383/6401
hsa05016	Huntington disease	260	0.501346	2.54969	0.000564653	0.00459789	0.00326904	2237	tags=46%, list=15%, signal=40%	627/440567/7388/4697/1347/27089/4707/4724/509/1346/4708/1329/5686/5440/10975/5685/1345/4706/4712/4729/1340/6804/55860/9167/55967/7846/10671/1337/55081/4713/1351/4701/10476/5687/6390/4695/1173/7419/4722/4715/4709/5713/5682/9377/4698/11258/7416/5706/4700/7280/4726/4716/515/498/5691/51079/5714/5694/7386/126328/5431/5701/516/4725/10120/10126/10213/4717/1350/54205/5700/5695/29796/5599/518/4718/7381/73…
hsa05014	Amyotrophic lateral sclerosis	308	0.434999	2.25188	0.000643915	0.00512137	0.00364123	3222	tags=45%, list=21%, signal=37%	440567/7388/4697/1347/27089/4707/4724/509/1346/4708/1329/5686/10975/5685/1345/4706/4712/4729/1340/55860/9167/55967/7846/10671/1337/4713/1351/4701/10476/5687/6390/4695/4722/572/468/4715/4709/5713/5682/9377/4698/11258/7416/5706/4700/7280/145957/4726/4716/515/498/5691/51079/5714/5694/4843/7386/126328/5701/516/4725/10120/10126/10213/4717/29110/1350/54205/9896/5700/5695/29796/55706/518/4718/5533/84557…
hsa05010	Alzheimer disease	319	0.436499	2.26752	0.000674309	0.00524122	0.00372644	2167	tags=38%, list=14%, signal=33%	440567/7388/4697/1347/27089/4707/80326/4724/27123/509/1346/4708/1329/5686/10975/57181/5685/1345/4706/4712/805/4729/1340/9167/55967/7477/7846/1337/50507/4713/1020/1351/4701/10476/5687/6390/4695/7419/4722/572/468/4715/4709/5713/5682/9377/4698/7416/5706/51384/4700/7280/4726/4716/515/498/5691/7472/4311/51079/5714/5694/4843/7386/126328/5701/516/4725/10213/7476/4717/1350/54205/5700/5695/29796/5599/518/…
hsa05022	Pathways of neurodegeneration - multiple diseases	399	0.408956	2.17191	0.000791139	0.00601266	0.00427493	2412	tags=37%, list=16%, signal=32%	627/440567/7388/4697/1347/27089/4707/80326/4724/27123/7222/509/1346/4708/1329/5686/10975/5685/1345/4706/4712/805/4729/1340/6804/55860/9167/55967/7477/7846/10671/1337/50507/55081/4713/1020/1351/4701/10476/5687/6390/4695/7419/4722/572/468/4715/4709/5713/5682/9377/4698/11258/7416/5706/51384/4700/7280/4726/4716/515/498/5691/7472/51079/5714/5694/4843/7386/126328/5701/516/4725/10120/10126/10213/7476/47…
hsa04620	Toll-like receptor signaling pathway	71	-0.510778	-1.87001	0.000870701	0.00647347	0.00460256	842	tags=23%, list=6%, signal=21%	3663/5296/3725/8737/148022/5970/5606/7097/9641/4615/3665/929/3553/6696/6349/3576
hsa05205	Proteoglycans in cancer	178	-0.406586	-1.6975	0.0010263	0.00746796	0.00530963	3343	tags=37%, list=22%, signal=29%	1956/5170/5727/5603/355/815/2065/2549/8326/6237/857/6714/7057/60/7078/208/6093/5566/5595/7473/7042/7482/8826/51196/6383/7023/5296/6382/1839/6774/2260/3673/6548/6608/6385/7483/9138/7040/5582/8324/2247/3082/3690/3480/4609/2317/5777/2335/2099/2064/7157/7097/3710/7855/3059/5829/2316/3339/1277/5328/3678/2318/1026/960/5329
hsa04640	Hematopoietic cell lineage	54	-0.550535	-1.92004	0.00104838	0.00746967	0.00531085	1621	tags=33%, list=11%, signal=30%	3673/951/945/3690/3674/933/3566/1435/1378/3123/3117/3119/3678/929/3554/3553/960/3127
hsa04380	Osteoclast differentiation	101	-0.459281	-1.77695	0.00139024	0.00947402	0.00673591	2968	tags=33%, list=19%, signal=27%	9846/6773/6772/208/5595/7042/140885/3727/10326/5296/3725/2355/9020/1535/4688/5970/7040/7006/4772/3690/10379/6688/2215/2212/1435/7132/4791/2214/4982/3554/9021/3553/2354
hsa04080	Neuroactive ligand-receptor interaction	192	0.319914	1.56526	0.00140515	0.00947402	0.00673591	524	tags=15%, list=3%, signal=15%	1325/1392/6863/10874/6750/5733/4887/4852/7432/1908/885/3356/59350/5179/5646/84539/146/3827/2847/2897/3062/9340/116/2743/7434/1129/3363/4889/2554
hsa04510	Focal adhesion	180	-0.399063	-1.66823	0.00141279	0.00947402	0.00673591	3824	tags=38%, list=25%, signal=29%	824/1956/2909/4638/5170/3655/131873/896/3913/5062/857/6714/7057/2321/1286/60/7414/208/6093/5595/2889/2324/7143/596/55742/3696/1101/1729/81/5296/10298/3725/9564/7408/6464/3673/7094/3371/8516/10398/7148/5582/64098/87/3082/3690/3909/3480/2317/7791/3674/23396/2335/1291/3911/2064/7060/1284/7450/5829/1293/2316/1277/3678/3691/1282/2318/5880/6696
hsa04915	Estrogen signaling pathway	104	-0.450897	-1.75362	0.00151745	0.00998016	0.00709577	3408	tags=34%, list=22%, signal=26%	64764/7039/3320/111/5331/6714/6667/208/5566/5595/5914/596/3306/2775/4846/1388/5296/3725/112/2100/109/1509/2852/1839/115/6464/4988/2099/90993/91860/3710/2289/3303/3304/3310
hsa03008	Ribosome biogenesis in eukaryotes	74	0.435332	1.83413	0.00162022	0.010455	0.00743338	4328	tags=50%, list=28%, signal=36%	780852/6023/780851/26354/55651/102157402/10775/10799/10248/3692/5901/345630/51096/55505/83732/26851/29889/84128/10556/55272/4809/81691/23560/10885/54913/79631/55781/1457/23160/10199/2091/134430/25996/55341/22803/51119/84135
hsa04151	PI3K-Akt signaling pathway	272	-0.356558	-1.55748	0.00169287	0.0107215	0.00762285	3474	tags=31%, list=23%, signal=25%	896/2309/2065/64764/7039/3913/3320/3643/1436/7057/2321/1286/55970/6446/3667/2250/2788/2784/208/5595/200186/2324/7143/596/3696/4846/1101/1388/5296/6256/5106/2787/7249/3718/2149/5585/2260/57521/3673/2997/4170/118788/10018/3371/8516/54541/1942/51764/7148/5970/2247/3082/3690/3909/2255/3480/4609/3674/285/2335/90993/1978/1291/3911/2064/7157/7060/7097/3566/1284/1435/1017/1969/7450/8822/1293/1277/5105/36…
hsa05321	Inflammatory bowel disease	37	-0.595865	-1.92147	0.00175747	0.0109283	0.00776986	1191	tags=32%, list=8%, signal=30%	5970/7040/4772/7043/7097/3566/3123/8809/3117/3119/3553/3127
hsa05219	Bladder cancer	35	-0.596562	-1.90479	0.00224395	0.0136371	0.00969585	927	tags=17%, list=6%, signal=16%	4609/2064/7157/1890/1026/3576
hsa05414	Dilated cardiomyopathy	78	-0.473871	-1.76232	0.00230116	0.0136371	0.00969585	3730	tags=42%, list=24%, signal=32%	113/107/3655/489/183/111/4625/1605/59284/60/5566/7042/3696/776/112/109/6543/7273/115/775/3673/8516/7040/3690/3674/4634/4000/7043/59283/27091/3678/3691/1674
hsa05171	Coronavirus disease - COVID-19	179	-0.388579	-1.62293	0.00231273	0.0136371	0.00969585	1329	tags=17%, list=9%, signal=16%	1636/4599/5970/5582/716/719/10379/717/1675/730/64135/9636/7097/9641/4615/2212/7450/7132/712/4938/10747/714/720/715/721/4940/3553/713/728/6347/3576
hsa04621	NOD-like receptor signaling pathway	132	-0.418924	-1.68497	0.00240353	0.0139323	0.0099057	2338	tags=31%, list=15%, signal=27%	3320/7297/5331/115362/1508/118429/6773/6772/5595/596/7205/115361/10616/3725/5027/4210/22900/4939/5585/8737/57506/1535/148022/5970/3428/10379/10392/10628/9641/3710/4615/3665/2634/7128/4938/4940/3553/2633/6347/2920/3576
hsa05206	MicroRNAs in cancer	147	-0.398947	-1.62749	0.00250362	0.0141204	0.0100394	3137	tags=32%, list=21%, signal=26%	7057/4363/3667/4194/1786/7078/6093/5595/7473/2033/3065/7042/6541/7143/596/1789/131405/8660/5296/10298/994/10297/1387/6774/57521/6464/4170/9759/85414/10018/3371/54541/25/1942/5292/7148/5582/3690/4609/2064/7157/7431/5328/3678/1026/960/3162
hsa04218	Cellular senescence	138	-0.410554	-1.66162	0.00252559	0.0141204	0.0100394	1236	tags=17%, list=8%, signal=15%	28996/5970/7040/9261/4772/1647/4609/890/5606/10912/3486/91860/1978/7157/147746/7043/10758/3710/1017/4616/1026/5054/3576
hsa05163	Human cytomegalovirus infection	184	-0.382149	-1.60143	0.00255984	0.0141204	0.0100394	3933	tags=36%, list=26%, signal=27%	4792/9826/4773/7852/113/7248/1956/107/4775/9586/5603/355/1230/64764/10672/111/5331/6714/115004/55970/6891/6667/2788/2784/208/6093/5566/5595/3133/2775/1388/3588/5296/112/109/2787/7249/6892/3105/9564/6774/115/8737/2185/51764/9138/5970/5582/4772/3690/4609/2768/90993/91860/1978/7157/3710/5829/7132/6890/3554/5880/3553/1026/6347/6349/3576
hsa00230	Purine metabolism	109	0.34937	1.57495	0.00294659	0.0159958	0.0113728	4348	tags=44%, list=28%, signal=32%	4830/353/56953/51251/5136/102157402/115024/5631/1633/5147/4831/374659/159/956/122481/318/2987/9615/3704/2983/2977/9583/1716/6240/51292/26289/2982/30833/158/5315/56985/27115/50484/955/22875/221264/9061/654364/5144/203/84284/4907/8622/5471/132/5143/5137/8654
hsa00970	Aminoacyl-tRNA biosynthesis	44	0.46948	1.77077	0.00369004	0.0197186	0.0140197	5030	tags=57%, list=33%, signal=38%	6301/5917/4677/3376/79731/2617/5188/5859/57038/10352/10056/6897/123263/51067/3735/55699/118672/283459/51520/54938/55278/55157/4141/1615/25973
hsa00900	Terpenoid backbone biosynthesis	20	0.597632	1.84998	0.00392638	0.0206588	0.0146882	4390	tags=70%, list=29%, signal=50%	39/3156/3157/2224/23590/3422/23463/57107/38/116150/9453/79947/2339/10269
hsa04213	Longevity regulating pathway - multiple species	57	-0.499938	-1.75699	0.00420231	0.0217756	0.0154822	3507	tags=39%, list=23%, signal=30%	1979/2309/111/3643/84335/3667/208/5566/3065/3306/8660/5296/112/109/6648/115/57521/3480/1410/3303/3304/3310
hsa05310	Asthma	12	-0.755566	-1.87495	0.00479318	0.0244667	0.0173955	367	tags=42%, list=2%, signal=41%	3123/3117/3119/2207/3127
hsa05410	Hypertrophic cardiomyopathy	72	-0.463937	-1.70142	0.00493827	0.0248366	0.0176585	3185	tags=39%, list=21%, signal=31%	3655/489/183/4625/1605/59284/60/7042/3696/776/6543/7273/775/3673/8516/1636/7040/3690/3674/4634/4000/7043/59283/27091/1906/3678/3691/1674
[truncated: 12 more rows]

## Sheet: GSEA (HM) - Event2
ID	Description	setSize	enrichmentScore	NES	pvalue	p.adjust	qvalues	rank	leading_edge	core_enrichment
[truncated: 28 more rows]

## Sheet: GSEA (GO) - Event3
ONTOLOGY	ID	Description	setSize	enrichmentScore	NES	pvalue	p.adjust	qvalues	rank	leading_edge	core_enrichment
[truncated: 152 more rows]

[truncated: 8 more sheets: GSEA (KG) - Event3, GSEA (HM) - Event3, GSEA (GO) - Even4 , GSEA (KG) - Event4, GSEA (HM) - Event4, GSEA (GO) - Event5, GSEA (KG) - Event5, GSEA (HM) - Event5]
