# Supplementary material for: RNA alternative splicing impacts the risk for alcohol use disorder
Source: Mol Psychiatry. 2023 May 23;28(7):2922–33. doi: 10.1038/s41380-023-02111-1 (PMC10615768; doi:10.1038/s41380-023-02111-1)
Supplement: Supplementary file 11 — Supplementary Table S7 [file 41380_2023_2111_MOESM11_ESM.xlsx]

## Sheet: Sheet1
		Left Hemisphere				Right Hemisphere
DK Atlas Regions	T1 MRI Items	Effect size	Error	P Value	FDR	Effect size	Error	P Value	FDR
bankssts	GMV in Planum Temporale	-0.0452164	0.0145403	0.00187544	0.0334918	-0.0424894	0.0122711	0.00053626	0.0160878
entorhinal	GMV in Paracingulate Gyrus	-0.0327318	0.00927538	0.00041833	0.0156874	-0.0289719	0.00937825	0.00200951	0.0334918
lateraloccipital	GMV in Lateral Occipital Cortex, inferior division	-0.0414528	0.0107647	0.000118117	0.00590583	N.A.	N.A.	N.A.	N.A.
fusiform	GMV in Inferior Temporal Gyrus, temporooccipital part	N.A.	N.A.	N.A.	N.A.	-0.0412691	0.0124368	0.000907434	0.0226859
pericalcarine	GMV in Supracalcarine Cortex	N.A.	N.A.	N.A.	N.A.	-0.0468234	0.014746	0.00149918	0.0321254
transversetemporal	GMV in Heschl's Gyrus	-0.0734209	0.0140964	1.92432e-07	2.88648e-05	-0.055029	0.0124255	9.53453e-06	0.00071509
N.A.	GMV in Thalamus	-0.0207381	0.00697878	0.00296637	0.0444956	N.A.	N.A.	N.A.	N.A.
*Note: N.A.: non-significant, FDR > 0.05
